# Supplementary material for: A multi-omics framework integrating gut microbiota, blood metabolites, and immune cells to elucidate the pathogenesis of Alzheimer’s disease
Source: Front Immunol. 2026 Jul 6;17:1842398. doi: 10.3389/fimmu.2026.1842398 (PMC13381253; doi:10.3389/fimmu.2026.1842398)
Supplement: Supplementary file 3 [file Table1.xlsx]

## Sheet: Sheet1
Supplementary Table S1. Heterogeneity analysis of the associations between exposures and Alzheimer’s disease using Cochran’s Q test.
Outcome	Exposure	Method	Q	Q df	Q pvalue
Alzheimer disease	Bacteroides.s__Bacteroides_xylanisolvens	MR Egger	6.47607	11	0.839789
Alzheimer disease	Bacteroides.s__Bacteroides_xylanisolvens	Inverse variance weighted	6.84371	12	0.867766
Alzheimer disease	Paraprevotella.s__Paraprevotella_clara	MR Egger	6.96959	11	0.801541
Alzheimer disease	Paraprevotella.s__Paraprevotella_clara	Inverse variance weighted	6.97001	12	0.859589
Alzheimer disease	SSC-A on NK	MR Egger	12.7538	18	0.805988
Alzheimer disease	SSC-A on NK	Inverse variance weighted	12.767	19	0.850285
Alzheimer disease	HLA DR+ CD8br AC	MR Egger	15.197	27	0.966578
Alzheimer disease	HLA DR+ CD8br AC	Inverse variance weighted	15.197	28	0.976281
Alzheimer disease	CD27 on CD20-	MR Egger	3.2651	9	0.952851
Alzheimer disease	CD27 on CD20-	Inverse variance weighted	3.27403	10	0.97422
Alzheimer disease	CD28+ CD45RA+ CD8br %CD8br	MR Egger	17.742	17	0.405291
Alzheimer disease	CD28+ CD45RA+ CD8br %CD8br	Inverse variance weighted	17.8328	18	0.466718
Alzheimer disease	CD24+ CD27+ AC	MR Egger	20.2243	19	0.381193
Alzheimer disease	CD24+ CD27+ AC	Inverse variance weighted	20.3749	20	0.434709
Alzheimer disease	CD4+ CD8dim %leukocyte	MR Egger	14.4782	12	0.27122
Alzheimer disease	CD4+ CD8dim %leukocyte	Inverse variance weighted	14.9377	13	0.311256
Alzheimer disease	CD19 on CD24+ CD27+	MR Egger	19.496	20	0.48983
Alzheimer disease	CD19 on CD24+ CD27+	Inverse variance weighted	20.2357	21	0.506379
Alzheimer disease	CD28+ DN (CD4-CD8-) %T cell	MR Egger	15.287	18	0.642175
Alzheimer disease	CD28+ DN (CD4-CD8-) %T cell	Inverse variance weighted	15.2873	19	0.704173
Alzheimer disease	IgD+ %Lymphocyte	MR Egger	10.372	12	0.58336
Alzheimer disease	IgD+ %Lymphocyte	Inverse variance weighted	10.4195	13	0.659324
Alzheimer disease	CD28 on CD45RA+ CD4+	MR Egger	5.70758	9	0.768791
Alzheimer disease	CD28 on CD45RA+ CD4+	Inverse variance weighted	6.41722	10	0.779078
Alzheimer disease	IgD- CD38- AC	MR Egger	3.89359	8	0.866595
Alzheimer disease	IgD- CD38- AC	Inverse variance weighted	5.3965	9	0.798466
Alzheimer disease	3-methyl-2-oxovalerate to 4-methyl-2-oxopentanoate ratio	MR Egger	11.8079	19	0.893672
Alzheimer disease	3-methyl-2-oxovalerate to 4-methyl-2-oxopentanoate ratio	Inverse variance weighted	13.4868	20	0.855536
Alzheimer disease	X-24812 levels	MR Egger	16.5291	29	0.968998
Alzheimer disease	X-24812 levels	Inverse variance weighted	16.5395	30	0.977698
Alzheimer disease	4-acetylphenol sulfate levels	MR Egger	16.1467	17	0.513457
Alzheimer disease	4-acetylphenol sulfate levels	Inverse variance weighted	16.2479	18	0.575255
Alzheimer disease	Adenosine 5'-diphosphate (ADP) to 2'-deoxyuridine ratio	MR Egger	15.631	18	0.618284
Alzheimer disease	Adenosine 5'-diphosphate (ADP) to 2'-deoxyuridine ratio	Inverse variance weighted	15.6318	19	0.681687
Alzheimer disease	X-17328 levels	MR Egger	14.3299	19	0.764133
Alzheimer disease	X-17328 levels	Inverse variance weighted	14.6107	20	0.798232
Alzheimer disease	1-linoleoyl-GPG (18:2) levels	MR Egger	13.5955	18	0.755053
Alzheimer disease	1-linoleoyl-GPG (18:2) levels	Inverse variance weighted	13.6096	19	0.805957
Alzheimer disease	Glycolithocholate sulfate levels	MR Egger	17.2033	18	0.509171
Alzheimer disease	Glycolithocholate sulfate levels	Inverse variance weighted	17.7318	19	0.540417
Alzheimer disease	X-24949 levels	MR Egger	17.7041	20	0.606893
Alzheimer disease	X-24949 levels	Inverse variance weighted	18.0493	21	0.64588
Alzheimer disease	Tetradecanedioate (C14-DC) levels	MR Egger	8.77231	15	0.889118
Alzheimer disease	Tetradecanedioate (C14-DC) levels	Inverse variance weighted	8.773	16	0.922466
Alzheimer disease	Phosphate to glucose ratio	MR Egger	10.4837	17	0.882111
Alzheimer disease	Phosphate to glucose ratio	Inverse variance weighted	10.4893	18	0.914759
Alzheimer disease	X-25419 levels	MR Egger	16.029	20	0.714826
Alzheimer disease	X-25419 levels	Inverse variance weighted	16.3384	21	0.750346
Alzheimer disease	X-11381 levels	MR Egger	11.0566	19	0.921919
Alzheimer disease	X-11381 levels	Inverse variance weighted	11.3111	20	0.937752
Alzheimer disease	Phosphoethanolamine to choline ratio	MR Egger	11.3258	18	0.880023
Alzheimer disease	Phosphoethanolamine to choline ratio	Inverse variance weighted	12.187	19	0.877477
Alzheimer disease	Spermidine to pyruvate ratio	MR Egger	2.78269	11	0.993297
Alzheimer disease	Spermidine to pyruvate ratio	Inverse variance weighted	2.91349	12	0.996125
Alzheimer disease	1-oleoyl-GPC (18:1) levels	MR Egger	11.0577	14	0.681495
Alzheimer disease	1-oleoyl-GPC (18:1) levels	Inverse variance weighted	11.0763	15	0.74717
Alzheimer disease	Aconitate [cis or trans] levels	MR Egger	15.309	21	0.807136
Alzheimer disease	Aconitate [cis or trans] levels	Inverse variance weighted	15.3887	22	0.845026
Alzheimer disease	3-bromo-5-chloro-2,6-dihydroxybenzoic acid levels	MR Egger	18.7989	23	0.712835
Alzheimer disease	3-bromo-5-chloro-2,6-dihydroxybenzoic acid levels	Inverse variance weighted	20.1168	24	0.690112
Alzheimer disease	X-25371 levels	MR Egger	16.6489	21	0.732156
Alzheimer disease	X-25371 levels	Inverse variance weighted	16.7368	22	0.777718
Alzheimer disease	Ergothioneine levels	MR Egger	17.4617	20	0.622822
Alzheimer disease	Ergothioneine levels	Inverse variance weighted	21.668	21	0.418855
