# Supplementary material for: A multi-omics framework integrating gut microbiota, blood metabolites, and immune cells to elucidate the pathogenesis of Alzheimer’s disease
Source: Front Immunol. 2026 Jul 6;17:1842398. doi: 10.3389/fimmu.2026.1842398 (PMC13381253; doi:10.3389/fimmu.2026.1842398)
Supplement: Supplementary file 4 [file Table2.xlsx]

## Sheet: Sheet1
Supplementary Table S2. Horizontal pleiotropy assessment of the causal estimates using the MR-Egger intercept test.
Outcome	Exposure	Egger intercept	Se	P value
Alzheimer disease	Bacteroides.s__Bacteroides_xylanisolvens	0.0191232	0.031539	0.556597
Alzheimer disease	Paraprevotella.s__Paraprevotella_clara	0.000810892	0.0395741	0.984019
Alzheimer disease	SSC-A on NK	-0.00292613	0.0254957	0.909899
Alzheimer disease	Tetradecanedioate (C14-DC) levels	-6.31e-05	0.0142236	0.996494
Alzheimer disease	CD27 on CD20-	0.00296815	0.0314043	0.926771
Alzheimer disease	CD28+ CD45RA+ CD8br %CD8br	0.00522279	0.0177048	0.771572
Alzheimer disease	CD24+ CD27+ AC	0.00744692	0.0198026	0.71104
Alzheimer disease	CD4+ CD8dim %leukocyte	0.0141302	0.0228952	0.548655
Alzheimer disease	CD19 on CD24+ CD27+	-0.0181247	0.0210731	0.399935
Alzheimer disease	CD28+ DN (CD4-CD8-) %T cell	0.000505266	0.0311211	0.987225
Alzheimer disease	IgD+ %Lymphocyte	-0.00660771	0.0303246	0.831169
Alzheimer disease	CD28 on CD45RA+ CD4+	0.0208792	0.0247853	0.421384
Alzheimer disease	IgD- CD38- AC	0.0420144	0.0342714	0.255084
Alzheimer disease	3-methyl-2-oxovalerate to 4-methyl-2-oxopentanoate ratio	0.0252796	0.0195101	0.210594
Alzheimer disease	X-24812 levels	0.00149388	0.0147069	0.919792
Alzheimer disease	4-acetylphenol sulfate levels	0.00474088	0.0149097	0.754378
Alzheimer disease	Adenosine 5'-diphosphate (ADP) to 2'-deoxyuridine ratio	0.000582408	0.0207208	0.977886
Alzheimer disease	X-17328 levels	-0.0114525	0.0216103	0.602281
Alzheimer disease	1-linoleoyl-GPG (18:2) levels	0.00163973	0.0138296	0.906932
Alzheimer disease	Glycolithocholate sulfate levels	-0.00929668	0.0127886	0.476606
Alzheimer disease	X-24949 levels	-0.00891238	0.0151685	0.563405
Alzheimer disease	Tetradecanedioate (C14-DC) levels	-0.000328483	0.0124862	0.979359
Alzheimer disease	Phosphate to glucose ratio	0.00100575	0.0134285	0.941171
Alzheimer disease	X-25419 levels	0.00987378	0.0177494	0.584185
Alzheimer disease	X-11381 levels	0.00523187	0.0103712	0.619737
Alzheimer disease	Phosphoethanolamine to choline ratio	-0.0242715	0.0261543	0.365679
Alzheimer disease	Spermidine to pyruvate ratio	-0.00961276	0.0265792	0.724453
Alzheimer disease	1-oleoyl-GPC (18:1) levels	0.00417581	0.0306667	0.893628
Alzheimer disease	Aconitate [cis or trans] levels	0.00432509	0.01532	0.780465
Alzheimer disease	3-bromo-5-chloro-2,6-dihydroxybenzoic acid levels	0.0222083	0.0193448	0.262758
Alzheimer disease	X-25371 levels	-0.00455188	0.0153582	0.76985
Alzheimer disease	Ergothioneine levels	0.0208119	0.0101476	0.0536075
