# Supplementary material for: A multi-omics framework integrating gut microbiota, blood metabolites, and immune cells to elucidate the pathogenesis of Alzheimer’s disease
Source: Front Immunol. 2026 Jul 6;17:1842398. doi: 10.3389/fimmu.2026.1842398 (PMC13381253; doi:10.3389/fimmu.2026.1842398)
Supplement: Supplementary file 5 [file Table3.xlsx]

## Sheet: Sheet1
Supplementary Table S3. Summary of MR-PRESSO global test for detecting horizontal pleiotropy and outlier SNPs.
Exposure	SNP Count	MR PRESSO Global Pvalue	Outliers
Gut Microbiota	26	0.354	0
Immune Cells	191	0.58	0
Blood Metabolites	395	0.813	0
