# Supplementary material for: A multi-omics framework integrating gut microbiota, blood metabolites, and immune cells to elucidate the pathogenesis of Alzheimer’s disease
Source: Front Immunol. 2026 Jul 6;17:1842398. doi: 10.3389/fimmu.2026.1842398 (PMC13381253; doi:10.3389/fimmu.2026.1842398)
Supplement: Supplementary file 6 [file Table4.xlsx]

## Sheet: 匿名化处理与临床信息提供
Supplementary Table S4. Baseline demographic and clinical characteristics of the AD and controls in the qPCR trend confirmation cohort.
Characteristic	AD (n=5)	Control (n=5)	P value
Sex (Male/Female)	5 / 0	5 / 0	1
Age (years, Mean ± SD)	73.0 ± 1.2	71.8 ± 1.5	0.201
Comorbidities	None	None	1
