# Supplementary material for: A multi-omics framework integrating gut microbiota, blood metabolites, and immune cells to elucidate the pathogenesis of Alzheimer’s disease
Source: Front Immunol. 2026 Jul 6;17:1842398. doi: 10.3389/fimmu.2026.1842398 (PMC13381253; doi:10.3389/fimmu.2026.1842398)
Supplement: Supplementary file 7 [file Table5.xlsx]

## Sheet: qPCR 引物序列应急表格
Supplementary Table S5. Detailed sequences of forward and reverse primers used for qPCR trend confirmation.
Gene Symbol	Forward Primer (5' → 3')	Reverse Primer (5' → 3')	Product Size (bp)
GAPDH (Internal Control)	GGAGCGAGATCCCTCCAAAAT	GGCTGTTGTCATACTTCTCATGG	197
ASCC3	GAACGCAGCATGTTTGAACG	CCTGCACCTCAGTTACACGA	125
PTPRN2	GAGGTGTGGGACTTTGTGCT	GCAGGGATGTACTGCAGTCC	148
ATF7IP2	TGGAACTGCCAGATTGACCA	GCTTGGCATCCTTTCCATTCC	134
IGF1R	CCTGCACAACTCCATCTTCGTG	CGGTGATGTTGTAGGTGTCTGC	114
TWSG1	CCAGCACCGAACTACTGCAA	GCCCACTACTGCCATCTGTT	152
