# Supplementary material for: A multi-omics framework integrating gut microbiota, blood metabolites, and immune cells to elucidate the pathogenesis of Alzheimer’s disease
Source: Front Immunol. 2026 Jul 6;17:1842398. doi: 10.3389/fimmu.2026.1842398 (PMC13381253; doi:10.3389/fimmu.2026.1842398)
Supplement: Supplementary file 8 [file Table6.xlsx]

## Sheet: 已恢复_Sheet1
Supplementary Table S6. Consistency and discrepancies of gene expression directions across multiple omics layers and validation cohorts.
Genes	Training Set	Validation Set	MR Inference	qPCR trend confirmation
ASCC3	Downregulated	Downregulated	Risk (Upregulated)	Upregulated
PTPRN2	Downregulated	Downregulated	Protective (Downregulated)	Downregulated
ATF7IP2	Downregulated	Downregulated	Risk (Upregulated)	Upregulated
IGF1R	Upregulated	Upregulated	Protective (Downregulated)	Downregulated
TWSG1	Upregulated	Upregulated	Risk (Upregulated)	Upregulated
