# Supplementary material for: A multi-omics framework integrating gut microbiota, blood metabolites, and immune cells to elucidate the pathogenesis of Alzheimer’s disease
Source: Front Immunol. 2026 Jul 6;17:1842398. doi: 10.3389/fimmu.2026.1842398 (PMC13381253; doi:10.3389/fimmu.2026.1842398)
Supplement: Supplementary file 10 [file Table8.xlsx]

## Sheet: Sheet1
id.exposure	exposure	SNP	chr.exposure	pos.exposure	effect_allele.exposure	other_allele.exposure	beta.exposure	se.exposure	eaf.exposure	pval.exposure	samplesize.exposure	mr_keep.exposure	pval_origin.exposure	data_source.exposure	R2	F
ebi-a-GCST90001391	IgD+ %B cell	rs9424499	1	233050029	C	G	0.5418	0.1148	0.0109	2.44e-06	3658	TRUE	reported	igd	0.00605221	22.2616
ebi-a-GCST90001391	IgD+ %B cell	rs56209800	2	238560295	T	A	-0.2355	0.05263	0.0547	7.90806e-06	3658	TRUE	reported	igd	0.00544378	20.0114
ebi-a-GCST90001391	IgD+ %B cell	rs7597061	2	66001846	G	T	0.1829	0.04129	0.0998	9.66696e-06	3658	TRUE	reported	igd	0.00533544	19.611
ebi-a-GCST90001391	IgD+ %B cell	rs17405603	5	144608340	T	A	0.1542	0.02757	0.284	2.38298e-08	3658	TRUE	reported	igd	0.00847917	31.2649
ebi-a-GCST90001391	IgD+ %B cell	rs72952600	6	114522609	G	C	0.49	0.1045	0.0142	2.83302e-06	3658	TRUE	reported	igd	0.00597466	21.9747
ebi-a-GCST90001391	IgD+ %B cell	rs9265870	6	31312892	G	A	0.1454	0.03049	0.4718	1.92398e-06	3658	TRUE	reported	igd	0.00617844	22.7288
ebi-a-GCST90001391	IgD+ %B cell	rs12204136	6	91791081	C	T	0.2426	0.05485	0.0522	9.99793e-06	3658	TRUE	reported	igd	0.00531947	19.552
ebi-a-GCST90001391	IgD+ %B cell	rs10226722	7	68025695	C	T	0.1184	0.0256	0.6006	3.83698e-06	3658	TRUE	reported	igd	0.00581363	21.3789
ebi-a-GCST90001391	IgD+ %B cell	rs2450220	8	119323401	T	C	-0.152	0.03167	0.816	1.65299e-06	3658	TRUE	reported	igd	0.00625779	23.0226
ebi-a-GCST90001391	IgD+ %B cell	rs140191306	9	2570753	T	C	0.4421	0.09364	0.0179	2.427e-06	3658	TRUE	reported	igd	0.0060567	22.2782
ebi-a-GCST90001391	IgD+ %B cell	rs11068290	12	110228055	T	C	0.3904	0.08097	0.0231	1.486e-06	3658	TRUE	reported	igd	0.00631504	23.2345
ebi-a-GCST90001391	IgD+ %B cell	rs11616703	13	22879729	T	G	-0.4199	0.09432	0.0171	8.75105e-06	3658	TRUE	reported	igd	0.00538882	19.8083
ebi-a-GCST90001391	IgD+ %B cell	rs62057183	16	30744826	T	C	0.1273	0.02872	0.2508	9.63496e-06	3658	TRUE	reported	igd	0.00534217	19.6359
ebi-a-GCST90001391	IgD+ %B cell	rs73426855	17	77637123	C	T	-0.174	0.03482	0.1471	6.07995e-07	3658	TRUE	reported	igd	0.0067802	24.9576
ebi-a-GCST90001391	IgD+ %B cell	rs148496020	17	51092001	A	T	-0.4088	0.08921	0.0193	4.74799e-06	3658	TRUE	reported	igd	0.00570775	20.9873
ebi-a-GCST90001392	IgD+ CD38br AC	rs1919856	1	247700906	G	A	0.1675	0.03766	0.108	8.94499e-06	3656	TRUE	reported	igd	0.0053817	19.7711
ebi-a-GCST90001392	IgD+ CD38br AC	rs12036556	1	99149370	T	C	0.3487	0.07421	0.0265	2.714e-06	3656	TRUE	reported	igd	0.00600286	22.0669
ebi-a-GCST90001392	IgD+ CD38br AC	rs1294253	1	233503875	C	T	-0.1382	0.02658	0.7254	2.1e-07	3656	TRUE	reported	igd	0.00734007	27.019
ebi-a-GCST90001392	IgD+ CD38br AC	rs113965271	2	128428350	C	G	-0.3262	0.07211	0.0286	6.28507e-06	3656	TRUE	reported	igd	0.00556604	20.4522
ebi-a-GCST90001392	IgD+ CD38br AC	rs733555	2	16464227	T	G	-0.1396	0.02714	0.2637	2.85299e-07	3656	TRUE	reported	igd	0.00718478	26.4432
ebi-a-GCST90001392	IgD+ CD38br AC	rs140380950	2	105587803	C	T	-0.3568	0.06296	0.0368	1.567e-08	3656	TRUE	reported	igd	0.00870795	32.0983
ebi-a-GCST90001392	IgD+ CD38br AC	rs794185	3	4437358	C	T	-0.1116	0.02511	0.3362	9.05899e-06	3656	TRUE	reported	igd	0.00537389	19.7423
ebi-a-GCST90001392	IgD+ CD38br AC	rs76112278	4	15915069	A	G	-0.4579	0.08605	0.0194	1.09099e-07	3656	TRUE	reported	igd	0.00768569	28.301
ebi-a-GCST90001392	IgD+ CD38br AC	rs7667070	4	38379833	C	T	-0.2956	0.06254	0.0361	2.36298e-06	3656	TRUE	reported	igd	0.00607353	22.3283
ebi-a-GCST90001392	IgD+ CD38br AC	rs80330977	5	158276610	A	G	-0.2576	0.04422	0.0814	6.158e-09	3656	TRUE	reported	igd	0.00919677	33.9169
ebi-a-GCST90001392	IgD+ CD38br AC	rs76660971	5	18919526	A	G	-0.1264	0.02828	0.2299	8.14798e-06	3656	TRUE	reported	igd	0.00543454	19.9663
ebi-a-GCST90001392	IgD+ CD38br AC	rs117772462	7	48791017	A	T	-0.4238	0.09514	0.0159	8.67401e-06	3656	TRUE	reported	igd	0.00539807	19.8316
ebi-a-GCST90001392	IgD+ CD38br AC	rs10265656	7	187171	G	A	-0.2229	0.04923	0.9375	6.15106e-06	3656	TRUE	reported	igd	0.00557604	20.4891
ebi-a-GCST90001392	IgD+ CD38br AC	rs143397127	7	12847391	C	T	-0.4626	0.09576	0.0157	1.41599e-06	3656	TRUE	reported	igd	0.00634269	23.3241
ebi-a-GCST90001392	IgD+ CD38br AC	rs1695681	8	118255950	A	C	-0.1256	0.02413	0.5309	2.05698e-07	3656	TRUE	reported	igd	0.00735617	27.0786
ebi-a-GCST90001392	IgD+ CD38br AC	rs16868356	8	102770464	C	T	0.4146	0.08532	0.0198	1.226e-06	3656	TRUE	reported	igd	0.00641734	23.6004
ebi-a-GCST90001392	IgD+ CD38br AC	rs2395904	8	130617819	G	T	-0.1279	0.02666	0.2657	1.69001e-06	3656	TRUE	reported	igd	0.00625589	23.0029
ebi-a-GCST90001392	IgD+ CD38br AC	rs10821937	10	63723909	T	C	-0.1118	0.02511	0.6458	8.81089e-06	3656	TRUE	reported	igd	0.00539306	19.8131
ebi-a-GCST90001392	IgD+ CD38br AC	rs61878035	11	15328898	A	G	0.1453	0.03068	0.1886	2.24202e-06	3656	TRUE	reported	igd	0.00609759	22.4173
ebi-a-GCST90001392	IgD+ CD38br AC	rs11068290	12	110228055	T	C	0.3555	0.07815	0.0231	5.55098e-06	3656	TRUE	reported	igd	0.00562813	20.6816
ebi-a-GCST90001392	IgD+ CD38br AC	rs11159480	14	81466662	T	G	-0.1526	0.0323	0.8166	2.399e-06	3656	TRUE	reported	igd	0.00606812	22.3083
ebi-a-GCST90001392	IgD+ CD38br AC	rs7169431	15	56340896	G	A	-0.2007	0.04408	0.9219	5.45896e-06	3656	TRUE	reported	igd	0.00563832	20.7192
ebi-a-GCST90001392	IgD+ CD38br AC	rs76608654	16	55450479	C	T	0.2489	0.05423	0.0494	4.56405e-06	3656	TRUE	reported	igd	0.00572887	21.0539
ebi-a-GCST90001392	IgD+ CD38br AC	rs12939565	17	38038389	T	A	-0.1364	0.02672	0.4267	3.47496e-07	3656	TRUE	reported	igd	0.00707726	26.0446
ebi-a-GCST90001393	IgD+ CD38dim %B cell	rs75766272	1	8009985	T	C	0.3861	0.08587	0.0201	7.14299e-06	3657	TRUE	reported	igd	0.00549791	20.2059
ebi-a-GCST90001393	IgD+ CD38dim %B cell	rs7595353	2	229232050	C	T	-0.1211	0.02671	0.3054	6.02005e-06	3657	TRUE	reported	igd	0.00558961	20.5448
ebi-a-GCST90001393	IgD+ CD38dim %B cell	rs9865821	3	7014131	A	C	0.115	0.02558	0.6459	7.16193e-06	3657	TRUE	reported	igd	0.00549637	20.2003
ebi-a-GCST90001393	IgD+ CD38dim %B cell	rs6835759	4	170328209	G	A	0.1189	0.02486	0.4701	1.79498e-06	3657	TRUE	reported	igd	0.00621625	22.8625
ebi-a-GCST90001393	IgD+ CD38dim %B cell	rs2301101	5	83420407	G	T	-0.187	0.03994	0.1097	2.93501e-06	3657	TRUE	reported	igd	0.00595863	21.9094
ebi-a-GCST90001393	IgD+ CD38dim %B cell	rs9459562	6	166502048	C	G	0.1101	0.02478	0.4346	9.1791e-06	3657	TRUE	reported	igd	0.00536919	19.7303
ebi-a-GCST90001393	IgD+ CD38dim %B cell	rs6998850	8	61848028	G	A	0.1204	0.02683	0.3018	7.45899e-06	3657	TRUE	reported	igd	0.00547648	20.1268
ebi-a-GCST90001393	IgD+ CD38dim %B cell	rs62488766	8	12518295	G	A	-0.3635	0.08066	0.0283	6.80205e-06	3657	TRUE	reported	igd	0.00552284	20.2981
ebi-a-GCST90001393	IgD+ CD38dim %B cell	rs78269238	14	65673804	T	C	-0.2771	0.05349	0.0582	2.34498e-07	3657	TRUE	reported	igd	0.00728497	26.8219
ebi-a-GCST90001393	IgD+ CD38dim %B cell	rs60521331	17	8639905	A	G	0.1107	0.02463	0.5022	7.24202e-06	3657	TRUE	reported	igd	0.0054935	20.1897
ebi-a-GCST90001393	IgD+ CD38dim %B cell	rs34157595	17	49200947	C	T	0.1327	0.02673	0.3154	7.23303e-07	3657	TRUE	reported	igd	0.00669425	24.6324
ebi-a-GCST90001393	IgD+ CD38dim %B cell	rs329966	19	53070617	G	A	-0.1265	0.02461	0.5425	2.90402e-07	3657	TRUE	reported	igd	0.00717309	26.4071
ebi-a-GCST90001393	IgD+ CD38dim %B cell	rs4811007	20	48839604	G	A	0.1261	0.02461	0.4837	3.12702e-07	3657	TRUE	reported	igd	0.00712812	26.2403
ebi-a-GCST90001393	IgD+ CD38dim %B cell	rs73909843	20	49554764	C	T	0.2092	0.0466	0.0764	7.39095e-06	3657	TRUE	reported	igd	0.00548075	20.1425
ebi-a-GCST90001393	IgD+ CD38dim %B cell	rs78958229	21	39363957	T	C	0.2934	0.0591	0.044	7.21705e-07	3657	TRUE	reported	igd	0.00669427	24.6325
ebi-a-GCST90001394	IgD+ CD38dim AC	rs7690529	4	91412392	G	A	0.5256	0.1173	0.0115	7.71898e-06	3656	TRUE	reported	igd	0.00546173	20.0668
ebi-a-GCST90001394	IgD+ CD38dim AC	rs17056318	5	158285953	C	T	-0.2225	0.04431	0.081	5.37403e-07	3656	TRUE	reported	igd	0.0068496	25.2011
ebi-a-GCST90001394	IgD+ CD38dim AC	rs1510970	5	118216738	A	G	-0.1966	0.04234	0.087	3.57001e-06	3656	TRUE	reported	igd	0.00586281	21.549
ebi-a-GCST90001394	IgD+ CD38dim AC	rs115951641	6	52336715	T	A	0.2476	0.05577	0.049	9.24996e-06	3656	TRUE	reported	igd	0.00536239	19.6998
ebi-a-GCST90001394	IgD+ CD38dim AC	rs143397127	7	12847391	C	T	-0.4549	0.09626	0.0157	2.37602e-06	3656	TRUE	reported	igd	0.0060714	22.3204
ebi-a-GCST90001394	IgD+ CD38dim AC	rs190448231	7	87868543	G	T	0.327	0.07351	0.028	8.89406e-06	3656	TRUE	reported	igd	0.00538334	19.7772
ebi-a-GCST90001394	IgD+ CD38dim AC	rs2395904	8	130617819	G	T	-0.1253	0.0268	0.2657	3.02503e-06	3656	TRUE	reported	igd	0.00594343	21.8472
ebi-a-GCST90001394	IgD+ CD38dim AC	rs283340	8	70193536	C	T	0.1175	0.02409	0.5621	1.128e-06	3656	TRUE	reported	igd	0.00646516	23.7774
ebi-a-GCST90001394	IgD+ CD38dim AC	rs150663332	8	2044843	T	C	-0.1942	0.0428	0.084	5.88098e-06	3656	TRUE	reported	igd	0.00559972	20.5766
ebi-a-GCST90001394	IgD+ CD38dim AC	rs139801247	9	138747854	C	T	0.3801	0.0836	0.0208	5.63002e-06	3656	TRUE	reported	igd	0.00562248	20.6607
ebi-a-GCST90001394	IgD+ CD38dim AC	rs116851238	10	33792014	T	C	-0.4319	0.08996	0.0176	1.64399e-06	3656	TRUE	reported	igd	0.00626516	23.0372
ebi-a-GCST90001394	IgD+ CD38dim AC	rs12799241	11	119980729	A	G	0.13	0.0273	0.2619	1.99301e-06	3656	TRUE	reported	igd	0.0061641	22.6633
ebi-a-GCST90001394	IgD+ CD38dim AC	rs16907812	12	9992971	G	A	0.2123	0.04738	0.0711	7.64997e-06	3656	TRUE	reported	igd	0.00546167	20.0665
ebi-a-GCST90001394	IgD+ CD38dim AC	rs75474045	13	72428296	A	G	0.5528	0.1063	0.0126	2.08502e-07	3656	TRUE	reported	igd	0.00734282	27.0291
ebi-a-GCST90001394	IgD+ CD38dim AC	rs12906621	15	37177413	A	G	0.1764	0.03817	0.1091	3.91102e-06	3656	TRUE	reported	igd	0.00580787	21.3459
ebi-a-GCST90001394	IgD+ CD38dim AC	rs117518951	16	55449193	C	T	0.2458	0.0546	0.049	6.92708e-06	3656	TRUE	reported	igd	0.00551279	20.2554
ebi-a-GCST90001394	IgD+ CD38dim AC	rs8076302	17	79265701	T	C	-0.1385	0.03056	0.185	6.00703e-06	3656	TRUE	reported	igd	0.00558668	20.5284
ebi-a-GCST90001394	IgD+ CD38dim AC	rs12939566	17	38038390	T	A	-0.1486	0.02725	0.4148	5.30603e-08	3656	TRUE	reported	igd	0.00806827	29.7212
ebi-a-GCST90001394	IgD+ CD38dim AC	rs4792571	17	14931234	T	G	0.1093	0.02377	0.4699	4.41804e-06	3656	TRUE	reported	igd	0.00575005	21.1322
ebi-a-GCST90001394	IgD+ CD38dim AC	rs655580	19	53039110	A	G	0.1183	0.0239	0.4571	7.70495e-07	3656	TRUE	reported	igd	0.00665682	24.487
ebi-a-GCST90001394	IgD+ CD38dim AC	rs34764986	20	59926554	C	T	-0.2175	0.04671	0.0699	3.31497e-06	3656	TRUE	reported	igd	0.00589555	21.6701
ebi-a-GCST90001395	IgD+ CD38- %B cell	rs12122084	1	111914431	A	G	-0.1408	0.03104	0.1916	5.93895e-06	3657	TRUE	reported	igd	0.005595	20.5648
ebi-a-GCST90001395	IgD+ CD38- %B cell	rs1512044	3	188624425	A	G	0.202	0.03882	0.1084	2.07e-07	3657	TRUE	reported	igd	0.00734959	27.0616
ebi-a-GCST90001395	IgD+ CD38- %B cell	rs76376526	4	109408667	T	C	0.4948	0.1101	0.0133	7.20593e-06	3657	TRUE	reported	igd	0.00549247	20.1859
ebi-a-GCST90001395	IgD+ CD38- %B cell	rs78009119	5	136421498	G	T	-0.4914	0.1063	0.0137	3.88401e-06	3657	TRUE	reported	igd	0.00580963	21.3583
ebi-a-GCST90001395	IgD+ CD38- %B cell	rs34843244	5	90267368	T	A	0.308	0.06835	0.033	6.80597e-06	3657	TRUE	reported	igd	0.00552198	20.2949
ebi-a-GCST90001395	IgD+ CD38- %B cell	rs115802369	6	5380890	G	A	-0.4129	0.0922	0.0175	7.76497e-06	3657	TRUE	reported	igd	0.00545416	20.0443
ebi-a-GCST90001395	IgD+ CD38- %B cell	rs2621369	6	32768285	T	C	0.1498	0.03155	0.2901	2.13098e-06	3657	TRUE	reported	igd	0.00612676	22.5314
ebi-a-GCST90001395	IgD+ CD38- %B cell	rs113398446	6	161871755	C	A	0.1793	0.03256	0.1687	3.91201e-08	3657	TRUE	reported	igd	0.00822395	30.3078
ebi-a-GCST90001395	IgD+ CD38- %B cell	rs80032720	6	32384933	A	G	0.2539	0.05434	0.0734	3.08901e-06	3657	TRUE	reported	igd	0.00593439	21.8197
ebi-a-GCST90001395	IgD+ CD38- %B cell	rs10254361	7	119564205	T	G	0.1333	0.02899	0.2404	4.40099e-06	3657	TRUE	reported	igd	0.00574825	21.1313
ebi-a-GCST90001395	IgD+ CD38- %B cell	rs2251199	8	14671281	G	A	0.1168	0.02572	0.628	5.73799e-06	3657	TRUE	reported	igd	0.00560759	20.6113
ebi-a-GCST90001395	IgD+ CD38- %B cell	rs62502412	8	28265475	T	A	0.1209	0.02712	0.2759	8.58401e-06	3657	TRUE	reported	igd	0.00540499	19.8626
ebi-a-GCST90001395	IgD+ CD38- %B cell	rs10111625	8	79595404	G	A	-0.1169	0.02611	0.5384	7.72094e-06	3657	TRUE	reported	igd	0.0054515	20.0345
ebi-a-GCST90001395	IgD+ CD38- %B cell	rs7012048	8	29631839	C	T	0.1407	0.0311	0.1874	6.25403e-06	3657	TRUE	reported	igd	0.00556568	20.4564
ebi-a-GCST90001395	IgD+ CD38- %B cell	rs1959342	14	20673865	T	A	0.112	0.02529	0.3589	9.81002e-06	3657	TRUE	reported	igd	0.00533446	19.602
ebi-a-GCST90001395	IgD+ CD38- %B cell	rs77762131	14	96205838	C	G	0.3388	0.05748	0.045	4.101e-09	3657	TRUE	reported	igd	0.0094107	34.7229
ebi-a-GCST90001395	IgD+ CD38- %B cell	rs10444793	15	44517689	A	G	-0.4608	0.09102	0.018	4.34901e-07	3657	TRUE	reported	igd	0.00695974	25.6161
ebi-a-GCST90001395	IgD+ CD38- %B cell	rs11150426	16	81986583	C	G	-0.1169	0.02444	0.5386	1.78098e-06	3657	TRUE	reported	igd	0.00621718	22.8659
ebi-a-GCST90001395	IgD+ CD38- %B cell	rs181771926	16	52294553	A	G	-0.5276	0.1101	0.0126	1.73002e-06	3657	TRUE	reported	igd	0.0062401	22.9508
ebi-a-GCST90001395	IgD+ CD38- %B cell	rs329966	19	53070617	G	A	0.1246	0.02445	0.5425	3.62702e-07	3657	TRUE	reported	igd	0.00705148	25.9562
ebi-a-GCST90001395	IgD+ CD38- %B cell	rs73909843	20	49554764	C	T	-0.2138	0.04629	0.0764	4.00904e-06	3657	TRUE	reported	igd	0.00579949	21.3208
ebi-a-GCST90001395	IgD+ CD38- %B cell	rs35050775	20	8003880	T	G	0.3463	0.07724	0.0268	7.53894e-06	3657	TRUE	reported	igd	0.00546657	20.0901
ebi-a-GCST90001396	IgD+ CD38- AC	rs10493766	1	85945660	G	A	-0.1336	0.02933	0.233	5.433e-06	3656	TRUE	reported	igd	0.00564319	20.7372
ebi-a-GCST90001396	IgD+ CD38- AC	rs149701635	3	44741083	G	C	-0.3526	0.07768	0.0263	5.84804e-06	3656	TRUE	reported	igd	0.00560402	20.5925
ebi-a-GCST90001396	IgD+ CD38- AC	rs79207264	3	96406408	A	G	0.1854	0.03946	0.1184	2.73602e-06	3656	TRUE	reported	igd	0.00600184	22.0632
ebi-a-GCST90001396	IgD+ CD38- AC	rs71615254	4	178658413	C	A	-0.278	0.0622	0.0406	8.085e-06	3656	TRUE	reported	igd	0.00543421	19.9651
ebi-a-GCST90001396	IgD+ CD38- AC	rs146127735	5	502938	A	G	0.3025	0.06424	0.0383	2.59298e-06	3656	TRUE	reported	igd	0.00602847	22.1616
ebi-a-GCST90001396	IgD+ CD38- AC	rs1158784	6	32758761	T	A	0.174	0.03801	0.1554	4.88405e-06	3656	TRUE	reported	igd	0.00569921	20.9443
ebi-a-GCST90001396	IgD+ CD38- AC	rs7809268	7	96302607	C	T	-0.2247	0.04918	0.0687	5.07201e-06	3656	TRUE	reported	igd	0.00567741	20.8637
ebi-a-GCST90001396	IgD+ CD38- AC	rs10866982	8	5127400	A	G	-0.1114	0.02467	0.4751	6.49307e-06	3656	TRUE	reported	igd	0.00554639	20.3795
ebi-a-GCST90001396	IgD+ CD38- AC	rs12763172	10	85447519	C	T	0.1258	0.02784	0.7213	6.38499e-06	3656	TRUE	reported	igd	0.0055539	20.4073
ebi-a-GCST90001396	IgD+ CD38- AC	rs7909504	10	32174610	A	G	-0.165	0.03707	0.1358	8.79103e-06	3656	TRUE	reported	igd	0.00538976	19.8009
ebi-a-GCST90001396	IgD+ CD38- AC	rs146687492	11	125619694	T	G	-0.3372	0.07361	0.0291	4.76903e-06	3656	TRUE	reported	igd	0.00570702	20.9732
ebi-a-GCST90001396	IgD+ CD38- AC	rs12874404	13	108993494	G	A	0.1363	0.02669	0.3256	3.41602e-07	3656	TRUE	reported	igd	0.00708274	26.065
ebi-a-GCST90001396	IgD+ CD38- AC	rs77762131	14	96205838	C	G	0.3229	0.05806	0.045	2.85299e-08	3656	TRUE	reported	igd	0.00838913	30.9132
ebi-a-GCST90001396	IgD+ CD38- AC	rs10444793	15	44517689	A	G	-0.4107	0.09229	0.0181	8.83792e-06	3656	TRUE	reported	igd	0.00538751	19.7926
ebi-a-GCST90001396	IgD+ CD38- AC	rs1529727	19	11164067	G	T	0.1176	0.02521	0.5581	3.20701e-06	3656	TRUE	reported	igd	0.00591678	21.7486
ebi-a-GCST90001396	IgD+ CD38- AC	rs62235484	21	41083050	A	G	0.4628	0.09388	0.0175	8.58005e-07	3656	TRUE	reported	igd	0.00660324	24.2886
ebi-a-GCST90001397	Unsw mem %B cell	rs7412746	1	150860471	T	C	-0.1152	0.02573	0.5153	7.80998e-06	3657	TRUE	reported	igd	0.00545163	20.0349
ebi-a-GCST90001397	Unsw mem %B cell	rs75766272	1	8009985	T	C	-0.4409	0.08695	0.0201	4.15002e-07	3657	TRUE	reported	igd	0.00698189	25.6982
ebi-a-GCST90001397	Unsw mem %B cell	rs72686460	1	45867753	A	T	0.1254	0.02755	0.2961	5.44804e-06	3657	TRUE	reported	igd	0.00563344	20.7069
ebi-a-GCST90001397	Unsw mem %B cell	rs77201712	2	157311822	C	T	0.2907	0.06322	0.0392	4.38995e-06	3657	TRUE	reported	igd	0.00574847	21.1321
ebi-a-GCST90001397	Unsw mem %B cell	rs17006489	2	28304630	G	A	-0.1728	0.03779	0.1354	4.976e-06	3657	TRUE	reported	igd	0.00568503	20.8976
ebi-a-GCST90001397	Unsw mem %B cell	rs72844588	2	138420154	A	G	0.2054	0.04341	0.0913	2.31398e-06	3657	TRUE	reported	igd	0.00608479	22.3761
ebi-a-GCST90001397	Unsw mem %B cell	rs45608038	2	73679013	G	A	0.294	0.06266	0.0421	2.80698e-06	3657	TRUE	reported	igd	0.00598387	22.0027
ebi-a-GCST90001397	Unsw mem %B cell	rs73041424	3	16414269	G	A	-0.2606	0.05834	0.0488	8.18502e-06	3657	TRUE	reported	igd	0.0054266	19.9424
ebi-a-GCST90001397	Unsw mem %B cell	rs183471524	4	27108645	G	A	-0.1978	0.04411	0.0905	7.52905e-06	3657	TRUE	reported	igd	0.00546855	20.0974
ebi-a-GCST90001397	Unsw mem %B cell	rs895377	5	58050530	A	G	-0.1186	0.02612	0.3683	5.77604e-06	3657	TRUE	reported	igd	0.00560604	20.6056
ebi-a-GCST90001397	Unsw mem %B cell	rs73032183	6	169456830	C	T	0.1675	0.03506	0.1509	1.852e-06	3657	TRUE	reported	igd	0.00620267	22.8123
ebi-a-GCST90001397	Unsw mem %B cell	rs4710879	6	170426027	T	C	-0.1204	0.0253	0.5621	2.03301e-06	3657	TRUE	reported	igd	0.00615468	22.6347
ebi-a-GCST90001397	Unsw mem %B cell	rs12539793	7	25971860	T	C	-0.5404	0.1145	0.0115	2.47002e-06	3657	TRUE	reported	igd	0.00605421	22.2629
ebi-a-GCST90001397	Unsw mem %B cell	rs11779181	8	9063027	T	C	-0.1402	0.03143	0.4003	8.41008e-06	3657	TRUE	reported	igd	0.0054116	19.887
ebi-a-GCST90001397	Unsw mem %B cell	rs1679013	9	22206987	T	C	-0.1252	0.02555	0.5945	9.97103e-07	3657	TRUE	reported	igd	0.00652318	23.9988
ebi-a-GCST90001397	Unsw mem %B cell	rs1930922	9	93297086	G	A	-0.137	0.0295	0.2419	3.54797e-06	3657	TRUE	reported	igd	0.00586298	21.5556
ebi-a-GCST90001397	Unsw mem %B cell	rs143553941	12	109368119	C	G	0.5187	0.1092	0.013	2.093e-06	3657	TRUE	reported	igd	0.00613184	22.5502
ebi-a-GCST90001397	Unsw mem %B cell	rs11519226	12	20322449	T	A	0.1229	0.02717	0.299	6.23706e-06	3657	TRUE	reported	igd	0.00556386	20.4497
ebi-a-GCST90001397	Unsw mem %B cell	rs7322292	13	51370899	T	C	-0.1256	0.02669	0.3275	2.61403e-06	3657	TRUE	reported	igd	0.00601915	22.1332
ebi-a-GCST90001397	Unsw mem %B cell	rs73192651	13	50212885	T	C	0.5551	0.08989	0.02	7.31493e-10	3657	TRUE	reported	igd	0.0103202	38.1138
ebi-a-GCST90001397	Unsw mem %B cell	rs2793491	13	24826051	T	C	-0.1335	0.02997	0.2052	8.71806e-06	3657	TRUE	reported	igd	0.00539652	19.8313
ebi-a-GCST90001397	Unsw mem %B cell	rs73518104	13	70177578	A	G	0.2174	0.04847	0.0708	7.48204e-06	3657	TRUE	reported	igd	0.00547099	20.1065
ebi-a-GCST90001397	Unsw mem %B cell	rs117004076	14	97702226	G	A	0.4523	0.102	0.0146	9.52708e-06	3657	TRUE	reported	igd	0.00534809	19.6524
ebi-a-GCST90001397	Unsw mem %B cell	rs77762131	14	96205838	C	G	0.3067	0.05822	0.045	1.457e-07	3657	TRUE	reported	igd	0.00753139	27.7361
ebi-a-GCST90001397	Unsw mem %B cell	rs143666202	14	77579227	A	G	0.2759	0.0579	0.0503	1.957e-06	3657	TRUE	reported	igd	0.00617068	22.6939
ebi-a-GCST90001397	Unsw mem %B cell	rs150839591	17	260039	G	T	0.2459	0.05396	0.0552	5.33998e-06	3657	TRUE	reported	igd	0.00564663	20.7556
ebi-a-GCST90001397	Unsw mem %B cell	rs1596383	18	7993103	A	G	0.1208	0.02585	0.6259	3.06302e-06	3657	TRUE	reported	igd	0.00593611	21.8261
ebi-a-GCST90001397	Unsw mem %B cell	rs1883832	20	44746982	C	T	-0.1236	0.02682	0.6318	4.23701e-06	3657	TRUE	reported	igd	0.00577404	21.2267
ebi-a-GCST90001398	Unsw mem AC	rs75766272	1	8009985	T	C	-0.3814	0.08558	0.0201	8.57808e-06	3656	TRUE	reported	igd	0.00540328	19.8509
ebi-a-GCST90001398	Unsw mem AC	rs11737576	4	55923201	T	C	-0.2347	0.05231	0.0584	7.42506e-06	3656	TRUE	reported	igd	0.00547603	20.1196
ebi-a-GCST90001398	Unsw mem AC	rs79831025	6	40981212	G	C	0.3026	0.06778	0.0334	8.29392e-06	3656	TRUE	reported	igd	0.0054221	19.9204
ebi-a-GCST90001398	Unsw mem AC	rs4076316	6	167859623	A	T	-0.1331	0.02714	0.3005	9.72904e-07	3656	TRUE	reported	igd	0.00653556	24.038
ebi-a-GCST90001398	Unsw mem AC	rs2436878	8	103767171	G	A	0.2056	0.04549	0.077	6.40693e-06	3656	TRUE	reported	igd	0.00555633	20.4163
ebi-a-GCST90001398	Unsw mem AC	rs118092259	8	89432719	G	T	-0.2912	0.06306	0.0414	4.00101e-06	3656	TRUE	reported	igd	0.00579886	21.3126
ebi-a-GCST90001398	Unsw mem AC	rs11794578	9	808529	G	T	0.1114	0.02446	0.4521	5.41701e-06	3656	TRUE	reported	igd	0.0056415	20.731
ebi-a-GCST90001398	Unsw mem AC	rs112839090	12	119727983	A	G	-0.1468	0.03096	0.1972	2.18902e-06	3656	TRUE	reported	igd	0.00611197	22.4705
ebi-a-GCST90001398	Unsw mem AC	rs12874404	13	108993494	G	A	0.1523	0.02639	0.3256	8.62303e-09	3656	TRUE	reported	igd	0.00902768	33.2877
ebi-a-GCST90001398	Unsw mem AC	rs145371905	13	70325772	T	G	0.4126	0.08871	0.0194	3.42997e-06	3656	TRUE	reported	igd	0.00588227	21.621
ebi-a-GCST90001398	Unsw mem AC	rs73192651	13	50212885	T	C	0.4968	0.08845	0.02	2.09402e-08	3656	TRUE	reported	igd	0.00855519	31.5304
ebi-a-GCST90001398	Unsw mem AC	rs77762131	14	96205838	C	G	0.3067	0.05723	0.045	8.86605e-08	3656	TRUE	reported	igd	0.00779427	28.704
ebi-a-GCST90001398	Unsw mem AC	rs143666202	14	77579227	A	G	0.268	0.05703	0.0502	2.711e-06	3656	TRUE	reported	igd	0.00600401	22.0712
ebi-a-GCST90001398	Unsw mem AC	rs8014978	14	94936964	C	T	-0.123	0.02471	0.5737	6.71104e-07	3656	TRUE	reported	igd	0.00673171	24.7644
ebi-a-GCST90001398	Unsw mem AC	rs880311	16	8963504	T	C	-0.1813	0.04019	0.1034	6.62995e-06	3656	TRUE	reported	igd	0.00553532	20.3386
ebi-a-GCST90001398	Unsw mem AC	rs11657118	17	2714118	C	T	-0.1112	0.02412	0.475	4.20998e-06	3656	TRUE	reported	igd	0.00578005	21.2431
ebi-a-GCST90001398	Unsw mem AC	rs12461001	19	14885525	A	G	0.1184	0.02528	0.6291	2.94802e-06	3656	TRUE	reported	igd	0.0059641	21.9236
ebi-a-GCST90001398	Unsw mem AC	rs7254039	19	14993354	A	G	-0.2602	0.05799	0.0435	7.42506e-06	3656	TRUE	reported	igd	0.00547668	20.122
ebi-a-GCST90001398	Unsw mem AC	rs6032660	20	44730245	A	G	-0.1345	0.02641	0.6359	3.65797e-07	3656	TRUE	reported	igd	0.0070442	25.9221
ebi-a-GCST90001398	Unsw mem AC	rs55712190	22	22613458	T	C	0.214	0.04712	0.074	5.75798e-06	3656	TRUE	reported	igd	0.00561006	20.6148
ebi-a-GCST90001399	IgD- CD27- %B cell	rs116473015	2	147859010	T	C	0.3455	0.07401	0.029	3.14101e-06	3657	TRUE	reported	igd	0.00592393	21.781
ebi-a-GCST90001399	IgD- CD27- %B cell	rs9842571	3	125931267	A	G	-0.1134	0.02519	0.554	6.97108e-06	3657	TRUE	reported	igd	0.00551118	20.255
ebi-a-GCST90001399	IgD- CD27- %B cell	rs35574803	3	32533246	C	T	-0.3526	0.05371	0.0562	5.92243e-11	3657	TRUE	reported	igd	0.0116477	43.0742
ebi-a-GCST90001399	IgD- CD27- %B cell	rs3779119	7	38942248	G	C	0.1163	0.02509	0.4539	3.70203e-06	3657	TRUE	reported	igd	0.00584102	21.4744
ebi-a-GCST90001399	IgD- CD27- %B cell	rs2250246	12	6553016	G	A	0.1466	0.02442	0.5339	2.12501e-09	3657	TRUE	reported	igd	0.00975872	36.0196
ebi-a-GCST90001399	IgD- CD27- %B cell	rs7224129	17	38075426	A	G	-0.1297	0.02756	0.4751	2.61e-06	3657	TRUE	reported	igd	0.00601969	22.1352
ebi-a-GCST90001399	IgD- CD27- %B cell	rs11658240	17	80484139	G	A	-0.1678	0.03574	0.1362	2.76599e-06	3657	TRUE	reported	igd	0.00599156	22.0312
ebi-a-GCST90001399	IgD- CD27- %B cell	rs7209088	17	8030165	G	C	-0.12	0.02705	0.2786	9.40503e-06	3657	TRUE	reported	igd	0.00535269	19.6694
ebi-a-GCST90001399	IgD- CD27- %B cell	rs72897237	18	37553257	C	T	0.4671	0.09743	0.0161	1.69699e-06	3657	TRUE	reported	igd	0.0062458	22.9719
ebi-a-GCST90001399	IgD- CD27- %B cell	rs645554	19	14389948	A	G	-0.1226	0.02695	0.2811	5.52205e-06	3657	TRUE	reported	igd	0.00562714	20.6836
ebi-a-GCST90001399	IgD- CD27- %B cell	rs4810485	20	44747947	G	T	0.3898	0.02585	0.6314	7.1978e-50	3657	TRUE	reported	igd	0.0585383	227.261
ebi-a-GCST90001399	IgD- CD27- %B cell	rs6073079	20	42024537	A	G	0.1776	0.03746	0.12	2.21299e-06	3657	TRUE	reported	igd	0.00610892	22.4653
ebi-a-GCST90001399	IgD- CD27- %B cell	rs77126700	20	47313887	C	T	0.3924	0.07995	0.0239	9.60506e-07	3657	TRUE	reported	igd	0.00654402	24.076
ebi-a-GCST90001399	IgD- CD27- %B cell	rs62223906	21	38699025	T	C	0.2217	0.0497	0.0649	8.39093e-06	3657	TRUE	reported	igd	0.00541174	19.8875
ebi-a-GCST90001400	IgD+ AC	rs71615254	4	178658413	C	A	-0.3043	0.06135	0.0406	7.40406e-07	3657	TRUE	reported	igd	0.00668248	24.5888
ebi-a-GCST90001400	IgD+ AC	rs9354413	6	67039330	C	T	0.1254	0.02726	0.2963	4.385e-06	3657	TRUE	reported	igd	0.00575324	21.1498
ebi-a-GCST90001400	IgD+ AC	rs2390504	7	21321670	A	G	-0.2583	0.05708	0.0485	6.222e-06	3657	TRUE	reported	igd	0.00556841	20.4665
ebi-a-GCST90001400	IgD+ AC	rs146233710	7	106139682	G	C	-0.3853	0.08481	0.0221	5.72704e-06	3657	TRUE	reported	igd	0.00561222	20.6284
ebi-a-GCST90001400	IgD+ AC	rs150663332	8	2044843	T	C	-0.2314	0.04374	0.0839	1.28399e-07	3657	TRUE	reported	igd	0.00759509	27.9725
ebi-a-GCST90001400	IgD+ AC	rs3019260	8	102068804	A	C	0.1185	0.02595	0.3173	5.12495e-06	3657	TRUE	reported	igd	0.0056698	20.8413
ebi-a-GCST90001400	IgD+ AC	rs701839	10	102955294	G	A	0.1309	0.02785	0.7123	2.713e-06	3657	TRUE	reported	igd	0.00600466	22.0796
ebi-a-GCST90001400	IgD+ AC	rs4145212	13	108960188	A	T	0.1284	0.02442	0.5405	1.52901e-07	3657	TRUE	reported	igd	0.00750314	27.6313
ebi-a-GCST90001400	IgD+ AC	rs3811215	14	22954777	T	G	-0.1332	0.02679	0.3033	6.85993e-07	3657	TRUE	reported	igd	0.00671448	24.7073
ebi-a-GCST90001400	IgD+ AC	rs11638959	15	25171150	A	G	0.1525	0.03281	0.1557	3.46801e-06	3657	TRUE	reported	igd	0.00587279	21.5918
ebi-a-GCST90001400	IgD+ AC	rs11653761	17	2716535	T	G	-0.1212	0.02449	0.5919	7.76998e-07	3657	TRUE	reported	igd	0.00665279	24.4788
ebi-a-GCST90001400	IgD+ AC	rs12939566	17	38038390	T	A	-0.1669	0.0285	0.4148	5.11705e-09	3657	TRUE	reported	igd	0.00929061	34.2756
ebi-a-GCST90001400	IgD+ AC	rs67017503	17	74280991	A	C	0.2021	0.04547	0.0759	9.09704e-06	3657	TRUE	reported	igd	0.00537301	19.7445
ebi-a-GCST90001400	IgD+ AC	rs12461001	19	14885525	A	G	0.1175	0.02527	0.6292	3.43202e-06	3657	TRUE	reported	igd	0.00587733	21.6087
ebi-a-GCST90001400	IgD+ AC	rs77110486	20	56359017	T	C	0.522	0.1168	0.0107	8.14798e-06	3657	TRUE	reported	igd	0.00543206	19.9626
ebi-a-GCST90001401	IgD- CD27- AC	rs61786059	1	29035758	T	G	-0.1238	0.02692	0.3135	4.44601e-06	3656	TRUE	reported	igd	0.00575148	21.1375
ebi-a-GCST90001401	IgD- CD27- AC	rs7518494	1	217233446	A	G	0.2278	0.04884	0.9334	3.211e-06	3656	TRUE	reported	igd	0.00591525	21.743
ebi-a-GCST90001401	IgD- CD27- AC	rs185621536	1	113524501	T	C	-0.3205	0.07004	0.0312	4.89396e-06	3656	TRUE	reported	igd	0.00569478	20.9279
ebi-a-GCST90001401	IgD- CD27- AC	rs12129123	1	10083709	T	C	-0.1387	0.0309	0.2221	7.36207e-06	3656	TRUE	reported	igd	0.00548079	20.1372
ebi-a-GCST90001401	IgD- CD27- AC	rs72953104	1	41379583	G	C	0.2313	0.05018	0.0643	4.17503e-06	3656	TRUE	reported	igd	0.00577786	21.235
ebi-a-GCST90001401	IgD- CD27- AC	rs113442137	1	160254955	A	G	-0.2567	0.05748	0.0472	8.20994e-06	3656	TRUE	reported	igd	0.00542562	19.9334
ebi-a-GCST90001401	IgD- CD27- AC	rs11688492	2	64865804	C	T	-0.1216	0.02504	0.5196	1.243e-06	3656	TRUE	reported	igd	0.00640914	23.5701
ebi-a-GCST90001401	IgD- CD27- AC	rs7606024	2	56616595	A	T	-0.1375	0.03037	0.7882	6.15404e-06	3656	TRUE	reported	igd	0.00557547	20.487
ebi-a-GCST90001401	IgD- CD27- AC	rs114551034	2	66709035	A	G	-0.2787	0.05695	0.0509	1.033e-06	3656	TRUE	reported	igd	0.00650796	23.9358
ebi-a-GCST90001401	IgD- CD27- AC	rs35574803	3	32533246	C	T	-0.2808	0.05393	0.0562	2.01999e-07	3656	TRUE	reported	igd	0.00736069	27.0954
ebi-a-GCST90001401	IgD- CD27- AC	rs13099360	3	60476875	G	A	-0.263	0.05944	0.0466	9.95612e-06	3656	TRUE	reported	igd	0.00532633	19.5666
ebi-a-GCST90001401	IgD- CD27- AC	rs59951351	4	38152090	T	A	0.173	0.03878	0.1171	8.37298e-06	3656	TRUE	reported	igd	0.00541393	19.8902
ebi-a-GCST90001401	IgD- CD27- AC	rs3779119	7	38942248	G	C	0.1179	0.02511	0.454	2.74202e-06	3656	TRUE	reported	igd	0.005994	22.0342
ebi-a-GCST90001401	IgD- CD27- AC	rs144306835	8	96356983	A	G	0.3826	0.07964	0.0234	1.617e-06	3656	TRUE	reported	igd	0.00627319	23.0669
ebi-a-GCST90001401	IgD- CD27- AC	rs112432445	9	4162626	A	G	0.2796	0.05583	0.0528	5.767e-07	3656	TRUE	reported	igd	0.0068134	25.0669
ebi-a-GCST90001401	IgD- CD27- AC	rs78763642	9	25294308	A	G	-0.3304	0.07442	0.0279	9.2841e-06	3656	TRUE	reported	igd	0.0053624	19.6999
ebi-a-GCST90001401	IgD- CD27- AC	rs117833074	12	77551907	C	T	-0.1795	0.0403	0.1146	8.64908e-06	3656	TRUE	reported	igd	0.00539712	19.8281
ebi-a-GCST90001401	IgD- CD27- AC	rs1047792	12	6649099	T	G	-0.1467	0.03249	0.176	6.49995e-06	3656	TRUE	reported	igd	0.00554549	20.3762
ebi-a-GCST90001401	IgD- CD27- AC	rs2250246	12	6553016	G	A	0.1359	0.02451	0.5341	3.12903e-08	3656	TRUE	reported	igd	0.00833891	30.7266
ebi-a-GCST90001401	IgD- CD27- AC	rs11843493	13	47527957	C	A	-0.1109	0.02482	0.4944	8.19691e-06	3656	TRUE	reported	igd	0.00543111	19.9536
ebi-a-GCST90001401	IgD- CD27- AC	rs421516	17	63135589	A	C	-0.2897	0.0627	0.9583	3.96798e-06	3656	TRUE	reported	igd	0.00580533	21.3366
ebi-a-GCST90001401	IgD- CD27- AC	rs11661511	18	60852258	C	T	-0.1204	0.02636	0.6704	5.03999e-06	3656	TRUE	reported	igd	0.00567394	20.8509
ebi-a-GCST90001401	IgD- CD27- AC	rs72977632	19	1930174	A	T	-0.2296	0.05036	0.0643	5.325e-06	3656	TRUE	reported	igd	0.00565333	20.7747
ebi-a-GCST90001401	IgD- CD27- AC	rs406298	19	16409903	G	C	0.1135	0.0244	0.5327	3.38602e-06	3656	TRUE	reported	igd	0.0058836	21.6259
ebi-a-GCST90001401	IgD- CD27- AC	rs77126700	20	47313887	C	T	0.3825	0.08026	0.0239	1.95101e-06	3656	TRUE	reported	igd	0.00617403	22.7001
ebi-a-GCST90001401	IgD- CD27- AC	rs4239702	20	44749251	C	T	0.2841	0.02593	0.6002	1.6421e-27	3656	TRUE	reported	igd	0.0317907	119.977
ebi-a-GCST90001401	IgD- CD27- AC	rs5768219	22	48371522	G	A	-0.1674	0.03484	0.1418	1.61102e-06	3656	TRUE	reported	igd	0.00627501	23.0737
ebi-a-GCST90001401	IgD- CD27- AC	rs9615714	22	48376963	G	A	-0.1733	0.03486	0.1421	6.94592e-07	3656	TRUE	reported	igd	0.00671445	24.7004
ebi-a-GCST90001402	Sw mem %B cell	rs9424499	1	233050029	C	G	-0.5266	0.116	0.0109	5.77006e-06	3657	TRUE	reported	igd	0.00560377	20.5972
ebi-a-GCST90001402	Sw mem %B cell	rs11204752	1	150958133	C	T	0.1189	0.02561	0.5387	3.58501e-06	3657	TRUE	reported	igd	0.00585959	21.543
ebi-a-GCST90001402	Sw mem %B cell	rs1519529	2	136974257	G	C	0.1327	0.02951	0.2363	7.13806e-06	3657	TRUE	reported	igd	0.005499	20.21
ebi-a-GCST90001402	Sw mem %B cell	rs17405603	5	144608340	T	A	-0.1414	0.02795	0.2841	4.40301e-07	3657	TRUE	reported	igd	0.00694995	25.5798
ebi-a-GCST90001402	Sw mem %B cell	rs830682	5	165597506	C	T	-0.1286	0.02855	0.7383	6.85394e-06	3657	TRUE	reported	igd	0.00551749	20.2783
ebi-a-GCST90001402	Sw mem %B cell	rs9265880	6	31313054	C	T	-0.1543	0.0316	0.4717	1.096e-06	3657	TRUE	reported	igd	0.00647754	23.8298
ebi-a-GCST90001402	Sw mem %B cell	rs2450220	8	119323401	T	C	0.1522	0.03212	0.816	2.24698e-06	3657	TRUE	reported	igd	0.00610232	22.4409
ebi-a-GCST90001402	Sw mem %B cell	rs140191306	9	2570753	T	C	-0.4624	0.09477	0.0179	1.11199e-06	3657	TRUE	reported	igd	0.00646772	23.7934
ebi-a-GCST90001402	Sw mem %B cell	rs2105800	11	90592716	A	G	-0.1181	0.02607	0.4881	6.11406e-06	3657	TRUE	reported	igd	0.00558036	20.5107
ebi-a-GCST90001402	Sw mem %B cell	rs11068290	12	110228055	T	C	-0.407	0.08203	0.0231	7.305e-07	3657	TRUE	reported	igd	0.00668659	24.604
ebi-a-GCST90001402	Sw mem %B cell	rs114917376	17	51764168	G	A	0.1985	0.04285	0.0958	3.74197e-06	3657	TRUE	reported	igd	0.00583382	21.4478
ebi-a-GCST90001402	Sw mem %B cell	rs73426855	17	77637123	C	T	0.1769	0.03524	0.1471	5.427e-07	3657	TRUE	reported	igd	0.00684347	25.1853
ebi-a-GCST90001403	Sw mem AC	rs142587763	1	165680636	T	C	-0.2707	0.05949	0.0435	5.51099e-06	3656	TRUE	reported	igd	0.00563157	20.6943
ebi-a-GCST90001403	Sw mem AC	rs115414430	2	36720835	G	C	0.3537	0.07458	0.0286	2.19599e-06	3656	TRUE	reported	igd	0.00611442	22.4796
ebi-a-GCST90001403	Sw mem AC	rs1519526	2	136967396	C	T	0.1511	0.03122	0.1957	1.34999e-06	3656	TRUE	reported	igd	0.00636624	23.4113
ebi-a-GCST90001403	Sw mem AC	rs7595246	2	238554657	C	T	0.1458	0.03118	0.1893	3.01502e-06	3656	TRUE	reported	igd	0.00594521	21.8537
ebi-a-GCST90001403	Sw mem AC	rs73185679	3	186485863	C	T	0.1794	0.03978	0.1041	6.65794e-06	3656	TRUE	reported	igd	0.00553223	20.3272
ebi-a-GCST90001403	Sw mem AC	rs141352577	3	8492010	T	C	0.3583	0.07898	0.0235	5.91099e-06	3656	TRUE	reported	igd	0.00559777	20.5694
ebi-a-GCST90001403	Sw mem AC	rs80076964	4	94935625	C	G	0.481	0.1008	0.0141	1.88499e-06	3656	TRUE	reported	igd	0.00618965	22.7579
ebi-a-GCST90001403	Sw mem AC	rs4697617	4	25771115	A	G	0.1212	0.02695	0.7103	7.07001e-06	3656	TRUE	reported	igd	0.00550156	20.2139
ebi-a-GCST90001403	Sw mem AC	rs452973	5	11308990	T	G	0.1223	0.02758	0.2705	9.50101e-06	3656	TRUE	reported	igd	0.00534969	19.6529
ebi-a-GCST90001403	Sw mem AC	rs4076316	6	167859623	A	T	-0.1251	0.02725	0.3005	4.53503e-06	3656	TRUE	reported	igd	0.00573164	21.0642
ebi-a-GCST90001403	Sw mem AC	rs1161387	6	50598963	G	C	0.1297	0.02914	0.286	8.86605e-06	3656	TRUE	reported	igd	0.00538949	19.7999
ebi-a-GCST90001403	Sw mem AC	rs60508745	7	40554169	C	T	-0.1161	0.02496	0.5137	3.37202e-06	3656	TRUE	reported	igd	0.0058831	21.6241
ebi-a-GCST90001403	Sw mem AC	rs11777835	8	144986103	C	T	-0.1238	0.02489	0.5715	6.82606e-07	3656	TRUE	reported	igd	0.00672135	24.726
ebi-a-GCST90001403	Sw mem AC	rs62521107	8	118851954	T	C	-0.2543	0.05357	0.058	2.146e-06	3656	TRUE	reported	igd	0.00612597	22.5223
ebi-a-GCST90001403	Sw mem AC	rs2454536	10	53764740	C	T	-0.1356	0.02771	0.283	1.02301e-06	3656	TRUE	reported	igd	0.00650736	23.9336
ebi-a-GCST90001403	Sw mem AC	rs73178168	13	47809629	T	C	0.16	0.03344	0.1703	1.77599e-06	3656	TRUE	reported	igd	0.00622286	22.8807
ebi-a-GCST90001403	Sw mem AC	rs9520836	13	108957063	G	A	0.1323	0.02454	0.5044	7.42694e-08	3656	TRUE	reported	igd	0.00788725	29.0491
ebi-a-GCST90001403	Sw mem AC	rs11653761	17	2716535	T	G	-0.1273	0.02469	0.592	2.65497e-07	3656	TRUE	reported	igd	0.00721875	26.5691
ebi-a-GCST90001403	Sw mem AC	rs421516	17	63135589	A	C	-0.2923	0.06252	0.9583	3.03103e-06	3656	TRUE	reported	igd	0.00594326	21.8465
ebi-a-GCST90001403	Sw mem AC	rs77741094	21	42362418	G	C	-0.5466	0.1111	0.0126	9.03192e-07	3656	TRUE	reported	igd	0.00657717	24.1921
ebi-a-GCST90001403	Sw mem AC	rs5994482	22	32570873	G	C	-0.1828	0.04049	0.103	6.51703e-06	3656	TRUE	reported	igd	0.00554416	20.3713
ebi-a-GCST90001404	PB/PC %B cell	rs2792563	1	213100225	A	G	-0.1287	0.02511	0.5671	3.14702e-07	3658	TRUE	reported	igd	0.00713037	26.2559
ebi-a-GCST90001404	PB/PC %B cell	rs79423067	4	143873369	T	A	0.4869	0.1059	0.0149	4.44795e-06	3658	TRUE	reported	igd	0.00574568	21.1276
ebi-a-GCST90001404	PB/PC %B cell	rs78804535	4	144419847	T	C	0.3286	0.07069	0.0316	3.46897e-06	3658	TRUE	reported	igd	0.00587243	21.5964
ebi-a-GCST90001404	PB/PC %B cell	rs140642786	5	148927495	A	G	0.1711	0.03733	0.1223	4.75499e-06	3658	TRUE	reported	igd	0.00571023	20.9965
ebi-a-GCST90001404	PB/PC %B cell	rs2019885	5	163177849	C	T	-0.1749	0.03747	0.1211	3.15798e-06	3658	TRUE	reported	igd	0.00592092	21.7758
ebi-a-GCST90001404	PB/PC %B cell	rs193552	5	148172599	T	A	0.1159	0.02556	0.6506	5.951e-06	3658	TRUE	reported	igd	0.00558943	20.5498
ebi-a-GCST90001404	PB/PC %B cell	rs34629	5	60527506	A	G	-0.2427	0.05008	0.0633	1.31299e-06	3658	TRUE	reported	igd	0.00637952	23.4733
ebi-a-GCST90001404	PB/PC %B cell	rs61294310	6	5266557	G	A	0.5	0.1092	0.0124	4.853e-06	3658	TRUE	reported	igd	0.00569861	20.9535
ebi-a-GCST90001404	PB/PC %B cell	rs11754551	6	145631063	C	T	0.2127	0.04774	0.0681	8.67301e-06	3658	TRUE	reported	igd	0.00539729	19.8396
ebi-a-GCST90001404	PB/PC %B cell	rs78370279	7	71338898	G	A	0.5592	0.1204	0.0104	3.54103e-06	3658	TRUE	reported	igd	0.00586252	21.5598
ebi-a-GCST90001404	PB/PC %B cell	rs71531423	7	151008161	G	A	0.2619	0.05854	0.045	7.94401e-06	3658	TRUE	reported	igd	0.00544192	20.0045
ebi-a-GCST90001404	PB/PC %B cell	rs74326785	8	24549984	C	T	0.3429	0.07479	0.0279	4.69397e-06	3658	TRUE	reported	igd	0.00571368	21.0092
ebi-a-GCST90001404	PB/PC %B cell	rs138542577	8	16074805	C	G	0.3534	0.06406	0.0376	3.708e-08	3658	TRUE	reported	igd	0.0082512	30.4174
ebi-a-GCST90001404	PB/PC %B cell	rs4458909	8	118447297	A	G	-0.1199	0.02567	0.3324	3.09599e-06	3658	TRUE	reported	igd	0.00592871	21.8046
ebi-a-GCST90001404	PB/PC %B cell	rs3138500	9	92219945	T	C	-0.2223	0.04922	0.0678	6.48993e-06	3658	TRUE	reported	igd	0.00554545	20.3872
ebi-a-GCST90001404	PB/PC %B cell	rs12412378	10	130483163	A	C	-0.1669	0.0328	0.1607	3.77798e-07	3658	TRUE	reported	igd	0.00702843	25.8778
ebi-a-GCST90001404	PB/PC %B cell	rs185836310	10	73504848	C	T	-0.257	0.05578	0.051	4.23e-06	3658	TRUE	reported	igd	0.00576969	21.2164
ebi-a-GCST90001404	PB/PC %B cell	rs76195952	11	129797755	T	C	-0.4648	0.1027	0.0142	6.24698e-06	3658	TRUE	reported	igd	0.0055683	20.4717
ebi-a-GCST90001404	PB/PC %B cell	rs10849436	12	6409619	A	G	0.1576	0.0337	0.1595	3.01599e-06	3658	TRUE	reported	igd	0.0059432	21.8582
ebi-a-GCST90001404	PB/PC %B cell	rs62012610	15	34006114	C	G	0.2879	0.06268	0.0381	4.51898e-06	3658	TRUE	reported	igd	0.00573435	21.0857
ebi-a-GCST90001404	PB/PC %B cell	rs8191161	16	82103595	C	G	-0.2036	0.0447	0.0832	5.427e-06	3658	TRUE	reported	igd	0.0056395	20.7349
ebi-a-GCST90001404	PB/PC %B cell	rs12709039	16	59861376	A	C	-0.1407	0.02784	0.7365	4.57499e-07	3658	TRUE	reported	igd	0.006934	25.5277
ebi-a-GCST90001404	PB/PC %B cell	rs80148662	17	52836239	A	G	0.4702	0.1048	0.0137	7.45504e-06	3658	TRUE	reported	igd	0.00547288	20.1189
ebi-a-GCST90001404	PB/PC %B cell	rs186329	19	56065534	C	T	0.154	0.03221	0.1706	1.79999e-06	3658	TRUE	reported	igd	0.00621027	22.8466
ebi-a-GCST90001404	PB/PC %B cell	rs8132059	21	16916284	T	C	-0.1288	0.02877	0.2243	7.73891e-06	3658	TRUE	reported	igd	0.00544923	20.0315
ebi-a-GCST90001404	PB/PC %B cell	rs11089305	22	19729361	G	A	0.1338	0.02685	0.2881	6.51793e-07	3658	TRUE	reported	igd	0.00674282	24.8191
ebi-a-GCST90001405	PB/PC AC	rs10800645	1	199586940	A	G	0.1124	0.02479	0.5844	5.95498e-06	3657	TRUE	reported	igd	0.00559011	20.5467
ebi-a-GCST90001405	PB/PC AC	rs149048155	3	957228	C	A	-0.2902	0.06467	0.036	7.45401e-06	3657	TRUE	reported	igd	0.0054762	20.1257
ebi-a-GCST90001405	PB/PC AC	rs62353585	4	168102710	C	T	0.3653	0.07865	0.0227	3.53403e-06	3657	TRUE	reported	igd	0.00586439	21.5608
ebi-a-GCST90001405	PB/PC AC	rs76709581	5	179574693	C	T	-0.1773	0.03843	0.1061	4.06097e-06	3657	TRUE	reported	igd	0.0057867	21.2735
ebi-a-GCST90001405	PB/PC AC	rs7449190	5	1297918	C	T	0.1236	0.02749	0.7401	7.09807e-06	3657	TRUE	reported	igd	0.00549754	20.2046
ebi-a-GCST90001405	PB/PC AC	rs61294310	6	5266557	G	A	0.5137	0.1072	0.0124	1.736e-06	3657	TRUE	reported	igd	0.00624002	22.9505
ebi-a-GCST90001405	PB/PC AC	rs4506076	6	8860293	C	A	-0.1344	0.03016	0.8043	8.53591e-06	3657	TRUE	reported	igd	0.00540081	19.8472
ebi-a-GCST90001405	PB/PC AC	rs71531423	7	151008161	G	A	0.2605	0.05748	0.045	6.05606e-06	3657	TRUE	reported	igd	0.00558502	20.5279
ebi-a-GCST90001405	PB/PC AC	rs149559870	8	39638049	T	C	0.4466	0.09807	0.0157	5.432e-06	3657	TRUE	reported	igd	0.00563877	20.7266
ebi-a-GCST90001405	PB/PC AC	rs74565954	8	24520468	T	C	0.4919	0.1035	0.0135	2.10199e-06	3657	TRUE	reported	igd	0.00613866	22.5754
ebi-a-GCST90001405	PB/PC AC	rs62519719	8	118376967	A	G	-0.1239	0.02639	0.2815	2.791e-06	3657	TRUE	reported	igd	0.00599141	22.0306
ebi-a-GCST90001405	PB/PC AC	rs12412378	10	130483163	A	C	-0.16	0.03222	0.1608	7.18704e-07	3657	TRUE	reported	igd	0.006698	24.6463
ebi-a-GCST90001405	PB/PC AC	rs1681588	14	23098304	C	T	0.1086	0.02407	0.5559	6.61698e-06	3657	TRUE	reported	igd	0.00553569	20.3456
ebi-a-GCST90001405	PB/PC AC	rs17765677	16	65999760	C	T	-0.3422	0.07069	0.0304	1.34499e-06	3657	TRUE	reported	igd	0.00636715	23.4211
ebi-a-GCST90001405	PB/PC AC	rs7185719	16	59859266	G	C	-0.1228	0.02721	0.732	6.561e-06	3657	TRUE	reported	igd	0.00553863	20.3565
ebi-a-GCST90001405	PB/PC AC	rs72883992	18	24475181	C	G	0.1932	0.04342	0.0807	8.82104e-06	3657	TRUE	reported	igd	0.00538474	19.7878
ebi-a-GCST90001405	PB/PC AC	rs4806937	19	3443405	A	C	-0.1145	0.02557	0.3229	7.79292e-06	3657	TRUE	reported	igd	0.00545318	20.0407
ebi-a-GCST90001405	PB/PC AC	rs6014246	20	53613034	A	G	-0.1186	0.02577	0.3112	4.30299e-06	3657	TRUE	reported	igd	0.00575847	21.1691
ebi-a-GCST90001405	PB/PC AC	rs4820558	22	21022887	G	C	0.1172	0.02408	0.466	1.19399e-06	3657	TRUE	reported	igd	0.00643596	23.6758
ebi-a-GCST90001405	PB/PC AC	rs28652751	22	35861208	A	T	-0.1141	0.02564	0.3179	8.85707e-06	3657	TRUE	reported	igd	0.00538598	19.7924
ebi-a-GCST90001406	Memory B cell %B cell	rs75766272	1	8009985	T	C	-0.468	0.08646	0.0201	6.601e-08	3657	TRUE	reported	igd	0.00794823	29.2835
ebi-a-GCST90001406	Memory B cell %B cell	rs4658141	1	89814066	C	T	-0.1354	0.02587	0.3805	1.73201e-07	3657	TRUE	reported	igd	0.00743496	27.3783
ebi-a-GCST90001406	Memory B cell %B cell	rs7412746	1	150860471	T	C	-0.138	0.02542	0.5153	6.03295e-08	3657	TRUE	reported	igd	0.00799459	29.4557
ebi-a-GCST90001406	Memory B cell %B cell	rs72635970	2	73868977	G	T	0.3572	0.06109	0.0444	5.44703e-09	3657	TRUE	reported	igd	0.00926225	34.17
ebi-a-GCST90001406	Memory B cell %B cell	rs116391651	2	183843344	A	G	0.426	0.09616	0.0161	9.69393e-06	3657	TRUE	reported	igd	0.00533803	19.6152
ebi-a-GCST90001406	Memory B cell %B cell	rs72844588	2	138420154	A	G	0.2178	0.04314	0.0913	4.671e-07	3657	TRUE	reported	igd	0.00692172	25.4752
ebi-a-GCST90001406	Memory B cell %B cell	rs55710170	3	16416145	A	G	-0.1745	0.03783	0.1181	4.11604e-06	3657	TRUE	reported	igd	0.0057846	21.2657
ebi-a-GCST90001406	Memory B cell %B cell	rs60515154	4	47914545	T	C	0.1306	0.02887	0.7517	6.30304e-06	3657	TRUE	reported	igd	0.00556473	20.4529
ebi-a-GCST90001406	Memory B cell %B cell	rs35698683	4	11590243	G	A	-0.2768	0.05925	0.0447	3.09899e-06	3657	TRUE	reported	igd	0.00593262	21.8131
ebi-a-GCST90001406	Memory B cell %B cell	rs77312528	4	36385921	G	T	-0.6233	0.1256	0.0107	7.26993e-07	3657	TRUE	reported	igd	0.00668922	24.6137
ebi-a-GCST90001406	Memory B cell %B cell	rs895377	5	58050530	A	G	-0.1351	0.02599	0.3683	2.13e-07	3657	TRUE	reported	igd	0.00733459	27.006
ebi-a-GCST90001406	Memory B cell %B cell	rs690488	5	40183220	A	C	0.1701	0.03602	0.8588	2.43703e-06	3657	TRUE	reported	igd	0.00606116	22.2886
ebi-a-GCST90001406	Memory B cell %B cell	rs62398379	6	37585447	C	T	0.1256	0.0259	0.4032	1.28301e-06	3657	TRUE	reported	igd	0.00638956	23.504
ebi-a-GCST90001406	Memory B cell %B cell	rs9270558	6	32560667	A	G	-0.1488	0.03249	0.5249	4.79899e-06	3657	TRUE	reported	igd	0.00570292	20.9637
ebi-a-GCST90001406	Memory B cell %B cell	rs9492229	6	129409652	C	T	0.3141	0.06101	0.9556	2.74998e-07	3657	TRUE	reported	igd	0.00719569	26.4909
ebi-a-GCST90001406	Memory B cell %B cell	rs633090	8	12933368	T	A	0.115	0.02571	0.3414	7.96196e-06	3657	TRUE	reported	igd	0.00544123	19.9965
ebi-a-GCST90001406	Memory B cell %B cell	rs140191306	9	2570753	T	C	-0.4176	0.09392	0.0179	8.96396e-06	3657	TRUE	reported	igd	0.00537698	19.7591
ebi-a-GCST90001406	Memory B cell %B cell	rs10750504	11	132156175	A	C	-0.1775	0.03942	0.1135	6.93202e-06	3657	TRUE	reported	igd	0.00551363	20.264
ebi-a-GCST90001406	Memory B cell %B cell	rs61896866	11	111318165	A	G	0.1294	0.0287	0.2428	6.71506e-06	3657	TRUE	reported	igd	0.00552805	20.3174
ebi-a-GCST90001406	Memory B cell %B cell	rs112570989	12	2866164	T	C	-0.4739	0.1022	0.0149	3.63203e-06	3657	TRUE	reported	igd	0.00584522	21.4899
ebi-a-GCST90001406	Memory B cell %B cell	rs9584780	13	98901269	C	T	0.3691	0.07708	0.0257	1.754e-06	3657	TRUE	reported	igd	0.00623111	22.9175
ebi-a-GCST90001406	Memory B cell %B cell	rs76477280	13	50147180	G	A	0.4292	0.08807	0.0206	1.14301e-06	3657	TRUE	reported	igd	0.00645249	23.737
ebi-a-GCST90001406	Memory B cell %B cell	rs116844769	14	65713895	A	G	0.2839	0.05066	0.0662	2.26199e-08	3657	TRUE	reported	igd	0.00851455	31.3879
ebi-a-GCST90001406	Memory B cell %B cell	rs77762131	14	96205838	C	G	0.2733	0.05819	0.045	2.73401e-06	3657	TRUE	reported	igd	0.00599578	22.0468
ebi-a-GCST90001406	Memory B cell %B cell	rs72914692	18	54422995	A	G	0.4209	0.09317	0.018	6.44896e-06	3657	TRUE	reported	igd	0.00554963	20.3971
ebi-a-GCST90001406	Memory B cell %B cell	rs329966	19	53070617	G	A	0.1104	0.02479	0.5425	8.72509e-06	3657	TRUE	reported	igd	0.005394	19.822
ebi-a-GCST90001407	Memory B cell AC	rs16867231	2	181050023	A	G	0.538	0.1157	0.0108	3.44897e-06	3656	TRUE	reported	igd	0.00587937	21.6103
ebi-a-GCST90001407	Memory B cell AC	rs10018308	4	120657899	G	A	0.1198	0.0268	0.3441	8.09003e-06	3656	TRUE	reported	igd	0.00543589	19.9713
ebi-a-GCST90001407	Memory B cell AC	rs74565175	7	81370578	A	G	0.1371	0.03052	0.2009	7.27394e-06	3656	TRUE	reported	igd	0.0054892	20.1682
ebi-a-GCST90001407	Memory B cell AC	rs77643931	9	129171041	G	T	0.1235	0.02777	0.2798	8.97408e-06	3656	TRUE	reported	igd	0.00538063	19.7672
ebi-a-GCST90001407	Memory B cell AC	rs12763172	10	85447519	C	T	0.1259	0.02783	0.7213	6.26801e-06	3656	TRUE	reported	igd	0.00556666	20.4544
ebi-a-GCST90001407	Memory B cell AC	rs2879633	10	53757050	A	G	-0.1301	0.02775	0.2884	2.84302e-06	3656	TRUE	reported	igd	0.00597612	21.968
ebi-a-GCST90001407	Memory B cell AC	rs36072728	11	29448646	T	C	0.305	0.06718	0.0356	5.80805e-06	3656	TRUE	reported	igd	0.00560624	20.6007
ebi-a-GCST90001407	Memory B cell AC	rs12874404	13	108993494	G	A	0.173	0.02661	0.3256	9.13903e-11	3656	TRUE	reported	igd	0.0114289	42.244
ebi-a-GCST90001407	Memory B cell AC	rs61997631	14	104600920	G	C	-0.2972	0.06141	0.0432	1.357e-06	3656	TRUE	reported	igd	0.00636561	23.4089
ebi-a-GCST90001407	Memory B cell AC	rs77762131	14	96205838	C	G	0.2713	0.05795	0.045	2.94503e-06	3656	TRUE	reported	igd	0.00595924	21.9056
ebi-a-GCST90001407	Memory B cell AC	rs11653761	17	2716535	T	G	-0.1161	0.02478	0.592	2.93799e-06	3656	TRUE	reported	igd	0.00596837	21.9394
ebi-a-GCST90001407	Memory B cell AC	rs144295598	22	45164171	A	G	0.6102	0.1207	0.0103	4.46303e-07	3656	TRUE	reported	igd	0.00694222	25.5442
ebi-a-GCST90001407	Memory B cell AC	rs9614226	22	44688150	G	T	-0.4235	0.08713	0.9792	1.22101e-06	3656	TRUE	reported	igd	0.00642049	23.6121
ebi-a-GCST90001408	Naive-mature B cell %B cell	rs4658141	1	89814066	C	T	0.1371	0.0259	0.3805	1.28499e-07	3657	TRUE	reported	igd	0.00760388	28.0051
ebi-a-GCST90001408	Naive-mature B cell %B cell	rs7412746	1	150860471	T	C	0.1312	0.02547	0.5153	2.74802e-07	3657	TRUE	reported	igd	0.00720352	26.5199
ebi-a-GCST90001408	Naive-mature B cell %B cell	rs75766272	1	8009985	T	C	0.463	0.0866	0.0201	9.55103e-08	3657	TRUE	reported	igd	0.00775568	28.5686
ebi-a-GCST90001408	Naive-mature B cell %B cell	rs72844588	2	138420154	A	G	-0.2131	0.04321	0.0913	8.50492e-07	3657	TRUE	reported	igd	0.00660685	24.3086
ebi-a-GCST90001408	Naive-mature B cell %B cell	rs13421263	2	169182294	T	C	0.2616	0.05638	0.0528	3.61801e-06	3657	TRUE	reported	igd	0.00585263	21.5173
ebi-a-GCST90001408	Naive-mature B cell %B cell	rs72635970	2	73868977	G	T	-0.3399	0.06121	0.0444	3.01301e-08	3657	TRUE	reported	igd	0.00836153	30.8191
ebi-a-GCST90001408	Naive-mature B cell %B cell	rs55710170	3	16416145	A	G	0.1678	0.03789	0.1181	9.81002e-06	3657	TRUE	reported	igd	0.00533442	19.6019
ebi-a-GCST90001408	Naive-mature B cell %B cell	rs35698683	4	11590243	G	A	0.2687	0.05935	0.0447	6.16595e-06	3657	TRUE	reported	igd	0.00557367	20.486
ebi-a-GCST90001408	Naive-mature B cell %B cell	rs77312528	4	36385921	G	T	0.6035	0.1258	0.0107	1.68101e-06	3657	TRUE	reported	igd	0.0062538	23.0015
ebi-a-GCST90001408	Naive-mature B cell %B cell	rs690488	5	40183220	A	C	-0.1667	0.03608	0.8588	3.98502e-06	3657	TRUE	reported	igd	0.00580344	21.3354
ebi-a-GCST90001408	Naive-mature B cell %B cell	rs895377	5	58050530	A	G	0.1314	0.02603	0.3683	4.65297e-07	3657	TRUE	reported	igd	0.00691993	25.4686
ebi-a-GCST90001408	Naive-mature B cell %B cell	rs62398379	6	37585447	C	T	-0.1251	0.02593	0.4032	1.46201e-06	3657	TRUE	reported	igd	0.00632454	23.2633
ebi-a-GCST90001408	Naive-mature B cell %B cell	rs9492229	6	129409652	C	T	-0.3012	0.06111	0.9556	8.684e-07	3657	TRUE	reported	igd	0.0065991	24.28
ebi-a-GCST90001408	Naive-mature B cell %B cell	rs9270578	6	32561093	A	G	0.1477	0.03279	0.5261	6.89001e-06	3657	TRUE	reported	igd	0.0055176	20.2787
ebi-a-GCST90001408	Naive-mature B cell %B cell	rs633090	8	12933368	T	A	-0.1163	0.02575	0.3414	6.45996e-06	3657	TRUE	reported	igd	0.00554708	20.3877
ebi-a-GCST90001408	Naive-mature B cell %B cell	rs61896866	11	111318165	A	G	-0.1306	0.02874	0.2428	5.65601e-06	3657	TRUE	reported	igd	0.00561491	20.6384
ebi-a-GCST90001408	Naive-mature B cell %B cell	rs2334904	11	132133144	A	G	0.1801	0.03937	0.114	4.91405e-06	3657	TRUE	reported	igd	0.00568975	20.9151
ebi-a-GCST90001408	Naive-mature B cell %B cell	rs112570989	12	2866164	T	C	0.4852	0.1023	0.0149	2.19099e-06	3657	TRUE	reported	igd	0.00611367	22.4829
ebi-a-GCST90001408	Naive-mature B cell %B cell	rs76477280	13	50147180	G	A	-0.4222	0.08821	0.0206	1.76498e-06	3657	TRUE	reported	igd	0.00622535	22.8962
ebi-a-GCST90001408	Naive-mature B cell %B cell	rs9584780	13	98901269	C	T	-0.388	0.07717	0.0257	5.199e-07	3657	TRUE	reported	igd	0.00686514	25.2656
ebi-a-GCST90001408	Naive-mature B cell %B cell	rs2476213	13	102612226	T	C	0.1119	0.02521	0.5659	9.30294e-06	3657	TRUE	reported	igd	0.00535866	19.6914
ebi-a-GCST90001408	Naive-mature B cell %B cell	rs77762131	14	96205838	C	G	-0.2722	0.05828	0.045	3.10099e-06	3657	TRUE	reported	igd	0.00592965	21.8022
ebi-a-GCST90001408	Naive-mature B cell %B cell	rs116844769	14	65713895	A	G	-0.2677	0.05076	0.0662	1.41599e-07	3657	TRUE	reported	igd	0.00754811	27.7982
ebi-a-GCST90001408	Naive-mature B cell %B cell	rs72914692	18	54422995	A	G	-0.4239	0.0933	0.018	5.72203e-06	3657	TRUE	reported	igd	0.00561299	20.6313
ebi-a-GCST90001409	Naive-mature B cell AC	rs139077655	2	132741527	T	C	-0.1159	0.02519	0.382	4.36697e-06	3656	TRUE	reported	igd	0.00575701	21.1579
ebi-a-GCST90001409	Naive-mature B cell AC	rs76981518	4	152777207	T	C	-0.2134	0.04708	0.0744	6.00897e-06	3656	TRUE	reported	igd	0.00558825	20.5342
ebi-a-GCST90001409	Naive-mature B cell AC	rs10042327	5	58278611	A	G	0.233	0.05192	0.0613	7.40491e-06	3656	TRUE	reported	igd	0.00547836	20.1282
ebi-a-GCST90001409	Naive-mature B cell AC	rs17056318	5	158285953	C	T	-0.2366	0.0457	0.081	2.36499e-07	3656	TRUE	reported	igd	0.00727811	26.7892
ebi-a-GCST90001409	Naive-mature B cell AC	rs9354413	6	67039330	C	T	0.1232	0.02743	0.2964	7.29794e-06	3656	TRUE	reported	igd	0.00548749	20.1619
ebi-a-GCST90001409	Naive-mature B cell AC	rs35607968	7	67653879	T	C	0.1584	0.03419	0.1536	3.71304e-06	3656	TRUE	reported	igd	0.00583665	21.4523
ebi-a-GCST90001409	Naive-mature B cell AC	rs2390504	7	21321670	A	G	-0.2668	0.05743	0.0486	3.51002e-06	3656	TRUE	reported	igd	0.00586856	21.5703
ebi-a-GCST90001409	Naive-mature B cell AC	rs143397127	7	12847391	C	T	-0.4624	0.09926	0.0157	3.298e-06	3656	TRUE	reported	igd	0.0059008	21.6895
ebi-a-GCST90001409	Naive-mature B cell AC	rs2395904	8	130617819	G	T	-0.1445	0.02761	0.2657	1.74e-07	3656	TRUE	reported	igd	0.00743627	27.3757
ebi-a-GCST90001409	Naive-mature B cell AC	rs283340	8	70193536	C	T	0.1251	0.02477	0.5621	4.59505e-07	3656	TRUE	reported	igd	0.00692846	25.4932
ebi-a-GCST90001409	Naive-mature B cell AC	rs117344365	10	33779474	A	G	-0.4129	0.09241	0.0178	8.12905e-06	3656	TRUE	reported	igd	0.00543101	19.9533
ebi-a-GCST90001409	Naive-mature B cell AC	rs12799241	11	119980729	A	G	0.138	0.02805	0.2619	9.06797e-07	3656	TRUE	reported	igd	0.00657689	24.1911
ebi-a-GCST90001409	Naive-mature B cell AC	rs2286599	12	6499533	A	G	0.1183	0.0266	0.32	8.96004e-06	3656	TRUE	reported	igd	0.00538092	19.7683
ebi-a-GCST90001409	Naive-mature B cell AC	rs58114937	12	67638132	G	A	0.1702	0.0363	0.1302	2.84499e-06	3656	TRUE	reported	igd	0.00597718	21.9719
ebi-a-GCST90001409	Naive-mature B cell AC	rs9564767	13	71534535	G	A	-0.1163	0.02507	0.6075	3.62602e-06	3656	TRUE	reported	igd	0.00585188	21.5086
ebi-a-GCST90001409	Naive-mature B cell AC	rs3811215	14	22954777	T	G	-0.1229	0.02697	0.3032	5.33495e-06	3656	TRUE	reported	igd	0.00564776	20.7541
ebi-a-GCST90001409	Naive-mature B cell AC	rs76263497	15	60878804	A	G	-0.1886	0.04138	0.0989	5.33703e-06	3656	TRUE	reported	igd	0.00564983	20.7618
ebi-a-GCST90001409	Naive-mature B cell AC	rs77983244	17	7316027	A	G	-0.3088	0.06711	0.0325	4.341e-06	3656	TRUE	reported	igd	0.00575793	21.1613
ebi-a-GCST90001409	Naive-mature B cell AC	rs12939566	17	38038390	T	A	-0.1605	0.02868	0.4148	2.34698e-08	3656	TRUE	reported	igd	0.00849339	31.3007
ebi-a-GCST90001409	Naive-mature B cell AC	rs62115322	19	53848484	G	C	0.1382	0.02968	0.2083	3.31002e-06	3656	TRUE	reported	igd	0.00589541	21.6696
ebi-a-GCST90001409	Naive-mature B cell AC	rs34764986	20	59926554	C	T	-0.2347	0.04805	0.0699	1.08201e-06	3656	TRUE	reported	igd	0.00648348	23.8452
ebi-a-GCST90001410	IgD- CD38br %B cell	rs2792563	1	213100225	A	G	-0.1407	0.02479	0.567	1.494e-08	3657	TRUE	reported	igd	0.00873175	32.1957
ebi-a-GCST90001410	IgD- CD38br %B cell	rs1250061	2	216542855	A	T	-0.1078	0.02407	0.5554	7.79399e-06	3657	TRUE	reported	igd	0.00545488	20.0469
ebi-a-GCST90001410	IgD- CD38br %B cell	rs12636371	3	125894785	A	G	0.1185	0.02414	0.4619	9.60993e-07	3657	TRUE	reported	igd	0.00654613	24.0838
ebi-a-GCST90001410	IgD- CD38br %B cell	rs12493961	3	11244825	G	A	0.3884	0.08136	0.0219	1.883e-06	3657	TRUE	reported	igd	0.00619318	22.7771
ebi-a-GCST90001410	IgD- CD38br %B cell	rs13075403	3	28830276	G	A	0.1247	0.02799	0.7616	8.55894e-06	3657	TRUE	reported	igd	0.00539823	19.8376
ebi-a-GCST90001410	IgD- CD38br %B cell	rs11938966	4	55386841	A	C	0.3165	0.06988	0.0294	6.1e-06	3657	TRUE	reported	igd	0.00557811	20.5024
ebi-a-GCST90001410	IgD- CD38br %B cell	rs76912165	5	92965344	G	A	0.4094	0.08778	0.0209	3.21699e-06	3657	TRUE	reported	igd	0.00591295	21.7404
ebi-a-GCST90001410	IgD- CD38br %B cell	rs139843122	6	107939307	T	A	-0.5032	0.1082	0.0123	3.39899e-06	3657	TRUE	reported	igd	0.00587951	21.6167
ebi-a-GCST90001410	IgD- CD38br %B cell	rs148377259	7	106306631	C	T	-0.3437	0.06603	0.034	2.037e-07	3657	TRUE	reported	igd	0.00735437	27.0794
ebi-a-GCST90001410	IgD- CD38br %B cell	rs13235778	7	57550983	A	G	-0.1235	0.02712	0.2801	5.46298e-06	3657	TRUE	reported	igd	0.00563863	20.7261
ebi-a-GCST90001410	IgD- CD38br %B cell	rs10270812	7	68026886	C	T	-0.118	0.0244	0.5103	1.38599e-06	3657	TRUE	reported	igd	0.00635464	23.3747
ebi-a-GCST90001410	IgD- CD38br %B cell	rs188550599	8	15730211	G	A	0.44	0.098	0.0142	7.33297e-06	3657	TRUE	reported	igd	0.00548202	20.1472
ebi-a-GCST90001410	IgD- CD38br %B cell	rs138542577	8	16074805	C	G	0.3227	0.06331	0.0376	3.63898e-07	3657	TRUE	reported	igd	0.0070543	25.9666
ebi-a-GCST90001410	IgD- CD38br %B cell	rs113087021	11	97765784	A	T	0.2024	0.04541	0.0766	8.53002e-06	3657	TRUE	reported	igd	0.00540306	19.8555
ebi-a-GCST90001410	IgD- CD38br %B cell	rs478251	11	127827727	C	A	0.1745	0.03499	0.1333	6.44496e-07	3657	TRUE	reported	igd	0.00675514	24.858
ebi-a-GCST90001410	IgD- CD38br %B cell	rs238926	11	113975210	A	G	-0.1152	0.02506	0.369	4.39805e-06	3657	TRUE	reported	igd	0.00574534	21.1206
ebi-a-GCST90001410	IgD- CD38br %B cell	rs7185719	16	59859266	G	C	-0.1257	0.02735	0.732	4.43803e-06	3657	TRUE	reported	igd	0.00574288	21.1115
ebi-a-GCST90001410	IgD- CD38br %B cell	rs11705673	22	45016637	G	C	0.1701	0.0368	0.12	3.95103e-06	3657	TRUE	reported	igd	0.00580842	21.3538
ebi-a-GCST90001411	IgD+ CD24+ %B cell	rs75766272	1	8009985	T	C	-0.4552	0.08737	0.0201	1.99402e-07	3657	TRUE	reported	igd	0.00736789	27.1295
ebi-a-GCST90001411	IgD+ CD24+ %B cell	rs11584183	1	230130712	C	T	-0.1336	0.03015	0.2311	9.70197e-06	3657	TRUE	reported	igd	0.00534057	19.6246
ebi-a-GCST90001411	IgD+ CD24+ %B cell	rs45608038	2	73679013	G	A	0.2797	0.063	0.0421	9.25295e-06	3657	TRUE	reported	igd	0.00536098	19.7
ebi-a-GCST90001411	IgD+ CD24+ %B cell	rs6781675	3	4408435	C	G	0.3685	0.08216	0.0235	7.49307e-06	3657	TRUE	reported	igd	0.00547075	20.1056
ebi-a-GCST90001411	IgD+ CD24+ %B cell	rs11134931	5	175234476	A	G	-0.1214	0.02723	0.6924	8.45999e-06	3657	TRUE	reported	igd	0.00540584	19.8657
ebi-a-GCST90001411	IgD+ CD24+ %B cell	rs34418535	6	32553200	G	A	0.4368	0.09069	0.064	1.52398e-06	3657	TRUE	reported	igd	0.00630341	23.1851
ebi-a-GCST90001411	IgD+ CD24+ %B cell	rs45575344	6	133003242	C	T	-0.1674	0.0367	0.1333	5.27898e-06	3657	TRUE	reported	igd	0.00565705	20.7942
ebi-a-GCST90001411	IgD+ CD24+ %B cell	rs147867176	6	169106376	T	A	-0.2834	0.06299	0.0418	7.04693e-06	3657	TRUE	reported	igd	0.00550471	20.2311
ebi-a-GCST90001411	IgD+ CD24+ %B cell	rs9369326	6	42013868	C	T	-0.1237	0.02675	0.3121	3.92103e-06	3657	TRUE	reported	igd	0.00581346	21.3724
ebi-a-GCST90001411	IgD+ CD24+ %B cell	rs7457479	7	66493985	C	T	-0.1289	0.02875	0.2762	7.625e-06	3657	TRUE	reported	igd	0.00546669	20.0906
ebi-a-GCST90001411	IgD+ CD24+ %B cell	rs62562996	9	21576571	A	G	-0.4312	0.09145	0.0172	2.51102e-06	3657	TRUE	reported	igd	0.00604273	22.2204
ebi-a-GCST90001411	IgD+ CD24+ %B cell	rs112570989	12	2866164	T	C	-0.4808	0.1031	0.0149	3.23601e-06	3657	TRUE	reported	igd	0.00591169	21.7357
ebi-a-GCST90001411	IgD+ CD24+ %B cell	rs12874404	13	108993494	G	A	0.1313	0.027	0.3257	1.20301e-06	3657	TRUE	reported	igd	0.00642507	23.6355
ebi-a-GCST90001411	IgD+ CD24+ %B cell	rs7988851	13	51367583	T	C	-0.1353	0.02683	0.3266	4.79204e-07	3657	TRUE	reported	igd	0.00690589	25.4166
ebi-a-GCST90001411	IgD+ CD24+ %B cell	rs76477280	13	50147180	G	A	0.4747	0.08918	0.0206	1.07999e-07	3657	TRUE	reported	igd	0.00768824	28.3182
ebi-a-GCST90001411	IgD+ CD24+ %B cell	rs145371905	13	70325772	T	G	0.4126	0.09065	0.0194	5.50402e-06	3657	TRUE	reported	igd	0.00563306	20.7055
ebi-a-GCST90001411	IgD+ CD24+ %B cell	rs77762131	14	96205838	C	G	0.2816	0.05855	0.045	1.567e-06	3657	TRUE	reported	igd	0.00628562	23.1193
ebi-a-GCST90001411	IgD+ CD24+ %B cell	rs78269238	14	65673804	T	C	0.2453	0.05457	0.0582	7.14595e-06	3657	TRUE	reported	igd	0.00549502	20.1953
ebi-a-GCST90001411	IgD+ CD24+ %B cell	rs35130455	14	93256694	A	T	-0.1204	0.02707	0.704	9.00306e-06	3657	TRUE	reported	igd	0.00538033	19.7715
ebi-a-GCST90001411	IgD+ CD24+ %B cell	rs17256322	16	4127619	A	T	0.1207	0.02634	0.3234	4.73097e-06	3657	TRUE	reported	igd	0.00570915	20.9868
ebi-a-GCST90001411	IgD+ CD24+ %B cell	rs144479315	18	23575118	T	A	0.2862	0.06339	0.0418	6.54395e-06	3657	TRUE	reported	igd	0.00554318	20.3732
ebi-a-GCST90001412	IgD+ CD24+ AC	rs7586359	2	237195419	G	T	-0.1868	0.03837	0.8907	1.16899e-06	3656	TRUE	reported	igd	0.00644106	23.6882
ebi-a-GCST90001412	IgD+ CD24+ AC	rs10513789	3	182760073	G	T	0.1323	0.0295	0.2261	7.519e-06	3656	TRUE	reported	igd	0.00547125	20.1019
ebi-a-GCST90001412	IgD+ CD24+ AC	rs13132141	4	156739300	A	G	-0.1191	0.02557	0.6385	3.304e-06	3656	TRUE	reported	igd	0.00589911	21.6833
ebi-a-GCST90001412	IgD+ CD24+ AC	rs147556975	5	148456360	T	C	-0.3012	0.06251	0.039	1.508e-06	3656	TRUE	reported	igd	0.00631038	23.2046
ebi-a-GCST90001412	IgD+ CD24+ AC	rs4702913	5	4700587	C	A	0.197	0.04215	0.9123	3.07999e-06	3656	TRUE	reported	igd	0.00593942	21.8323
ebi-a-GCST90001412	IgD+ CD24+ AC	rs10942726	5	74257985	G	A	0.1176	0.02628	0.3155	7.85507e-06	3656	TRUE	reported	igd	0.00544735	20.0136
ebi-a-GCST90001412	IgD+ CD24+ AC	rs144607178	7	63248560	T	C	0.2175	0.0491	0.0636	9.7089e-06	3656	TRUE	reported	igd	0.00533857	19.6118
ebi-a-GCST90001412	IgD+ CD24+ AC	rs10749417	10	85446387	T	A	-0.1304	0.02887	0.2247	6.46606e-06	3656	TRUE	reported	igd	0.00554931	20.3903
ebi-a-GCST90001412	IgD+ CD24+ AC	rs11047113	12	23968609	C	A	-0.1831	0.04029	0.1027	5.67296e-06	3656	TRUE	reported	igd	0.00561732	20.6417
ebi-a-GCST90001412	IgD+ CD24+ AC	rs183466766	13	108710731	A	G	0.3121	0.06005	0.0402	2.14299e-07	3656	TRUE	reported	igd	0.00733429	26.9975
ebi-a-GCST90001412	IgD+ CD24+ AC	rs139981802	13	108488351	C	T	0.3005	0.05978	0.0418	5.22998e-07	3656	TRUE	reported	igd	0.00686404	25.2545
ebi-a-GCST90001412	IgD+ CD24+ AC	rs145371905	13	70325772	T	G	0.4292	0.08767	0.0194	1.02101e-06	3656	TRUE	reported	igd	0.00651289	23.9541
ebi-a-GCST90001412	IgD+ CD24+ AC	rs9314892	13	114873368	G	A	-0.1608	0.03478	0.8553	3.926e-06	3656	TRUE	reported	igd	0.00581266	21.3636
ebi-a-GCST90001412	IgD+ CD24+ AC	rs12874404	13	108993494	G	A	0.1963	0.02601	0.3256	5.61824e-14	3656	TRUE	reported	igd	0.0153405	56.9275
ebi-a-GCST90001412	IgD+ CD24+ AC	rs73192651	13	50212885	T	C	0.4428	0.08724	0.02	4.05005e-07	3656	TRUE	reported	igd	0.00699726	25.7482
ebi-a-GCST90001412	IgD+ CD24+ AC	rs8014978	14	94936964	C	T	-0.1136	0.02446	0.5737	3.565e-06	3656	TRUE	reported	igd	0.0058652	21.5579
ebi-a-GCST90001412	IgD+ CD24+ AC	rs77762131	14	96205838	C	G	0.291	0.05685	0.045	3.22404e-07	3656	TRUE	reported	igd	0.0071157	26.1871
ebi-a-GCST90001412	IgD+ CD24+ AC	rs12595433	15	63290645	A	G	-0.1118	0.02462	0.4579	5.79696e-06	3656	TRUE	reported	igd	0.00560865	20.6096
ebi-a-GCST90001412	IgD+ CD24+ AC	rs880312	16	8963501	A	G	-0.1821	0.03971	0.1034	4.67897e-06	3656	TRUE	reported	igd	0.00571904	21.0176
ebi-a-GCST90001412	IgD+ CD24+ AC	rs11653761	17	2716535	T	G	-0.125	0.02429	0.592	2.83302e-07	3656	TRUE	reported	igd	0.00719158	26.4684
ebi-a-GCST90001412	IgD+ CD24+ AC	rs7254039	19	14993354	A	G	-0.2566	0.05765	0.0435	8.81089e-06	3656	TRUE	reported	igd	0.00538966	19.8005
ebi-a-GCST90001412	IgD+ CD24+ AC	rs9614226	22	44688150	G	T	-0.4122	0.08546	0.9792	1.46501e-06	3656	TRUE	reported	igd	0.00632309	23.2516
ebi-a-GCST90001413	IgD- CD24- %B cell	rs11887461	2	128660247	G	A	0.1136	0.0249	0.4754	5.25303e-06	3657	TRUE	reported	igd	0.00565937	20.8027
ebi-a-GCST90001413	IgD- CD24- %B cell	rs17044633	4	113331648	G	A	0.3561	0.07517	0.0286	2.256e-06	3657	TRUE	reported	igd	0.0060992	22.4294
ebi-a-GCST90001413	IgD- CD24- %B cell	rs9398107	6	107155687	G	A	0.2678	0.0552	0.0555	1.274e-06	3657	TRUE	reported	igd	0.00639487	23.5237
ebi-a-GCST90001413	IgD- CD24- %B cell	rs73045003	7	2651996	T	C	-0.1605	0.03611	0.1396	9.03608e-06	3657	TRUE	reported	igd	0.00537317	19.745
ebi-a-GCST90001413	IgD- CD24- %B cell	rs76377003	8	112881828	G	A	-0.3971	0.08574	0.0219	3.76296e-06	3657	TRUE	reported	igd	0.00583133	21.4385
ebi-a-GCST90001413	IgD- CD24- %B cell	rs112898282	10	28462184	C	T	0.4712	0.1007	0.0152	2.97201e-06	3657	TRUE	reported	igd	0.00595161	21.8834
ebi-a-GCST90001413	IgD- CD24- %B cell	rs7966251	12	103731395	A	G	0.1908	0.03619	0.1349	1.43199e-07	3657	TRUE	reported	igd	0.00754338	27.7806
ebi-a-GCST90001413	IgD- CD24- %B cell	rs142305616	14	103946237	C	A	0.466	0.1047	0.0148	8.83792e-06	3657	TRUE	reported	igd	0.00538775	19.7989
ebi-a-GCST90001413	IgD- CD24- %B cell	rs7198605	16	6107421	T	C	0.146	0.03204	0.182	5.38295e-06	3657	TRUE	reported	igd	0.00564595	20.7531
ebi-a-GCST90001413	IgD- CD24- %B cell	rs35192093	18	29387367	T	C	0.1597	0.03505	0.1593	5.36402e-06	3657	TRUE	reported	igd	0.00564482	20.749
ebi-a-GCST90001413	IgD- CD24- %B cell	rs8109503	19	19073798	A	T	-0.2029	0.04406	0.0919	4.27297e-06	3657	TRUE	reported	igd	0.00576553	21.1952
ebi-a-GCST90001413	IgD- CD24- %B cell	rs6073000	20	41777449	C	T	-0.3098	0.06272	0.959	8.163e-07	3657	TRUE	reported	igd	0.00662732	24.3845
ebi-a-GCST90001413	IgD- CD24- %B cell	rs115218594	22	27642688	A	G	-0.2776	0.06207	0.0421	7.95591e-06	3657	TRUE	reported	igd	0.00543978	19.9912
ebi-a-GCST90001414	IgD- CD24- AC	rs72953104	1	41379583	G	C	0.2344	0.05087	0.0643	4.19701e-06	3656	TRUE	reported	igd	0.00577392	21.2204
ebi-a-GCST90001414	IgD- CD24- AC	rs114114265	2	79806712	A	G	0.2343	0.05149	0.0647	5.50896e-06	3656	TRUE	reported	igd	0.0056317	20.6948
ebi-a-GCST90001414	IgD- CD24- AC	rs7615875	3	29345411	C	T	0.1425	0.03201	0.1956	8.8481e-06	3656	TRUE	reported	igd	0.00539144	19.8071
ebi-a-GCST90001414	IgD- CD24- AC	rs76499400	3	191888629	T	G	0.2069	0.04589	0.0792	6.76893e-06	3656	TRUE	reported	igd	0.00552931	20.3164
ebi-a-GCST90001414	IgD- CD24- AC	rs4697616	4	25767183	A	G	0.1246	0.02682	0.6779	3.53403e-06	3656	TRUE	reported	igd	0.00586889	21.5715
ebi-a-GCST90001414	IgD- CD24- AC	rs17044633	4	113331648	G	A	0.3458	0.07605	0.0286	5.62406e-06	3656	TRUE	reported	igd	0.00562336	20.664
ebi-a-GCST90001414	IgD- CD24- AC	rs76225955	4	31594004	C	T	-0.1924	0.0432	0.0909	8.65506e-06	3656	TRUE	reported	igd	0.00539618	19.8246
ebi-a-GCST90001414	IgD- CD24- AC	rs112898282	10	28462184	C	T	0.4601	0.1017	0.0152	6.27798e-06	3656	TRUE	reported	igd	0.00556714	20.4562
ebi-a-GCST90001414	IgD- CD24- AC	rs75453701	13	55229646	G	A	0.2658	0.05994	0.0464	9.47305e-06	3656	TRUE	reported	igd	0.00534984	19.6535
ebi-a-GCST90001414	IgD- CD24- AC	rs7982713	13	71376322	G	A	-0.1482	0.03033	0.2157	1.068e-06	3656	TRUE	reported	igd	0.00648811	23.8624
ebi-a-GCST90001414	IgD- CD24- AC	rs191543445	14	31505138	G	A	0.3337	0.07236	0.031	4.14295e-06	3656	TRUE	reported	igd	0.00578349	21.2558
ebi-a-GCST90001414	IgD- CD24- AC	rs496760	15	54695686	A	G	0.1331	0.02656	0.6422	5.69102e-07	3656	TRUE	reported	igd	0.00682214	25.0993
ebi-a-GCST90001414	IgD- CD24- AC	rs421516	17	63135589	A	C	-0.2921	0.06361	0.9583	4.54496e-06	3656	TRUE	reported	igd	0.00573467	21.0753
ebi-a-GCST90001414	IgD- CD24- AC	rs72977632	19	1930174	A	T	-0.2323	0.05115	0.0643	5.75294e-06	3656	TRUE	reported	igd	0.00560993	20.6143
ebi-a-GCST90001414	IgD- CD24- AC	rs451367	19	16412842	C	T	-0.146	0.0296	0.7674	8.51805e-07	3656	TRUE	reported	igd	0.00661052	24.3156
ebi-a-GCST90001415	IgD+ CD24- %B cell	rs11184230	1	105159724	T	C	-0.1946	0.03983	0.1095	1.083e-06	3657	TRUE	reported	igd	0.00648507	23.8576
ebi-a-GCST90001415	IgD+ CD24- %B cell	rs7412746	1	150860471	T	C	0.1263	0.02588	0.5153	1.11199e-06	3657	TRUE	reported	igd	0.00647044	23.8035
ebi-a-GCST90001415	IgD+ CD24- %B cell	rs75766272	1	8009985	T	C	0.483	0.08768	0.0201	3.86002e-08	3657	TRUE	reported	igd	0.00822961	30.3288
ebi-a-GCST90001415	IgD+ CD24- %B cell	rs45608038	2	73679013	G	A	-0.2927	0.06326	0.0421	3.85496e-06	3657	TRUE	reported	igd	0.00582006	21.3968
ebi-a-GCST90001415	IgD+ CD24- %B cell	rs56335940	3	106579815	A	G	-0.1728	0.03773	0.1326	4.83905e-06	3657	TRUE	reported	igd	0.00570302	20.9641
ebi-a-GCST90001415	IgD+ CD24- %B cell	rs1972883	4	47951945	A	G	-0.1408	0.03125	0.7849	6.88906e-06	3657	TRUE	reported	igd	0.00552047	20.2893
ebi-a-GCST90001415	IgD+ CD24- %B cell	rs35698683	4	11590243	G	A	0.2735	0.06003	0.0447	5.36402e-06	3657	TRUE	reported	igd	0.0056441	20.7463
ebi-a-GCST90001415	IgD+ CD24- %B cell	rs6910508	6	166531345	A	G	0.1159	0.0255	0.4199	5.71202e-06	3657	TRUE	reported	igd	0.00561714	20.6466
ebi-a-GCST90001415	IgD+ CD24- %B cell	rs2450220	8	119323401	T	C	-0.1439	0.03231	0.816	8.69201e-06	3657	TRUE	reported	igd	0.00539478	19.8249
ebi-a-GCST90001415	IgD+ CD24- %B cell	rs117190494	8	75563339	A	G	0.3827	0.08352	0.022	4.75499e-06	3657	TRUE	reported	igd	0.00570854	20.9845
ebi-a-GCST90001415	IgD+ CD24- %B cell	rs7870388	9	8660693	G	C	-0.142	0.03034	0.7737	2.97303e-06	3657	TRUE	reported	igd	0.00595425	21.8931
ebi-a-GCST90001415	IgD+ CD24- %B cell	rs140191306	9	2570753	T	C	0.4404	0.09513	0.0179	3.804e-06	3657	TRUE	reported	igd	0.00582635	21.4201
ebi-a-GCST90001415	IgD+ CD24- %B cell	rs116844769	14	65713895	A	G	-0.2773	0.0514	0.0662	7.29693e-08	3657	TRUE	reported	igd	0.00789597	29.0895
ebi-a-GCST90001415	IgD+ CD24- %B cell	rs73426855	17	77637123	C	T	-0.1632	0.03539	0.1471	4.13904e-06	3657	TRUE	reported	igd	0.00578144	21.254
ebi-a-GCST90001415	IgD+ CD24- %B cell	rs78958229	21	39363957	T	C	0.2723	0.06041	0.044	6.74295e-06	3657	TRUE	reported	igd	0.00552518	20.3067
ebi-a-GCST90001415	IgD+ CD24- %B cell	rs58706313	22	44492562	T	C	-0.3021	0.06737	0.0343	7.53095e-06	3657	TRUE	reported	igd	0.00546842	20.097
ebi-a-GCST90001416	IgD+ CD24- AC	rs71615254	4	178658413	C	A	-0.2989	0.06147	0.0406	1.21099e-06	3656	TRUE	reported	igd	0.00642569	23.6313
ebi-a-GCST90001416	IgD+ CD24- AC	rs17056318	5	158285953	C	T	-0.2103	0.04553	0.081	3.98602e-06	3656	TRUE	reported	igd	0.00580163	21.3229
ebi-a-GCST90001416	IgD+ CD24- AC	rs9354413	6	67039330	C	T	0.138	0.02729	0.2964	4.42099e-07	3656	TRUE	reported	igd	0.00694573	25.5572
ebi-a-GCST90001416	IgD+ CD24- AC	rs143397127	7	12847391	C	T	-0.4464	0.09885	0.0157	6.50999e-06	3656	TRUE	reported	igd	0.00554719	20.3825
ebi-a-GCST90001416	IgD+ CD24- AC	rs190448231	7	87868543	G	T	0.3363	0.07548	0.028	8.64908e-06	3656	TRUE	reported	igd	0.00540048	19.8405
ebi-a-GCST90001416	IgD+ CD24- AC	rs34910780	7	77469688	T	A	-0.2677	0.05716	0.048	2.94198e-06	3656	TRUE	reported	igd	0.0059636	21.9217
ebi-a-GCST90001416	IgD+ CD24- AC	rs2395904	8	130617819	G	T	-0.1335	0.0275	0.2657	1.26e-06	3656	TRUE	reported	igd	0.00640472	23.5537
ebi-a-GCST90001416	IgD+ CD24- AC	rs150663332	8	2044843	T	C	-0.2005	0.04387	0.084	5.02597e-06	3656	TRUE	reported	igd	0.00568085	20.8764
ebi-a-GCST90001416	IgD+ CD24- AC	rs117190494	8	75563339	A	G	0.4148	0.08139	0.022	3.642e-07	3656	TRUE	reported	igd	0.00705431	25.9596
ebi-a-GCST90001416	IgD+ CD24- AC	rs701839	10	102955294	G	A	0.1269	0.02791	0.7124	5.63106e-06	3656	TRUE	reported	igd	0.00562275	20.6617
ebi-a-GCST90001416	IgD+ CD24- AC	rs12799241	11	119980729	A	G	0.132	0.02794	0.2619	2.391e-06	3656	TRUE	reported	igd	0.006068	22.3078
ebi-a-GCST90001416	IgD+ CD24- AC	rs34771848	12	14302579	T	C	-0.3693	0.08033	0.023	4.43598e-06	3656	TRUE	reported	igd	0.00574769	21.1235
ebi-a-GCST90001416	IgD+ CD24- AC	rs76578043	13	105214810	A	G	0.3166	0.0697	0.0298	5.73905e-06	3656	TRUE	reported	igd	0.00561185	20.6214
ebi-a-GCST90001416	IgD+ CD24- AC	rs75474045	13	72428296	A	G	0.4915	0.1086	0.0126	6.24899e-06	3656	TRUE	reported	igd	0.00557128	20.4715
ebi-a-GCST90001416	IgD+ CD24- AC	rs3811215	14	22954777	T	G	-0.1264	0.02685	0.3032	2.59801e-06	3656	TRUE	reported	igd	0.00602525	22.1497
ebi-a-GCST90001416	IgD+ CD24- AC	rs73426855	17	77637123	C	T	-0.1616	0.03458	0.1469	3.09699e-06	3656	TRUE	reported	igd	0.005938	21.8271
ebi-a-GCST90001416	IgD+ CD24- AC	rs77983244	17	7316027	A	G	-0.3049	0.06682	0.0325	5.22902e-06	3656	TRUE	reported	igd	0.00566278	20.8096
ebi-a-GCST90001416	IgD+ CD24- AC	rs12939566	17	38038390	T	A	-0.1593	0.02856	0.4148	2.61403e-08	3656	TRUE	reported	igd	0.00843779	31.0941
ebi-a-GCST90001416	IgD+ CD24- AC	rs34764986	20	59926554	C	T	-0.2158	0.04786	0.0699	6.69607e-06	3656	TRUE	reported	igd	0.00553023	20.3198
ebi-a-GCST90001417	CD24+ CD27+ %B cell	rs7412746	1	150860471	T	C	-0.1301	0.02547	0.5153	3.41099e-07	3657	TRUE	reported	igd	0.00708409	26.0771
ebi-a-GCST90001417	CD24+ CD27+ %B cell	rs72758947	1	207087053	G	A	-0.2365	0.05101	0.0641	3.67401e-06	3657	TRUE	reported	igd	0.00584361	21.4839
ebi-a-GCST90001417	CD24+ CD27+ %B cell	rs4658141	1	89814066	C	T	-0.1269	0.02592	0.3805	1.009e-06	3657	TRUE	reported	igd	0.00651165	23.9561
ebi-a-GCST90001417	CD24+ CD27+ %B cell	rs75766272	1	8009985	T	C	-0.4865	0.08656	0.0201	2.04899e-08	3657	TRUE	reported	igd	0.00856389	31.5714
ebi-a-GCST90001417	CD24+ CD27+ %B cell	rs72944931	2	178116262	G	A	0.4657	0.1052	0.0138	9.91791e-06	3657	TRUE	reported	igd	0.0053301	19.5859
ebi-a-GCST90001417	CD24+ CD27+ %B cell	rs45608038	2	73679013	G	A	0.3527	0.0624	0.0421	1.71002e-08	3657	TRUE	reported	igd	0.00866043	31.9304
ebi-a-GCST90001417	CD24+ CD27+ %B cell	rs72844588	2	138420154	A	G	0.2066	0.04322	0.0913	1.826e-06	3657	TRUE	reported	igd	0.00620956	22.8378
ebi-a-GCST90001417	CD24+ CD27+ %B cell	rs145442262	3	186702869	A	G	-0.2083	0.04276	0.0906	1.15001e-06	3657	TRUE	reported	igd	0.00644717	23.7173
ebi-a-GCST90001417	CD24+ CD27+ %B cell	rs55710170	3	16416145	A	G	-0.1708	0.03788	0.1181	6.70595e-06	3657	TRUE	reported	igd	0.0055287	20.3197
ebi-a-GCST90001417	CD24+ CD27+ %B cell	rs35698683	4	11590243	G	A	-0.293	0.05931	0.0447	8.17504e-07	3657	TRUE	reported	igd	0.00662927	24.3917
ebi-a-GCST90001417	CD24+ CD27+ %B cell	rs2119002	5	124530767	C	T	0.1708	0.03801	0.1228	7.18704e-06	3657	TRUE	reported	igd	0.00549115	20.181
ebi-a-GCST90001417	CD24+ CD27+ %B cell	rs9492229	6	129409652	C	T	0.2715	0.06115	0.9556	9.27705e-06	3657	TRUE	reported	igd	0.00536151	19.7019
ebi-a-GCST90001417	CD24+ CD27+ %B cell	rs62459310	7	56242182	C	G	0.3676	0.08119	0.022	6.15205e-06	3657	TRUE	reported	igd	0.00557434	20.4884
ebi-a-GCST90001417	CD24+ CD27+ %B cell	rs10505439	8	124662104	T	C	-0.1852	0.04175	0.0941	9.38102e-06	3657	TRUE	reported	igd	0.00535197	19.6667
ebi-a-GCST90001417	CD24+ CD27+ %B cell	rs10743163	11	11033950	A	G	-0.1205	0.02541	0.4035	2.20699e-06	3657	TRUE	reported	igd	0.00611191	22.4764
ebi-a-GCST90001417	CD24+ CD27+ %B cell	rs265612	12	130112732	T	C	0.1143	0.02575	0.3411	9.29608e-06	3657	TRUE	reported	igd	0.00535895	19.6925
ebi-a-GCST90001417	CD24+ CD27+ %B cell	rs76477280	13	50147180	G	A	0.4892	0.08811	0.0206	3.02803e-08	3657	TRUE	reported	igd	0.00835896	30.8095
ebi-a-GCST90001417	CD24+ CD27+ %B cell	rs117004076	14	97702226	G	A	0.4553	0.1022	0.0146	8.56091e-06	3657	TRUE	reported	igd	0.00539781	19.8361
ebi-a-GCST90001417	CD24+ CD27+ %B cell	rs77762131	14	96205838	C	G	0.2675	0.05828	0.045	4.59896e-06	3657	TRUE	reported	igd	0.00572781	21.0558
ebi-a-GCST90001417	CD24+ CD27+ %B cell	rs116844769	14	65713895	A	G	0.2482	0.05078	0.0662	1.064e-06	3657	TRUE	reported	igd	0.00649031	23.877
ebi-a-GCST90001417	CD24+ CD27+ %B cell	rs7221794	17	76979729	A	G	-0.1563	0.03395	0.1574	4.29903e-06	3657	TRUE	reported	igd	0.0057624	21.1837
ebi-a-GCST90001418	CD24+ CD27+ AC	rs75766272	1	8009985	T	C	-0.4055	0.08609	0.0201	2.56998e-06	3656	TRUE	reported	igd	0.00603174	22.1737
ebi-a-GCST90001418	CD24+ CD27+ AC	rs16867231	2	181050023	A	G	0.5129	0.1154	0.0108	8.98008e-06	3656	TRUE	reported	igd	0.00537412	19.7431
ebi-a-GCST90001418	CD24+ CD27+ AC	rs79207264	3	96406408	A	G	0.1752	0.0393	0.1184	8.46603e-06	3656	TRUE	reported	igd	0.00540658	19.863
ebi-a-GCST90001418	CD24+ CD27+ AC	rs7640784	3	176029498	A	C	-0.1111	0.02476	0.4714	7.47894e-06	3656	TRUE	reported	igd	0.00547691	20.1228
ebi-a-GCST90001418	CD24+ CD27+ AC	rs149085540	4	110550623	T	C	-0.4318	0.09574	0.0167	6.66807e-06	3656	TRUE	reported	igd	0.00553302	20.3302
ebi-a-GCST90001418	CD24+ CD27+ AC	rs10942726	5	74257985	G	A	0.1188	0.02672	0.3155	8.92504e-06	3656	TRUE	reported	igd	0.00537789	19.7571
ebi-a-GCST90001418	CD24+ CD27+ AC	rs35057381	5	26412301	C	T	0.1344	0.02969	0.2211	6.17703e-06	3656	TRUE	reported	igd	0.00557371	20.4805
ebi-a-GCST90001418	CD24+ CD27+ AC	rs56033406	6	41084740	T	C	0.312	0.06692	0.0349	3.22901e-06	3656	TRUE	reported	igd	0.0059104	21.725
ebi-a-GCST90001418	CD24+ CD27+ AC	rs4076316	6	167859623	A	T	-0.1404	0.02729	0.3005	2.83798e-07	3656	TRUE	reported	igd	0.00718767	26.4539
ebi-a-GCST90001418	CD24+ CD27+ AC	rs118092259	8	89432719	G	T	-0.2901	0.06345	0.0414	4.97898e-06	3656	TRUE	reported	igd	0.00568525	20.8927
ebi-a-GCST90001418	CD24+ CD27+ AC	rs10759006	9	8855603	C	T	0.1133	0.02556	0.6198	9.50692e-06	3656	TRUE	reported	igd	0.00534569	19.6381
ebi-a-GCST90001418	CD24+ CD27+ AC	rs10762541	10	53790461	T	C	0.1488	0.02978	0.772	6.08695e-07	3656	TRUE	reported	igd	0.00678258	24.9528
ebi-a-GCST90001418	CD24+ CD27+ AC	rs138329462	12	11634360	A	G	-0.4374	0.09365	0.0174	3.10799e-06	3656	TRUE	reported	igd	0.00593133	21.8024
ebi-a-GCST90001418	CD24+ CD27+ AC	rs12874404	13	108993494	G	A	0.1691	0.02653	0.3256	2.04202e-10	3656	TRUE	reported	igd	0.0109902	40.6046
ebi-a-GCST90001418	CD24+ CD27+ AC	rs73192651	13	50212885	T	C	0.4411	0.08893	0.02	7.38193e-07	3656	TRUE	reported	igd	0.00668434	24.5889
ebi-a-GCST90001418	CD24+ CD27+ AC	rs76552872	13	70167316	T	G	0.283	0.06219	0.042	5.54102e-06	3656	TRUE	reported	igd	0.00563213	20.6964
ebi-a-GCST90001418	CD24+ CD27+ AC	rs77762131	14	96205838	C	G	0.2815	0.05774	0.045	1.12699e-06	3656	TRUE	reported	igd	0.00645926	23.7556
ebi-a-GCST90001418	CD24+ CD27+ AC	rs11653761	17	2716535	T	G	-0.118	0.0247	0.592	1.84001e-06	3656	TRUE	reported	igd	0.00620385	22.8104
ebi-a-GCST90001418	CD24+ CD27+ AC	rs11649808	17	62258665	A	G	0.1546	0.03472	0.8487	8.74802e-06	3656	TRUE	reported	igd	0.00539392	19.8163
ebi-a-GCST90001418	CD24+ CD27+ AC	rs7254039	19	14993354	A	G	-0.2606	0.0585	0.0435	8.63794e-06	3656	TRUE	reported	igd	0.00539859	19.8335
ebi-a-GCST90001418	CD24+ CD27+ AC	rs728776	22	45400116	G	A	-0.1712	0.03808	0.121	7.09006e-06	3656	TRUE	reported	igd	0.00549811	20.2011
ebi-a-GCST90001418	CD24+ CD27+ AC	rs144295598	22	45164171	A	G	0.5664	0.1203	0.0103	2.59902e-06	3656	TRUE	reported	igd	0.00602676	22.1553
ebi-a-GCST90001419	CD20- %B cell	rs112180455	2	221466858	T	C	0.3316	0.07326	0.0299	6.19598e-06	3658	TRUE	reported	igd	0.00556962	20.4766
ebi-a-GCST90001419	CD20- %B cell	rs58352426	3	154090291	A	G	0.1401	0.02947	0.2246	2.07998e-06	3658	TRUE	reported	igd	0.00614041	22.588
ebi-a-GCST90001419	CD20- %B cell	rs75951284	3	187638796	T	C	0.3083	0.06752	0.0316	5.11105e-06	3658	TRUE	reported	igd	0.00566722	20.8375
ebi-a-GCST90001419	CD20- %B cell	rs74786971	4	90909176	C	G	0.2235	0.04952	0.0645	6.60602e-06	3658	TRUE	reported	igd	0.00553781	20.359
ebi-a-GCST90001419	CD20- %B cell	rs316122	5	93014071	C	G	0.2993	0.06479	0.0372	3.971e-06	3658	TRUE	reported	igd	0.00579999	21.3285
ebi-a-GCST90001419	CD20- %B cell	rs9270911	6	32572202	T	C	0.1364	0.02871	0.6083	2.10499e-06	3658	TRUE	reported	igd	0.00613263	22.5593
ebi-a-GCST90001419	CD20- %B cell	rs9477367	6	17249496	C	T	-0.1917	0.04273	0.9097	7.45899e-06	3658	TRUE	reported	igd	0.00547207	20.116
ebi-a-GCST90001419	CD20- %B cell	rs111761453	7	137173666	T	G	0.2453	0.05506	0.0524	8.59904e-06	3658	TRUE	reported	igd	0.00539671	19.8374
ebi-a-GCST90001419	CD20- %B cell	rs75368642	7	150969808	T	C	0.2118	0.04687	0.073	6.41904e-06	3658	TRUE	reported	igd	0.00555138	20.4091
ebi-a-GCST90001419	CD20- %B cell	rs7875273	9	9023522	C	T	0.1137	0.02506	0.3779	5.83002e-06	3658	TRUE	reported	igd	0.005596	20.5741
ebi-a-GCST90001419	CD20- %B cell	rs118084343	11	17687837	G	A	-0.2663	0.0544	0.0547	1.02901e-06	3658	TRUE	reported	igd	0.00650826	23.9501
ebi-a-GCST90001419	CD20- %B cell	rs3885787	12	92375948	C	A	0.2407	0.05303	0.9422	5.84494e-06	3658	TRUE	reported	igd	0.00560049	20.5907
ebi-a-GCST90001419	CD20- %B cell	rs4244568	15	39319915	G	T	-0.1233	0.02622	0.3414	2.67399e-06	3658	TRUE	reported	igd	0.00600896	22.1016
ebi-a-GCST90001419	CD20- %B cell	rs4889373	16	81747602	G	A	-0.1372	0.03051	0.7989	7.06399e-06	3658	TRUE	reported	igd	0.00549776	20.2109
ebi-a-GCST90001419	CD20- %B cell	rs2107459	16	74140113	A	C	0.2021	0.04383	0.0853	4.17503e-06	3658	TRUE	reported	igd	0.00577869	21.2497
ebi-a-GCST90001419	CD20- %B cell	rs7265879	20	6103341	G	C	-0.2182	0.04616	0.0778	2.35798e-06	3658	TRUE	reported	igd	0.00607141	22.3327
ebi-a-GCST90001419	CD20- %B cell	rs57840701	20	46686437	C	A	0.4562	0.1004	0.015	5.65002e-06	3658	TRUE	reported	igd	0.00561248	20.6351
ebi-a-GCST90001420	IgD- CD38br AC	rs2792563	1	213100225	A	G	-0.108	0.02437	0.5671	9.59909e-06	3656	TRUE	reported	igd	0.00534323	19.629
ebi-a-GCST90001420	IgD- CD38br AC	rs75544731	2	237796404	C	A	0.4192	0.09428	0.0155	8.99498e-06	3656	TRUE	reported	igd	0.00537842	19.759
ebi-a-GCST90001420	IgD- CD38br AC	rs66491584	3	20980398	A	G	-0.1466	0.02957	0.1991	7.43293e-07	3656	TRUE	reported	igd	0.00667804	24.5656
ebi-a-GCST90001420	IgD- CD38br AC	rs141490841	3	149265655	A	G	0.3828	0.08506	0.02	6.98506e-06	3656	TRUE	reported	igd	0.00550919	20.2421
ebi-a-GCST90001420	IgD- CD38br AC	rs62353585	4	168102710	C	T	0.3438	0.07709	0.0227	8.48301e-06	3656	TRUE	reported	igd	0.0054107	19.8782
ebi-a-GCST90001420	IgD- CD38br AC	rs78678130	7	105792831	A	G	-0.1707	0.03819	0.1076	8.03193e-06	3656	TRUE	reported	igd	0.00543494	19.9678
ebi-a-GCST90001420	IgD- CD38br AC	rs10815908	9	8537763	T	G	0.2526	0.0538	0.0511	2.75797e-06	3656	TRUE	reported	igd	0.00599356	22.0325
ebi-a-GCST90001420	IgD- CD38br AC	rs11605946	11	19547027	A	G	0.1457	0.03191	0.1637	5.15905e-06	3656	TRUE	reported	igd	0.00567009	20.8366
ebi-a-GCST90001420	IgD- CD38br AC	rs79801395	11	97756814	C	G	0.1973	0.04374	0.0799	6.68606e-06	3656	TRUE	reported	igd	0.00553452	20.3357
ebi-a-GCST90001420	IgD- CD38br AC	rs478251	11	127827727	C	A	0.1689	0.03431	0.1332	8.85503e-07	3656	TRUE	reported	igd	0.0065848	24.2203
ebi-a-GCST90001420	IgD- CD38br AC	rs11609248	12	14317207	G	A	-0.1355	0.03014	0.1916	7.11295e-06	3656	TRUE	reported	igd	0.00549783	20.2001
ebi-a-GCST90001420	IgD- CD38br AC	rs17037450	12	106098314	A	G	-0.3311	0.07236	0.0264	4.90501e-06	3656	TRUE	reported	igd	0.00569423	20.9259
ebi-a-GCST90001420	IgD- CD38br AC	rs2075365	12	31092966	A	G	-0.1142	0.02477	0.6518	4.14801e-06	3656	TRUE	reported	igd	0.00578038	21.2443
ebi-a-GCST90001420	IgD- CD38br AC	rs74011406	15	47631034	A	G	0.1928	0.04113	0.093	2.869e-06	3656	TRUE	reported	igd	0.00597431	21.9613
ebi-a-GCST90001420	IgD- CD38br AC	rs72834736	16	81821361	C	G	0.3465	0.07762	0.0248	8.30501e-06	3656	TRUE	reported	igd	0.00542116	19.9169
ebi-a-GCST90001421	CD20- AC	rs6712095	2	205623497	T	G	0.3592	0.07943	0.0246	6.32499e-06	3657	TRUE	reported	igd	0.00556105	20.4393
ebi-a-GCST90001421	CD20- AC	rs57641238	2	75536553	C	G	-0.1546	0.02937	0.2252	1.47999e-07	3657	TRUE	reported	igd	0.00751983	27.6932
ebi-a-GCST90001421	CD20- AC	rs34625183	3	146097919	T	C	-0.1694	0.03789	0.1154	8.03397e-06	3657	TRUE	reported	igd	0.00543607	19.9774
ebi-a-GCST90001421	CD20- AC	rs74786971	4	90909176	C	G	0.2348	0.04935	0.0645	2.031e-06	3657	TRUE	reported	igd	0.00615201	22.6248
ebi-a-GCST90001421	CD20- AC	rs116699251	5	142419461	A	G	-0.2732	0.05861	0.0446	3.24399e-06	3657	TRUE	reported	igd	0.00590636	21.716
ebi-a-GCST90001421	CD20- AC	rs9273241	6	32614025	T	C	0.177	0.03455	0.5975	3.17001e-07	3657	TRUE	reported	igd	0.00712557	26.2309
ebi-a-GCST90001421	CD20- AC	rs117905487	6	134890714	G	T	-0.3959	0.08757	0.0209	6.35697e-06	3657	TRUE	reported	igd	0.00555795	20.4279
ebi-a-GCST90001421	CD20- AC	rs2102662	7	56828069	A	G	0.1274	0.02877	0.7447	9.77507e-06	3657	TRUE	reported	igd	0.00533349	19.5984
ebi-a-GCST90001421	CD20- AC	rs111761453	7	137173666	T	G	0.249	0.05482	0.0524	5.77006e-06	3657	TRUE	reported	igd	0.00560987	20.6197
ebi-a-GCST90001421	CD20- AC	rs38182	7	15900650	T	C	-0.1541	0.03305	0.1693	3.21203e-06	3657	TRUE	reported	igd	0.00590967	21.7283
ebi-a-GCST90001421	CD20- AC	rs6586822	8	19139514	C	T	-0.1182	0.02568	0.6508	4.34901e-06	3657	TRUE	reported	igd	0.00575985	21.1742
ebi-a-GCST90001421	CD20- AC	rs6482467	10	25320223	G	A	-0.1128	0.02546	0.3646	9.72098e-06	3657	TRUE	reported	igd	0.0053389	19.6184
ebi-a-GCST90001421	CD20- AC	rs16936840	11	19531128	T	C	0.1881	0.04049	0.102	3.49897e-06	3657	TRUE	reported	igd	0.0058668	21.5697
ebi-a-GCST90001421	CD20- AC	rs2212443	11	88131197	G	T	-0.1412	0.03117	0.8048	6.07799e-06	3657	TRUE	reported	igd	0.00558008	20.5096
ebi-a-GCST90001421	CD20- AC	rs12146943	13	21076875	A	G	-0.1127	0.02495	0.3704	6.50594e-06	3657	TRUE	reported	igd	0.00554837	20.3924
ebi-a-GCST90001421	CD20- AC	rs77553819	13	24882401	C	G	-0.1249	0.0269	0.2863	3.51901e-06	3657	TRUE	reported	igd	0.00586061	21.5468
ebi-a-GCST90001421	CD20- AC	rs71431666	14	95266847	C	G	-0.1932	0.04158	0.0946	3.49398e-06	3657	TRUE	reported	igd	0.005869	21.5778
ebi-a-GCST90001421	CD20- AC	rs252298	16	29232967	A	G	0.1091	0.02419	0.5643	6.60998e-06	3657	TRUE	reported	igd	0.00553151	20.3301
ebi-a-GCST90001421	CD20- AC	rs56736306	16	87840577	G	C	-0.1465	0.03231	0.1719	5.91602e-06	3657	TRUE	reported	igd	0.00559038	20.5477
ebi-a-GCST90001421	CD20- AC	rs2637364	17	32078878	C	T	-0.1164	0.02513	0.6221	3.75301e-06	3657	TRUE	reported	igd	0.00583251	21.4429
ebi-a-GCST90001421	CD20- AC	rs6029245	20	39267990	C	T	0.3071	0.06585	0.0358	3.23102e-06	3657	TRUE	reported	igd	0.00591218	21.7375
ebi-a-GCST90001421	CD20- AC	rs6052993	20	4944838	G	C	-0.1123	0.0246	0.4371	5.17095e-06	3657	TRUE	reported	igd	0.00566626	20.8282
ebi-a-GCST90001421	CD20- AC	rs6008703	22	48837650	C	G	-0.1147	0.02589	0.3131	9.67409e-06	3657	TRUE	reported	igd	0.00533842	19.6167
ebi-a-GCST90001422	CD20- CD38- %B cell	rs75839951	2	34491589	G	T	-0.2476	0.05192	0.0585	1.92801e-06	3659	TRUE	reported	igd	0.00617701	22.7297
ebi-a-GCST90001422	CD20- CD38- %B cell	rs4832496	2	17752538	A	G	0.127	0.02814	0.236	6.54305e-06	3659	TRUE	reported	igd	0.00553587	20.3574
ebi-a-GCST90001422	CD20- CD38- %B cell	rs141595421	3	63492195	G	T	-0.4902	0.11	0.0127	8.62303e-06	3659	TRUE	reported	igd	0.00539819	19.8483
ebi-a-GCST90001422	CD20- CD38- %B cell	rs396692	4	163553861	A	G	0.1157	0.02552	0.6682	5.99998e-06	3659	TRUE	reported	igd	0.00558612	20.5432
ebi-a-GCST90001422	CD20- CD38- %B cell	rs2215848	4	25065221	A	G	0.524	0.1121	0.0118	3.06902e-06	3659	TRUE	reported	igd	0.00593613	21.8381
ebi-a-GCST90001422	CD20- CD38- %B cell	rs62311900	4	74145187	T	C	-0.1398	0.03159	0.1735	9.85598e-06	3659	TRUE	reported	igd	0.00532395	19.5739
ebi-a-GCST90001422	CD20- CD38- %B cell	rs2339996	5	173070505	A	G	-0.1471	0.0287	0.7803	3.11602e-07	3659	TRUE	reported	igd	0.0071284	26.2557
ebi-a-GCST90001422	CD20- CD38- %B cell	rs13176237	5	42353044	G	A	0.2113	0.04756	0.0696	9.12494e-06	3659	TRUE	reported	igd	0.00536558	19.7278
ebi-a-GCST90001422	CD20- CD38- %B cell	rs72492305	6	32509333	T	C	0.2125	0.04192	0.6663	4.18803e-07	3659	TRUE	reported	igd	0.00697387	25.6825
ebi-a-GCST90001422	CD20- CD38- %B cell	rs56284619	6	90013983	T	C	0.1557	0.03428	0.1469	5.72005e-06	3659	TRUE	reported	igd	0.0056065	20.6186
ebi-a-GCST90001422	CD20- CD38- %B cell	rs10988372	9	132193568	C	G	0.1351	0.02998	0.2044	6.77002e-06	3659	TRUE	reported	igd	0.00551927	20.296
ebi-a-GCST90001422	CD20- CD38- %B cell	rs118073973	9	19948908	A	T	0.2799	0.06148	0.0402	5.45306e-06	3659	TRUE	reported	igd	0.00563278	20.7157
ebi-a-GCST90001422	CD20- CD38- %B cell	rs55767134	10	17048435	C	G	-0.1463	0.03122	0.1838	2.90202e-06	3659	TRUE	reported	igd	0.00596571	21.9475
ebi-a-GCST90001422	CD20- CD38- %B cell	rs34666228	11	123385425	T	G	0.1355	0.02809	0.2346	1.45902e-06	3659	TRUE	reported	igd	0.00631916	23.2561
ebi-a-GCST90001422	CD20- CD38- %B cell	rs118073493	14	31971185	A	G	-0.5544	0.12	0.0101	3.96397e-06	3659	TRUE	reported	igd	0.00579957	21.3327
ebi-a-GCST90001422	CD20- CD38- %B cell	rs17099538	14	33254318	C	T	-0.2409	0.05156	0.0559	3.093e-06	3659	TRUE	reported	igd	0.00593065	21.8178
ebi-a-GCST90001422	CD20- CD38- %B cell	rs2113943	15	60895636	G	A	0.1278	0.02875	0.2288	9.10395e-06	3659	TRUE	reported	igd	0.00537136	19.7492
ebi-a-GCST90001422	CD20- CD38- %B cell	rs35639639	16	5488091	C	T	0.1332	0.0299	0.2062	8.60399e-06	3659	TRUE	reported	igd	0.00539454	19.8348
ebi-a-GCST90001422	CD20- CD38- %B cell	rs16955339	17	52971060	T	G	0.293	0.06221	0.0377	2.56803e-06	3659	TRUE	reported	igd	0.00602598	22.1706
ebi-a-GCST90001422	CD20- CD38- %B cell	rs36071180	20	765164	A	G	0.1488	0.03329	0.1596	8.077e-06	3659	TRUE	reported	igd	0.00543064	19.9683
ebi-a-GCST90001423	CD20- CD38- AC	rs62311900	4	74145187	T	C	-0.1537	0.03175	0.1736	1.33801e-06	3658	TRUE	reported	igd	0.00636566	23.4219
ebi-a-GCST90001423	CD20- CD38- AC	rs2339996	5	173070505	A	G	-0.1438	0.02887	0.7802	6.60496e-07	3658	TRUE	reported	igd	0.00673666	24.7963
ebi-a-GCST90001423	CD20- CD38- AC	rs72492305	6	32509333	T	C	0.2112	0.04169	0.6662	4.25402e-07	3658	TRUE	reported	igd	0.00696697	25.65
ebi-a-GCST90001423	CD20- CD38- AC	rs6906886	6	85038851	A	T	0.1893	0.04063	0.903	3.29299e-06	3658	TRUE	reported	igd	0.00589922	21.6955
ebi-a-GCST90001423	CD20- CD38- AC	rs11203884	8	17516564	T	C	-0.1548	0.03269	0.1643	2.26898e-06	3658	TRUE	reported	igd	0.00609276	22.4117
ebi-a-GCST90001423	CD20- CD38- AC	rs10988372	9	132193568	C	G	0.139	0.03012	0.2045	4.08602e-06	3658	TRUE	reported	igd	0.00578835	21.2854
ebi-a-GCST90001423	CD20- CD38- AC	rs118073973	9	19948908	A	T	0.2899	0.06184	0.0402	2.87303e-06	3658	TRUE	reported	igd	0.0059719	21.9644
ebi-a-GCST90001423	CD20- CD38- AC	rs75609575	11	97639659	A	G	-0.3072	0.06608	0.0349	3.45096e-06	3658	TRUE	reported	igd	0.00587354	21.6006
ebi-a-GCST90001423	CD20- CD38- AC	rs308820	11	88142031	C	T	-0.1305	0.02844	0.7571	4.63095e-06	3658	TRUE	reported	igd	0.00572302	21.0438
ebi-a-GCST90001423	CD20- CD38- AC	rs61906277	11	123384801	G	A	0.1435	0.02825	0.2347	3.99098e-07	3658	TRUE	reported	igd	0.00700439	25.7887
ebi-a-GCST90001423	CD20- CD38- AC	rs16955339	17	52971060	T	G	0.3095	0.06249	0.0377	7.67397e-07	3658	TRUE	reported	igd	0.00666122	24.5167
ebi-a-GCST90001423	CD20- CD38- AC	rs77510701	18	34838106	A	C	-0.2548	0.05651	0.0484	6.74e-06	3658	TRUE	reported	igd	0.0055271	20.3194
ebi-a-GCST90001423	CD20- CD38- AC	rs80339814	19	53396009	C	T	-0.2131	0.04766	0.0794	8.02306e-06	3658	TRUE	reported	igd	0.00543561	19.9812
ebi-a-GCST90001423	CD20- CD38- AC	rs36071180	20	765164	A	G	0.1498	0.03344	0.1597	7.69892e-06	3658	TRUE	reported	igd	0.00545596	20.0564
ebi-a-GCST90001424	IgD+ %Lymphocyte	rs115208840	2	206398635	A	G	-0.3748	0.07244	0.029	2.42198e-07	3657	TRUE	reported	igd	0.00726691	26.755
ebi-a-GCST90001424	IgD+ %Lymphocyte	rs76845048	5	115785493	C	A	-0.3021	0.06594	0.0357	4.76299e-06	3657	TRUE	reported	igd	0.00570681	20.9781
ebi-a-GCST90001424	IgD+ %Lymphocyte	rs4361609	6	31240635	C	G	-0.2101	0.04223	0.1131	6.78297e-07	3657	TRUE	reported	igd	0.00672288	24.7384
ebi-a-GCST90001424	IgD+ %Lymphocyte	rs73078428	7	20106029	A	T	-0.1651	0.03606	0.1318	4.854e-06	3657	TRUE	reported	igd	0.00569948	20.951
ebi-a-GCST90001424	IgD+ %Lymphocyte	rs111830700	7	121332400	A	G	0.2879	0.06309	0.0377	5.202e-06	3657	TRUE	reported	igd	0.00566202	20.8125
ebi-a-GCST90001424	IgD+ %Lymphocyte	rs34910780	7	77469688	T	A	-0.2739	0.05642	0.0481	1.25101e-06	3657	TRUE	reported	igd	0.00640329	23.5548
ebi-a-GCST90001424	IgD+ %Lymphocyte	rs2395904	8	130617819	G	T	-0.1285	0.02712	0.2657	2.243e-06	3657	TRUE	reported	igd	0.0061016	22.4383
ebi-a-GCST90001424	IgD+ %Lymphocyte	rs1977295	10	7188484	A	G	0.1101	0.02357	0.5273	3.11401e-06	3657	TRUE	reported	igd	0.00593126	21.8081
ebi-a-GCST90001424	IgD+ %Lymphocyte	rs75319860	12	110312229	C	T	0.3546	0.0787	0.0249	6.84101e-06	3657	TRUE	reported	igd	0.00552076	20.2904
ebi-a-GCST90001424	IgD+ %Lymphocyte	rs12874404	13	108993494	G	A	0.1898	0.02599	0.3257	3.43084e-13	3657	TRUE	reported	igd	0.0143737	53.3018
ebi-a-GCST90001424	IgD+ %Lymphocyte	rs2402519	14	95373465	C	G	0.1596	0.03359	0.1523	2.10402e-06	3657	TRUE	reported	igd	0.00613547	22.5636
ebi-a-GCST90001424	IgD+ %Lymphocyte	rs11657531	17	2731370	T	C	-0.1468	0.0236	0.4882	5.52497e-10	3657	TRUE	reported	igd	0.0104697	38.6715
ebi-a-GCST90001424	IgD+ %Lymphocyte	rs12939565	17	38038389	T	A	-0.142	0.02747	0.4267	2.45499e-07	3657	TRUE	reported	igd	0.00725392	26.7068
ebi-a-GCST90001424	IgD+ %Lymphocyte	rs75956343	17	70210257	G	A	-0.2576	0.05786	0.0469	8.75407e-06	3657	TRUE	reported	igd	0.00539091	19.8106
ebi-a-GCST90001424	IgD+ %Lymphocyte	rs55658072	19	14873284	G	A	0.1165	0.02499	0.6218	3.23601e-06	3657	TRUE	reported	igd	0.00590774	21.7211
ebi-a-GCST90001424	IgD+ %Lymphocyte	rs6131010	20	44724305	G	A	-0.1212	0.02568	0.6172	2.47098e-06	3657	TRUE	reported	igd	0.00605415	22.2627
ebi-a-GCST90001425	IgD- CD38br %lymphocyte	rs970081	1	213101844	A	G	-0.1191	0.02482	0.6517	1.64801e-06	3656	TRUE	reported	igd	0.00625874	23.0135
ebi-a-GCST90001425	IgD- CD38br %lymphocyte	rs78196740	1	63802723	C	T	0.192	0.04079	0.0929	2.59998e-06	3656	TRUE	reported	igd	0.00602372	22.1441
ebi-a-GCST90001425	IgD- CD38br %lymphocyte	rs62160934	2	136941539	A	T	0.1297	0.02865	0.2133	6.13098e-06	3656	TRUE	reported	igd	0.00557438	20.483
ebi-a-GCST90001425	IgD- CD38br %lymphocyte	rs66491584	3	20980398	A	G	-0.1404	0.02948	0.1991	1.97702e-06	3656	TRUE	reported	igd	0.00616577	22.6695
ebi-a-GCST90001425	IgD- CD38br %lymphocyte	rs79812543	3	157649504	A	G	0.3801	0.08244	0.0197	4.16198e-06	3656	TRUE	reported	igd	0.0057809	21.2462
ebi-a-GCST90001425	IgD- CD38br %lymphocyte	rs151009998	3	11712287	A	G	0.2925	0.06183	0.0379	2.32498e-06	3656	TRUE	reported	igd	0.0060841	22.3674
ebi-a-GCST90001425	IgD- CD38br %lymphocyte	rs11938966	4	55386841	A	C	0.3028	0.06821	0.0294	9.29309e-06	3656	TRUE	reported	igd	0.00536136	19.696
ebi-a-GCST90001425	IgD- CD38br %lymphocyte	rs6554754	5	1297258	C	T	0.1238	0.0273	0.7503	5.91902e-06	3656	TRUE	reported	igd	0.00559337	20.5531
ebi-a-GCST90001425	IgD- CD38br %lymphocyte	rs139101653	6	31274174	T	C	-0.4998	0.1122	0.0129	8.62303e-06	3656	TRUE	reported	igd	0.00539821	19.8321
ebi-a-GCST90001425	IgD- CD38br %lymphocyte	rs75346886	7	127285830	T	G	0.3296	0.06986	0.0294	2.48199e-06	3656	TRUE	reported	igd	0.00605166	22.2474
ebi-a-GCST90001425	IgD- CD38br %lymphocyte	rs148377259	7	106306631	C	T	-0.311	0.06449	0.0341	1.47001e-06	3656	TRUE	reported	igd	0.00632086	23.2433
ebi-a-GCST90001425	IgD- CD38br %lymphocyte	rs12340211	9	8531036	G	C	0.2558	0.05361	0.0518	1.907e-06	3656	TRUE	reported	igd	0.00618881	22.7547
ebi-a-GCST90001425	IgD- CD38br %lymphocyte	rs113087021	11	97765784	A	T	0.1975	0.04432	0.0766	8.62204e-06	3656	TRUE	reported	igd	0.00540227	19.8471
ebi-a-GCST90001425	IgD- CD38br %lymphocyte	rs478251	11	127827727	C	A	0.1561	0.03419	0.1332	5.11399e-06	3656	TRUE	reported	igd	0.00566934	20.8339
ebi-a-GCST90001425	IgD- CD38br %lymphocyte	rs6488283	12	10496783	G	A	-0.1069	0.02367	0.4229	6.50504e-06	3656	TRUE	reported	igd	0.005548	20.3855
ebi-a-GCST90001425	IgD- CD38br %lymphocyte	rs7294591	12	52932031	T	C	0.1168	0.02391	0.5412	1.086e-06	3656	TRUE	reported	igd	0.00648477	23.85
ebi-a-GCST90001425	IgD- CD38br %lymphocyte	rs11609248	12	14317207	G	A	-0.1438	0.02996	0.1916	1.64801e-06	3656	TRUE	reported	igd	0.00626181	23.0248
ebi-a-GCST90001425	IgD- CD38br %lymphocyte	rs17037450	12	106098314	A	G	-0.3233	0.07216	0.0264	7.68104e-06	3656	TRUE	reported	igd	0.00546052	20.0623
ebi-a-GCST90001425	IgD- CD38br %lymphocyte	rs72686093	14	22129890	T	C	0.2941	0.06126	0.0382	1.64101e-06	3656	TRUE	reported	igd	0.0062647	23.0355
ebi-a-GCST90001425	IgD- CD38br %lymphocyte	rs2627305	15	74539114	A	G	-0.1167	0.02595	0.2986	7.14908e-06	3656	TRUE	reported	igd	0.0055013	20.2129
ebi-a-GCST90001425	IgD- CD38br %lymphocyte	rs4785074	16	59885737	T	C	-0.1289	0.02471	0.635	1.91898e-07	3656	TRUE	reported	igd	0.00738811	27.1971
ebi-a-GCST90001425	IgD- CD38br %lymphocyte	rs72834736	16	81821361	C	G	0.3562	0.07723	0.0248	4.11604e-06	3656	TRUE	reported	igd	0.00578482	21.2607
ebi-a-GCST90001425	IgD- CD38br %lymphocyte	rs12160394	22	31017717	T	C	0.3941	0.0823	0.0207	1.749e-06	3656	TRUE	reported	igd	0.00623292	22.9179
ebi-a-GCST90001426	IgD- CD38dim %lymphocyte	rs500586	1	41075209	T	C	-0.1164	0.02625	0.7061	9.54707e-06	3656	TRUE	reported	igd	0.00534948	19.6521
ebi-a-GCST90001426	IgD- CD38dim %lymphocyte	rs72691171	1	119873920	T	A	0.556	0.1242	0.0105	7.79902e-06	3656	TRUE	reported	igd	0.00545163	20.0294
ebi-a-GCST90001426	IgD- CD38dim %lymphocyte	rs10922490	1	89286072	C	T	0.516	0.1044	0.0164	8.15793e-07	3656	TRUE	reported	igd	0.00663743	24.4152
ebi-a-GCST90001426	IgD- CD38dim %lymphocyte	rs11687597	2	136926146	G	A	0.1644	0.03007	0.2069	4.86004e-08	3656	TRUE	reported	igd	0.0081095	29.8744
ebi-a-GCST90001426	IgD- CD38dim %lymphocyte	rs7595246	2	238554657	C	T	0.1571	0.03041	0.1893	2.509e-07	3656	TRUE	reported	igd	0.00724694	26.6736
ebi-a-GCST90001426	IgD- CD38dim %lymphocyte	rs71612685	4	100279851	G	A	0.5092	0.1088	0.0126	2.94002e-06	3656	TRUE	reported	igd	0.00595551	21.8918
ebi-a-GCST90001426	IgD- CD38dim %lymphocyte	rs1867929	4	1628280	A	C	0.1691	0.03822	0.1104	9.93002e-06	3656	TRUE	reported	igd	0.00532575	19.5645
ebi-a-GCST90001426	IgD- CD38dim %lymphocyte	rs17405603	5	144608340	T	A	-0.1275	0.02694	0.2842	2.27898e-06	3656	TRUE	reported	igd	0.00608929	22.3866
ebi-a-GCST90001426	IgD- CD38dim %lymphocyte	rs6972846	7	22048853	T	G	-0.1185	0.02475	0.3885	1.736e-06	3656	TRUE	reported	igd	0.00623111	22.9112
ebi-a-GCST90001426	IgD- CD38dim %lymphocyte	rs78027513	7	154618679	T	G	0.2746	0.05995	0.0414	4.77595e-06	3656	TRUE	reported	igd	0.00570599	20.9694
ebi-a-GCST90001426	IgD- CD38dim %lymphocyte	rs7840395	8	144984956	G	A	-0.1408	0.02438	0.5715	8.25296e-09	3656	TRUE	reported	igd	0.0090404	33.335
ebi-a-GCST90001426	IgD- CD38dim %lymphocyte	rs2137277	8	40734662	G	A	0.1383	0.03071	0.1882	6.89096e-06	3656	TRUE	reported	igd	0.00551666	20.2697
ebi-a-GCST90001426	IgD- CD38dim %lymphocyte	rs72816858	10	22940992	C	G	0.4384	0.09254	0.0172	2.24099e-06	3656	TRUE	reported	igd	0.00610124	22.4308
ebi-a-GCST90001426	IgD- CD38dim %lymphocyte	rs12298227	12	54786414	C	T	-0.2055	0.04122	0.1013	6.51193e-07	3656	TRUE	reported	igd	0.00675241	24.8411
ebi-a-GCST90001426	IgD- CD38dim %lymphocyte	rs593370	12	53022961	T	C	-0.1218	0.02694	0.7001	6.31495e-06	3656	TRUE	reported	igd	0.00555996	20.4297
ebi-a-GCST90001426	IgD- CD38dim %lymphocyte	rs9520836	13	108957063	G	A	0.1281	0.02404	0.5044	1.05201e-07	3656	TRUE	reported	igd	0.00770661	28.3786
ebi-a-GCST90001426	IgD- CD38dim %lymphocyte	rs118086652	15	76646870	G	A	0.38	0.08281	0.0213	4.61095e-06	3656	TRUE	reported	igd	0.00572666	21.0457
ebi-a-GCST90001426	IgD- CD38dim %lymphocyte	rs11653761	17	2716535	T	G	-0.1257	0.02411	0.592	1.93201e-07	3656	TRUE	reported	igd	0.00737994	27.1668
ebi-a-GCST90001426	IgD- CD38dim %lymphocyte	rs145744014	18	61418402	T	C	0.4981	0.1104	0.0116	6.63804e-06	3656	TRUE	reported	igd	0.00553704	20.345
ebi-a-GCST90001426	IgD- CD38dim %lymphocyte	rs652344	19	36290177	C	T	-0.1194	0.02653	0.2946	7.05196e-06	3656	TRUE	reported	igd	0.00550971	20.244
ebi-a-GCST90001426	IgD- CD38dim %lymphocyte	rs2328245	20	18194427	T	C	0.1091	0.02407	0.5678	6.04004e-06	3656	TRUE	reported	igd	0.00558801	20.5333
ebi-a-GCST90001426	IgD- CD38dim %lymphocyte	rs134927	22	27421843	T	C	0.3766	0.08299	0.0215	5.86206e-06	3656	TRUE	reported	igd	0.00560097	20.5812
ebi-a-GCST90001427	IgD- CD38- %lymphocyte	rs61790670	1	84127219	A	C	0.1517	0.02904	0.23	1.83802e-07	3656	TRUE	reported	igd	0.0074087	27.2735
ebi-a-GCST90001427	IgD- CD38- %lymphocyte	rs116661843	1	178417994	A	G	-0.2855	0.06453	0.0387	9.94695e-06	3656	TRUE	reported	igd	0.00532554	19.5637
ebi-a-GCST90001427	IgD- CD38- %lymphocyte	rs12128328	1	59700800	C	T	0.1428	0.0306	0.2113	3.17497e-06	3656	TRUE	reported	igd	0.00592145	21.7659
ebi-a-GCST90001427	IgD- CD38- %lymphocyte	rs12624265	2	119468602	G	A	0.1358	0.03024	0.2082	7.36902e-06	3656	TRUE	reported	igd	0.00548581	20.1557
ebi-a-GCST90001427	IgD- CD38- %lymphocyte	rs12992631	2	232313158	T	C	-0.1296	0.02879	0.2408	6.93905e-06	3656	TRUE	reported	igd	0.00551214	20.253
ebi-a-GCST90001427	IgD- CD38- %lymphocyte	rs2084194	2	47117185	A	G	-0.1193	0.02656	0.677	7.21905e-06	3656	TRUE	reported	igd	0.00548818	20.1645
ebi-a-GCST90001427	IgD- CD38- %lymphocyte	rs6723786	2	238550072	G	A	0.1403	0.02729	0.2924	2.84302e-07	3656	TRUE	reported	igd	0.00717751	26.4162
ebi-a-GCST90001427	IgD- CD38- %lymphocyte	rs114551034	2	66709035	A	G	-0.2723	0.05703	0.0509	1.86698e-06	3656	TRUE	reported	igd	0.00619702	22.7851
ebi-a-GCST90001427	IgD- CD38- %lymphocyte	rs75524570	3	191905058	C	T	0.2178	0.04807	0.0673	6.07198e-06	3656	TRUE	reported	igd	0.0055838	20.5178
ebi-a-GCST90001427	IgD- CD38- %lymphocyte	rs7676571	4	56547047	T	C	0.1731	0.0383	0.8835	6.40796e-06	3656	TRUE	reported	igd	0.00555611	20.4154
ebi-a-GCST90001427	IgD- CD38- %lymphocyte	rs4697617	4	25771115	A	G	0.1211	0.02714	0.7103	8.36508e-06	3656	TRUE	reported	igd	0.00541631	19.899
ebi-a-GCST90001427	IgD- CD38- %lymphocyte	rs72711540	4	186920475	C	G	-0.165	0.03688	0.1325	7.97003e-06	3656	TRUE	reported	igd	0.00544513	20.0055
ebi-a-GCST90001427	IgD- CD38- %lymphocyte	rs17405603	5	144608340	T	A	-0.1322	0.0277	0.2842	1.88599e-06	3656	TRUE	reported	igd	0.00619156	22.7649
ebi-a-GCST90001427	IgD- CD38- %lymphocyte	rs11777835	8	144986103	C	T	-0.1246	0.02505	0.5715	6.83392e-07	3656	TRUE	reported	igd	0.0067218	24.7277
ebi-a-GCST90001427	IgD- CD38- %lymphocyte	rs190799514	8	55620993	C	T	0.391	0.07669	0.0272	3.59104e-07	3656	TRUE	reported	igd	0.00705981	25.98
ebi-a-GCST90001427	IgD- CD38- %lymphocyte	rs75116337	8	55914981	C	T	0.3985	0.08792	0.0208	5.99805e-06	3656	TRUE	reported	igd	0.00558781	20.5326
ebi-a-GCST90001427	IgD- CD38- %lymphocyte	rs814418	8	9936753	T	C	0.204	0.04436	0.0907	4.40099e-06	3656	TRUE	reported	igd	0.0057513	21.1368
ebi-a-GCST90001427	IgD- CD38- %lymphocyte	rs4756916	11	12544361	C	T	-0.1119	0.02508	0.5685	8.39499e-06	3656	TRUE	reported	igd	0.00541553	19.8961
ebi-a-GCST90001427	IgD- CD38- %lymphocyte	rs17234595	11	23667143	A	G	-0.3825	0.08604	0.0207	9.0261e-06	3656	TRUE	reported	igd	0.00537668	19.7526
ebi-a-GCST90001427	IgD- CD38- %lymphocyte	rs12426629	12	54797571	G	C	-0.1952	0.04268	0.0989	4.95199e-06	3656	TRUE	reported	igd	0.00568888	20.9061
ebi-a-GCST90001427	IgD- CD38- %lymphocyte	rs9514859	13	109144845	C	G	0.1207	0.025	0.4402	1.43999e-06	3656	TRUE	reported	igd	0.00633531	23.2968
ebi-a-GCST90001427	IgD- CD38- %lymphocyte	rs12874404	13	108993494	G	A	0.1408	0.02668	0.3256	1.378e-07	3656	TRUE	reported	igd	0.00756017	27.8353
ebi-a-GCST90001427	IgD- CD38- %lymphocyte	rs4474666	16	85313662	A	G	0.1116	0.02456	0.5167	5.63404e-06	3656	TRUE	reported	igd	0.0056159	20.6364
ebi-a-GCST90001427	IgD- CD38- %lymphocyte	rs11653761	17	2716535	T	G	-0.1169	0.0249	0.592	2.77997e-06	3656	TRUE	reported	igd	0.00599258	22.0289
ebi-a-GCST90001427	IgD- CD38- %lymphocyte	rs34157595	17	49200947	C	T	-0.1195	0.02696	0.3155	9.61192e-06	3656	TRUE	reported	igd	0.00534518	19.6362
ebi-a-GCST90001427	IgD- CD38- %lymphocyte	rs7236090	18	60947111	C	T	0.1163	0.02497	0.5922	3.33096e-06	3656	TRUE	reported	igd	0.00589857	21.6813
ebi-a-GCST90001427	IgD- CD38- %lymphocyte	rs77741094	21	42362418	G	C	-0.5436	0.1119	0.0126	1.24e-06	3656	TRUE	reported	igd	0.00641355	23.5864
ebi-a-GCST90001428	IgD- CD38dim %B cell	rs112904733	1	214958496	T	G	0.1953	0.04221	0.0956	3.85496e-06	3657	TRUE	reported	igd	0.00581988	21.3962
ebi-a-GCST90001428	IgD- CD38dim %B cell	rs9424499	1	233050029	C	G	-0.5857	0.1138	0.0109	2.81002e-07	3657	TRUE	reported	igd	0.00719129	26.4745
ebi-a-GCST90001428	IgD- CD38dim %B cell	rs16832731	2	136864703	A	G	0.1484	0.03147	0.1987	2.48599e-06	3657	TRUE	reported	igd	0.00604389	22.2247
ebi-a-GCST90001428	IgD- CD38dim %B cell	rs115208840	2	206398635	A	G	0.3264	0.07378	0.0291	9.99194e-06	3657	TRUE	reported	igd	0.00532329	19.5607
ebi-a-GCST90001428	IgD- CD38dim %B cell	rs73205209	3	106275239	C	T	0.3323	0.07083	0.0334	2.81799e-06	3657	TRUE	reported	igd	0.00598267	21.9983
ebi-a-GCST90001428	IgD- CD38dim %B cell	rs111854570	3	8695105	A	G	-0.2872	0.06245	0.0388	4.40697e-06	3657	TRUE	reported	igd	0.00575009	21.1381
ebi-a-GCST90001428	IgD- CD38dim %B cell	rs17405749	5	144609363	T	C	-0.1389	0.02884	0.2374	1.51098e-06	3657	TRUE	reported	igd	0.00630294	23.1834
ebi-a-GCST90001428	IgD- CD38dim %B cell	rs80088375	5	11638274	T	C	-0.3593	0.07955	0.0247	6.50205e-06	3657	TRUE	reported	igd	0.00554745	20.389
ebi-a-GCST90001428	IgD- CD38dim %B cell	rs849133	7	28192280	T	C	-0.1154	0.02601	0.5576	9.41499e-06	3657	TRUE	reported	igd	0.00535395	19.674
ebi-a-GCST90001428	IgD- CD38dim %B cell	rs146267894	9	75147206	T	C	-0.4565	0.1023	0.0148	8.36296e-06	3657	TRUE	reported	igd	0.0054156	19.9018
ebi-a-GCST90001428	IgD- CD38dim %B cell	rs2397752	10	132983821	T	C	-0.136	0.02815	0.248	1.41101e-06	3657	TRUE	reported	igd	0.0063421	23.3283
ebi-a-GCST90001428	IgD- CD38dim %B cell	rs117987395	10	10573290	G	T	-0.246	0.05509	0.0524	8.23209e-06	3657	TRUE	reported	igd	0.00542298	19.9291
ebi-a-GCST90001428	IgD- CD38dim %B cell	rs80216562	11	128322602	A	G	-0.3698	0.07231	0.029	3.31002e-07	3657	TRUE	reported	igd	0.00710096	26.1396
ebi-a-GCST90001428	IgD- CD38dim %B cell	rs10743163	11	11033950	A	G	-0.1167	0.02529	0.4035	4.11396e-06	3657	TRUE	reported	igd	0.00578892	21.2817
ebi-a-GCST90001428	IgD- CD38dim %B cell	rs61946381	12	121343559	C	A	0.321	0.07254	0.0305	9.93002e-06	3657	TRUE	reported	igd	0.00532612	19.5712
ebi-a-GCST90001428	IgD- CD38dim %B cell	rs1846398	12	57302799	C	A	-0.1293	0.02904	0.7518	8.82308e-06	3657	TRUE	reported	igd	0.00539176	19.8137
ebi-a-GCST90001428	IgD- CD38dim %B cell	rs4038038	13	19499423	A	G	0.1177	0.02529	0.359	3.36202e-06	3657	TRUE	reported	igd	0.00588797	21.648
ebi-a-GCST90001428	IgD- CD38dim %B cell	rs11548656	16	81916912	G	A	-0.1701	0.0366	0.1288	3.48097e-06	3657	TRUE	reported	igd	0.0058717	21.5878
ebi-a-GCST90001428	IgD- CD38dim %B cell	rs75659776	17	49605668	T	C	0.2621	0.05581	0.0515	2.73697e-06	3657	TRUE	reported	igd	0.00599479	22.0431
ebi-a-GCST90001428	IgD- CD38dim %B cell	rs117541917	17	41946947	C	A	-0.2358	0.05299	0.0593	8.88894e-06	3657	TRUE	reported	igd	0.00538554	19.7907
ebi-a-GCST90001429	IgD+ CD38br %lymphocyte	rs1919856	1	247700906	G	A	0.1734	0.03817	0.108	5.72506e-06	3656	TRUE	reported	igd	0.0056131	20.6261
ebi-a-GCST90001429	IgD+ CD38br %lymphocyte	rs11682311	2	16464977	C	T	-0.1278	0.02599	0.3243	9.105e-07	3656	TRUE	reported	igd	0.00657022	24.1664
ebi-a-GCST90001429	IgD+ CD38br %lymphocyte	rs4907205	2	97558150	C	T	-0.1658	0.03741	0.1232	9.60395e-06	3656	TRUE	reported	igd	0.00534393	19.6316
ebi-a-GCST90001429	IgD+ CD38br %lymphocyte	rs140380950	2	105587803	C	T	-0.3597	0.06402	0.0368	2.067e-08	3656	TRUE	reported	igd	0.0085607	31.5509
ebi-a-GCST90001429	IgD+ CD38br %lymphocyte	rs2686423	3	183195708	G	A	0.3352	0.07432	0.9739	6.66807e-06	3656	TRUE	reported	igd	0.00553326	20.331
ebi-a-GCST90001429	IgD+ CD38br %lymphocyte	rs76112278	4	15915069	A	G	-0.4243	0.08741	0.0194	1.25901e-06	3656	TRUE	reported	igd	0.00640365	23.5497
ebi-a-GCST90001429	IgD+ CD38br %lymphocyte	rs7667070	4	38379833	C	T	-0.283	0.06349	0.0361	8.55697e-06	3656	TRUE	reported	igd	0.00540508	19.8575
ebi-a-GCST90001429	IgD+ CD38br %lymphocyte	rs80330977	5	158276610	A	G	-0.2327	0.04501	0.0814	2.46598e-07	3656	TRUE	reported	igd	0.0072578	26.7139
ebi-a-GCST90001429	IgD+ CD38br %lymphocyte	rs76660971	5	18919526	A	G	-0.1368	0.02874	0.2299	2.02502e-06	3656	TRUE	reported	igd	0.00615899	22.6444
ebi-a-GCST90001429	IgD+ CD38br %lymphocyte	rs2857599	6	31562150	A	G	-0.1653	0.03649	0.1722	6.07393e-06	3656	TRUE	reported	igd	0.00558163	20.5097
ebi-a-GCST90001429	IgD+ CD38br %lymphocyte	rs117772462	7	48791017	A	T	-0.4644	0.09659	0.0159	1.58599e-06	3656	TRUE	reported	igd	0.00628314	23.1037
ebi-a-GCST90001429	IgD+ CD38br %lymphocyte	rs11185560	7	190115	A	G	-0.2347	0.05014	0.9375	2.95597e-06	3656	TRUE	reported	igd	0.00595739	21.8988
ebi-a-GCST90001429	IgD+ CD38br %lymphocyte	rs10103048	8	130602281	C	A	0.126	0.02692	0.7321	2.988e-06	3656	TRUE	reported	igd	0.00595649	21.8954
ebi-a-GCST90001429	IgD+ CD38br %lymphocyte	rs1695681	8	118255950	A	C	-0.1213	0.02451	0.5309	7.75908e-07	3656	TRUE	reported	igd	0.00665471	24.4792
ebi-a-GCST90001429	IgD+ CD38br %lymphocyte	rs13300113	9	115678594	T	A	0.1232	0.02752	0.2789	7.74908e-06	3656	TRUE	reported	igd	0.00545185	20.0303
ebi-a-GCST90001429	IgD+ CD38br %lymphocyte	rs10821937	10	63723909	T	C	-0.116	0.02553	0.6458	5.66304e-06	3656	TRUE	reported	igd	0.00561517	20.6337
ebi-a-GCST90001429	IgD+ CD38br %lymphocyte	rs10832409	11	15377699	A	G	0.1495	0.03227	0.1722	3.73603e-06	3656	TRUE	reported	igd	0.00583628	21.451
ebi-a-GCST90001429	IgD+ CD38br %lymphocyte	rs11068290	12	110228055	T	C	0.3875	0.07937	0.0231	1.08901e-06	3656	TRUE	reported	igd	0.00647742	23.8228
ebi-a-GCST90001429	IgD+ CD38br %lymphocyte	rs59879144	12	75564449	A	C	-0.4624	0.09688	0.0161	1.88599e-06	3656	TRUE	reported	igd	0.00619246	22.7683
ebi-a-GCST90001429	IgD+ CD38br %lymphocyte	rs10877626	12	61758121	G	C	0.1102	0.02441	0.4739	6.485e-06	3656	TRUE	reported	igd	0.00554379	20.37
ebi-a-GCST90001429	IgD+ CD38br %lymphocyte	rs17408660	12	27184482	G	A	-0.4731	0.1058	0.0129	7.92501e-06	3656	TRUE	reported	igd	0.00543951	19.9847
ebi-a-GCST90001429	IgD+ CD38br %lymphocyte	rs75589249	14	43915569	T	C	-0.5382	0.1197	0.0107	7.06708e-06	3656	TRUE	reported	igd	0.00549918	20.2051
ebi-a-GCST90001429	IgD+ CD38br %lymphocyte	rs3811315	14	22499870	A	T	0.1771	0.03756	0.1157	2.503e-06	3656	TRUE	reported	igd	0.00604431	22.2202
ebi-a-GCST90001429	IgD+ CD38br %lymphocyte	rs2216762	16	84759446	C	T	-0.1525	0.03097	0.8141	8.88403e-07	3656	TRUE	reported	igd	0.00658841	24.2337
ebi-a-GCST90001429	IgD+ CD38br %lymphocyte	rs60521331	17	8639905	A	G	0.1158	0.02425	0.5022	1.86299e-06	3656	TRUE	reported	igd	0.00619851	22.7906
ebi-a-GCST90001429	IgD+ CD38br %lymphocyte	rs55708924	21	16767346	G	A	-0.3886	0.0872	0.0185	8.58796e-06	3656	TRUE	reported	igd	0.00540274	19.8488
ebi-a-GCST90001430	IgD+ CD38dim %lymphocyte	rs55877424	2	12243809	A	G	0.1449	0.0327	0.1607	9.68902e-06	3656	TRUE	reported	igd	0.00534206	19.6247
ebi-a-GCST90001430	IgD+ CD38dim %lymphocyte	rs115208840	2	206398635	A	G	-0.3459	0.07277	0.029	2.082e-06	3656	TRUE	reported	igd	0.00614207	22.5818
ebi-a-GCST90001430	IgD+ CD38dim %lymphocyte	rs10933716	3	193840329	T	C	-0.1262	0.02775	0.2486	5.61798e-06	3656	TRUE	reported	igd	0.00562518	20.6707
ebi-a-GCST90001430	IgD+ CD38dim %lymphocyte	rs28399382	3	115393238	T	C	0.1411	0.0308	0.1982	4.74395e-06	3656	TRUE	reported	igd	0.00570769	20.9756
ebi-a-GCST90001430	IgD+ CD38dim %lymphocyte	rs28654727	4	61631854	A	C	0.1272	0.02842	0.2433	7.89405e-06	3656	TRUE	reported	igd	0.00544938	20.0211
ebi-a-GCST90001430	IgD+ CD38dim %lymphocyte	rs6831487	4	170331972	G	T	0.1165	0.02467	0.4702	2.42298e-06	3656	TRUE	reported	igd	0.0060627	22.2882
ebi-a-GCST90001430	IgD+ CD38dim %lymphocyte	rs75512885	5	158317602	A	T	-0.2112	0.04633	0.0788	5.32304e-06	3656	TRUE	reported	igd	0.00565191	20.7695
ebi-a-GCST90001430	IgD+ CD38dim %lymphocyte	rs1510971	5	118216796	A	T	-0.2012	0.04413	0.0826	5.292e-06	3656	TRUE	reported	igd	0.00565353	20.7755
ebi-a-GCST90001430	IgD+ CD38dim %lymphocyte	rs12516105	5	160198880	C	T	0.1502	0.03243	0.1737	3.75301e-06	3656	TRUE	reported	igd	0.0058331	21.4392
ebi-a-GCST90001430	IgD+ CD38dim %lymphocyte	rs4361609	6	31240635	C	G	-0.1912	0.04275	0.1131	7.92501e-06	3656	TRUE	reported	igd	0.00544161	19.9924
ebi-a-GCST90001430	IgD+ CD38dim %lymphocyte	rs9459562	6	166502048	C	G	0.1106	0.0246	0.4346	7.11607e-06	3656	TRUE	reported	igd	0.00549844	20.2024
ebi-a-GCST90001430	IgD+ CD38dim %lymphocyte	rs34910780	7	77469688	T	A	-0.2544	0.05663	0.048	7.26106e-06	3656	TRUE	reported	igd	0.00548964	20.1699
ebi-a-GCST90001430	IgD+ CD38dim %lymphocyte	rs62474511	7	123275484	T	A	0.2018	0.04179	0.0927	1.417e-06	3656	TRUE	reported	igd	0.00633768	23.3056
ebi-a-GCST90001430	IgD+ CD38dim %lymphocyte	rs4716961	7	155224134	C	T	-0.3385	0.07465	0.0265	5.96898e-06	3656	TRUE	reported	igd	0.00559263	20.5504
ebi-a-GCST90001430	IgD+ CD38dim %lymphocyte	rs7840067	8	130582787	C	T	-0.1537	0.03026	0.1978	3.95704e-07	3656	TRUE	reported	igd	0.00700728	25.7853
ebi-a-GCST90001430	IgD+ CD38dim %lymphocyte	rs60953943	8	60077245	A	G	-0.4228	0.08863	0.0204	1.91298e-06	3656	TRUE	reported	igd	0.00618596	22.7442
ebi-a-GCST90001430	IgD+ CD38dim %lymphocyte	rs77545915	8	75519173	C	T	0.288	0.06175	0.0406	3.20701e-06	3656	TRUE	reported	igd	0.00591464	21.7407
ebi-a-GCST90001430	IgD+ CD38dim %lymphocyte	rs76400856	10	56638876	C	A	0.2233	0.0485	0.0639	4.30299e-06	3656	TRUE	reported	igd	0.0057647	21.1864
ebi-a-GCST90001430	IgD+ CD38dim %lymphocyte	rs74151247	10	97801073	A	C	0.348	0.07127	0.0302	1.09199e-06	3656	TRUE	reported	igd	0.00647912	23.8291
ebi-a-GCST90001430	IgD+ CD38dim %lymphocyte	rs75319860	12	110312229	C	T	0.3651	0.07896	0.0249	3.91201e-06	3656	TRUE	reported	igd	0.00581394	21.3684
ebi-a-GCST90001430	IgD+ CD38dim %lymphocyte	rs75474045	13	72428296	A	G	0.503	0.1077	0.0126	3.125e-06	3656	TRUE	reported	igd	0.00593082	21.8005
ebi-a-GCST90001430	IgD+ CD38dim %lymphocyte	rs12874404	13	108993494	G	A	0.1366	0.02617	0.3256	1.89601e-07	3656	TRUE	reported	igd	0.00739713	27.2305
ebi-a-GCST90001430	IgD+ CD38dim %lymphocyte	rs4512966	13	111082058	C	T	0.1078	0.02431	0.5098	9.47894e-06	3656	TRUE	reported	igd	0.00534973	19.6531
ebi-a-GCST90001430	IgD+ CD38dim %lymphocyte	rs116844769	14	65713895	A	G	-0.2347	0.04969	0.0662	2.40099e-06	3656	TRUE	reported	igd	0.00606513	22.2972
ebi-a-GCST90001430	IgD+ CD38dim %lymphocyte	rs16974449	16	84754964	A	C	0.1233	0.02445	0.4851	4.77903e-07	3656	TRUE	reported	igd	0.00690799	25.4174
ebi-a-GCST90001430	IgD+ CD38dim %lymphocyte	rs60521331	17	8639905	A	G	0.1214	0.02433	0.5022	6.26095e-07	3656	TRUE	reported	igd	0.00676394	24.8837
ebi-a-GCST90001430	IgD+ CD38dim %lymphocyte	rs11657531	17	2731370	T	C	-0.1167	0.0237	0.4884	8.83894e-07	3656	TRUE	reported	igd	0.00658822	24.233
ebi-a-GCST90001430	IgD+ CD38dim %lymphocyte	rs2291516	19	11508177	A	G	0.1953	0.04406	0.0793	9.56996e-06	3656	TRUE	reported	igd	0.00534542	19.6371
ebi-a-GCST90001430	IgD+ CD38dim %lymphocyte	rs655580	19	53039110	A	G	0.1258	0.02423	0.4571	2.18902e-07	3656	TRUE	reported	igd	0.0073191	26.9412
ebi-a-GCST90001430	IgD+ CD38dim %lymphocyte	rs6131010	20	44724305	G	A	-0.1184	0.02588	0.6172	4.94698e-06	3656	TRUE	reported	igd	0.00569232	20.9188
ebi-a-GCST90001430	IgD+ CD38dim %lymphocyte	rs55708924	21	16767346	G	A	-0.4222	0.08736	0.0185	1.39801e-06	3656	TRUE	reported	igd	0.00634804	23.3439
ebi-a-GCST90001430	IgD+ CD38dim %lymphocyte	rs143518319	21	36295623	A	C	-0.4492	0.09996	0.015	7.21207e-06	3656	TRUE	reported	igd	0.00549324	20.1832
ebi-a-GCST90001430	IgD+ CD38dim %lymphocyte	rs142838362	21	47606966	T	C	0.2463	0.05243	0.0577	2.72101e-06	3656	TRUE	reported	igd	0.00599997	22.0562
ebi-a-GCST90001431	IgD+ CD38- %lymphocyte	rs149701635	3	44741083	G	C	-0.3548	0.07767	0.0263	5.08101e-06	3656	TRUE	reported	igd	0.00567522	20.8556
ebi-a-GCST90001431	IgD+ CD38- %lymphocyte	rs35088452	3	8847483	A	C	-0.1352	0.02849	0.7471	2.15899e-06	3656	TRUE	reported	igd	0.00612203	22.5077
ebi-a-GCST90001431	IgD+ CD38- %lymphocyte	rs6895553	5	114821667	C	T	-0.199	0.04272	0.0946	3.304e-06	3656	TRUE	reported	igd	0.00590021	21.6873
ebi-a-GCST90001431	IgD+ CD38- %lymphocyte	rs78009119	5	136421498	G	T	-0.5085	0.1078	0.0137	2.49902e-06	3656	TRUE	reported	igd	0.00604927	22.2386
ebi-a-GCST90001431	IgD+ CD38- %lymphocyte	rs77055472	5	157655991	A	T	-0.2682	0.05762	0.0495	3.36001e-06	3656	TRUE	reported	igd	0.00589113	21.6538
ebi-a-GCST90001431	IgD+ CD38- %lymphocyte	rs12197754	6	130521070	C	T	-0.1427	0.03115	0.2014	4.74996e-06	3656	TRUE	reported	igd	0.00570742	20.9746
ebi-a-GCST90001431	IgD+ CD38- %lymphocyte	rs12763172	10	85447519	C	T	0.1272	0.02784	0.7213	5.05196e-06	3656	TRUE	reported	igd	0.0056775	20.864
ebi-a-GCST90001431	IgD+ CD38- %lymphocyte	rs12146653	11	21411891	C	T	0.1892	0.04126	0.0964	4.66305e-06	3656	TRUE	reported	igd	0.00571856	21.0158
ebi-a-GCST90001431	IgD+ CD38- %lymphocyte	rs12829274	12	129349167	G	A	-0.2515	0.05194	0.0618	1.33999e-06	3656	TRUE	reported	igd	0.0063722	23.4334
ebi-a-GCST90001431	IgD+ CD38- %lymphocyte	rs3730631	12	69228178	C	T	-0.1789	0.03729	0.1288	1.66399e-06	3656	TRUE	reported	igd	0.00625611	23.0037
ebi-a-GCST90001431	IgD+ CD38- %lymphocyte	rs12874404	13	108993494	G	A	0.1714	0.02663	0.3256	1.385e-10	3656	TRUE	reported	igd	0.0112042	41.4039
ebi-a-GCST90001431	IgD+ CD38- %lymphocyte	rs2003291	13	21566923	T	C	-0.1589	0.0357	0.1413	8.76597e-06	3656	TRUE	reported	igd	0.00538962	19.8004
ebi-a-GCST90001431	IgD+ CD38- %lymphocyte	rs77762131	14	96205838	C	G	0.3532	0.058	0.045	1.24701e-09	3656	TRUE	reported	igd	0.0100414	37.0636
ebi-a-GCST90001431	IgD+ CD38- %lymphocyte	rs72706301	14	94852219	A	G	0.448	0.09406	0.0179	1.98299e-06	3656	TRUE	reported	igd	0.00616671	22.673
ebi-a-GCST90001431	IgD+ CD38- %lymphocyte	rs10444793	15	44517689	A	G	-0.4323	0.09225	0.0181	2.88602e-06	3656	TRUE	reported	igd	0.00597077	21.9483
ebi-a-GCST90001431	IgD+ CD38- %lymphocyte	rs28594458	17	2728777	G	C	-0.1135	0.02418	0.4918	2.76599e-06	3656	TRUE	reported	igd	0.00599051	22.0212
ebi-a-GCST90001431	IgD+ CD38- %lymphocyte	rs62235484	21	41083050	A	G	0.4662	0.09386	0.0175	7.13608e-07	3656	TRUE	reported	igd	0.0067028	24.6573
ebi-a-GCST90001431	IgD+ CD38- %lymphocyte	rs78007261	22	45666517	T	C	-0.3003	0.06556	0.0379	4.80895e-06	3656	TRUE	reported	igd	0.00570613	20.9698
ebi-a-GCST90001432	Unsw Mem %lymphocyte	rs75766272	1	8009985	T	C	-0.3961	0.08527	0.0201	3.51901e-06	3656	TRUE	reported	igd	0.00586753	21.5665
ebi-a-GCST90001432	Unsw Mem %lymphocyte	rs56326639	3	32512523	G	A	0.1461	0.0323	0.1761	6.29999e-06	3656	TRUE	reported	igd	0.00556501	20.4483
ebi-a-GCST90001432	Unsw Mem %lymphocyte	rs6557137	6	150197022	T	C	-0.1494	0.03221	0.1838	3.62001e-06	3656	TRUE	reported	igd	0.00585013	21.5022
ebi-a-GCST90001432	Unsw Mem %lymphocyte	rs2956955	8	1552537	C	T	-0.3254	0.06746	0.9661	1.47099e-06	3656	TRUE	reported	igd	0.00632384	23.2544
ebi-a-GCST90001432	Unsw Mem %lymphocyte	rs141247883	8	144986071	G	A	-0.3185	0.06842	0.0319	3.34503e-06	3656	TRUE	reported	igd	0.00589223	21.6578
ebi-a-GCST90001432	Unsw Mem %lymphocyte	rs57757402	9	37390411	G	A	-0.1601	0.03523	0.1435	5.67806e-06	3656	TRUE	reported	igd	0.00561701	20.6405
ebi-a-GCST90001432	Unsw Mem %lymphocyte	rs11794578	9	808529	G	T	0.1189	0.02437	0.4521	1.12101e-06	3656	TRUE	reported	igd	0.00646886	23.7911
ebi-a-GCST90001432	Unsw Mem %lymphocyte	rs10119513	9	16899526	A	G	0.3622	0.08185	0.9784	9.91197e-06	3656	TRUE	reported	igd	0.00532762	19.5714
ebi-a-GCST90001432	Unsw Mem %lymphocyte	rs10840410	11	10437096	C	T	-0.1182	0.02642	0.3087	7.88206e-06	3656	TRUE	reported	igd	0.00544493	20.0047
ebi-a-GCST90001432	Unsw Mem %lymphocyte	rs10894530	11	132159459	A	C	-0.1638	0.03684	0.1296	9.00409e-06	3656	TRUE	reported	igd	0.00537824	19.7584
ebi-a-GCST90001432	Unsw Mem %lymphocyte	rs143553941	12	109368119	C	G	0.501	0.107	0.013	2.95801e-06	3656	TRUE	reported	igd	0.00596081	21.9114
ebi-a-GCST90001432	Unsw Mem %lymphocyte	rs12829274	12	129349167	G	A	-0.2536	0.0511	0.0618	7.30601e-07	3656	TRUE	reported	igd	0.00669167	24.6161
ebi-a-GCST90001432	Unsw Mem %lymphocyte	rs73192651	13	50212885	T	C	0.5455	0.08807	0.02	6.53597e-10	3656	TRUE	reported	igd	0.0103847	38.3439
ebi-a-GCST90001432	Unsw Mem %lymphocyte	rs12874404	13	108993494	G	A	0.1827	0.02625	0.3256	4.02346e-12	3656	TRUE	reported	igd	0.0130766	48.4151
ebi-a-GCST90001432	Unsw Mem %lymphocyte	rs77762131	14	96205838	C	G	0.3287	0.05701	0.045	8.74903e-09	3656	TRUE	reported	igd	0.00901073	33.2246
ebi-a-GCST90001432	Unsw Mem %lymphocyte	rs8014978	14	94936964	C	T	-0.1203	0.02463	0.5737	1.08201e-06	3656	TRUE	reported	igd	0.00648293	23.8432
ebi-a-GCST90001432	Unsw Mem %lymphocyte	rs112135308	16	86794463	G	C	0.416	0.08833	0.0174	2.57099e-06	3656	TRUE	reported	igd	0.00603028	22.1683
ebi-a-GCST90001432	Unsw Mem %lymphocyte	rs11657759	17	2715961	C	A	-0.1271	0.02394	0.4903	1.16099e-07	3656	TRUE	reported	igd	0.0076507	28.1712
ebi-a-GCST90001432	Unsw Mem %lymphocyte	rs7254039	19	14993354	A	G	-0.2695	0.05778	0.0435	3.20797e-06	3656	TRUE	reported	igd	0.00591534	21.7433
ebi-a-GCST90001432	Unsw Mem %lymphocyte	rs6032660	20	44730245	A	G	-0.1525	0.02629	0.6359	7.19797e-09	3656	TRUE	reported	igd	0.00911955	33.6295
ebi-a-GCST90001432	Unsw Mem %lymphocyte	rs76762356	20	10454080	G	A	-0.3702	0.08274	0.0228	7.91699e-06	3656	TRUE	reported	igd	0.00544583	20.008
ebi-a-GCST90001432	Unsw Mem %lymphocyte	rs55712190	22	22613458	T	C	0.2264	0.04694	0.074	1.467e-06	3656	TRUE	reported	igd	0.00632275	23.2503
ebi-a-GCST90001433	IgD- CD27- %lymphocyte	rs2789568	1	217179038	C	T	-0.2462	0.04816	0.0706	3.32897e-07	3656	TRUE	reported	igd	0.00709747	26.1195
ebi-a-GCST90001433	IgD- CD27- %lymphocyte	rs113442137	1	160254955	A	G	-0.2734	0.0574	0.0472	1.97301e-06	3656	TRUE	reported	igd	0.00616709	22.6744
ebi-a-GCST90001433	IgD- CD27- %lymphocyte	rs185621536	1	113524501	T	C	-0.3248	0.07016	0.0312	3.79997e-06	3656	TRUE	reported	igd	0.00582785	21.4198
ebi-a-GCST90001433	IgD- CD27- %lymphocyte	rs7606024	2	56616595	A	T	-0.1469	0.03041	0.7882	1.42498e-06	3656	TRUE	reported	igd	0.00634222	23.3224
ebi-a-GCST90001433	IgD- CD27- %lymphocyte	rs35574803	3	32533246	C	T	-0.3044	0.05397	0.0562	1.83101e-08	3656	TRUE	reported	igd	0.00862612	31.7941
ebi-a-GCST90001433	IgD- CD27- %lymphocyte	rs78756830	4	99437210	C	T	0.4221	0.08746	0.0194	1.45301e-06	3656	TRUE	reported	igd	0.00633064	23.2795
ebi-a-GCST90001433	IgD- CD27- %lymphocyte	rs12654363	5	84064142	T	C	-0.2241	0.04812	0.9301	3.31398e-06	3656	TRUE	reported	igd	0.00589736	21.6768
ebi-a-GCST90001433	IgD- CD27- %lymphocyte	rs191610741	6	4201348	T	C	-0.3731	0.08152	0.0257	4.87304e-06	3656	TRUE	reported	igd	0.00569685	20.9356
ebi-a-GCST90001433	IgD- CD27- %lymphocyte	rs807894	6	164610887	G	T	0.114	0.02536	0.5868	7.13198e-06	3656	TRUE	reported	igd	0.00549682	20.1964
ebi-a-GCST90001433	IgD- CD27- %lymphocyte	rs3779119	7	38942248	G	C	0.1159	0.02517	0.454	4.29497e-06	3656	TRUE	reported	igd	0.00576611	21.1916
ebi-a-GCST90001433	IgD- CD27- %lymphocyte	rs78763642	9	25294308	A	G	-0.3442	0.07449	0.0279	3.96798e-06	3656	TRUE	reported	igd	0.00580618	21.3397
ebi-a-GCST90001433	IgD- CD27- %lymphocyte	rs2253610	12	6557674	A	G	0.1356	0.02509	0.5784	6.94193e-08	3656	TRUE	reported	igd	0.00792603	29.1931
ebi-a-GCST90001433	IgD- CD27- %lymphocyte	rs77114347	16	7452768	T	A	-0.239	0.05358	0.0543	8.41608e-06	3656	TRUE	reported	igd	0.00541286	19.8862
ebi-a-GCST90001433	IgD- CD27- %lymphocyte	rs4941188	18	60857029	A	G	-0.1285	0.02642	0.6726	1.20401e-06	3656	TRUE	reported	igd	0.00642885	23.643
ebi-a-GCST90001433	IgD- CD27- %lymphocyte	rs111407982	19	8814367	T	C	-0.1612	0.03377	0.1551	1.87499e-06	3656	TRUE	reported	igd	0.00619389	22.7735
ebi-a-GCST90001433	IgD- CD27- %lymphocyte	rs7260348	19	15011442	C	T	-0.2227	0.04722	0.0722	2.49799e-06	3656	TRUE	reported	igd	0.00604711	22.2306
ebi-a-GCST90001433	IgD- CD27- %lymphocyte	rs77126700	20	47313887	C	T	0.3695	0.08021	0.0239	4.22698e-06	3656	TRUE	reported	igd	0.00577101	21.2097
ebi-a-GCST90001433	IgD- CD27- %lymphocyte	rs4810485	20	44747947	G	T	0.317	0.02622	0.6313	4.97966e-33	3656	TRUE	reported	igd	0.0384434	146.088
ebi-a-GCST90001434	Sw mem %lymphocyte	rs7595246	2	238554657	C	T	0.1684	0.03143	0.1893	8.91908e-08	3656	TRUE	reported	igd	0.00779099	28.6918
ebi-a-GCST90001434	Sw mem %lymphocyte	rs1519526	2	136967396	C	T	0.1674	0.03168	0.1957	1.341e-07	3656	TRUE	reported	igd	0.00757932	27.9063
ebi-a-GCST90001434	Sw mem %lymphocyte	rs7640978	3	32533010	T	C	0.1649	0.0355	0.1493	3.535e-06	3656	TRUE	reported	igd	0.00586709	21.5649
ebi-a-GCST90001434	Sw mem %lymphocyte	rs17029267	4	100572746	T	C	0.3178	0.07088	0.03	7.56397e-06	3656	TRUE	reported	igd	0.00546856	20.092
ebi-a-GCST90001434	Sw mem %lymphocyte	rs62382785	5	165581566	A	G	0.1313	0.02902	0.2492	6.22702e-06	3656	TRUE	reported	igd	0.00556805	20.4596
ebi-a-GCST90001434	Sw mem %lymphocyte	rs17405603	5	144608340	T	A	-0.1343	0.02781	0.2842	1.44202e-06	3656	TRUE	reported	igd	0.00633844	23.3084
ebi-a-GCST90001434	Sw mem %lymphocyte	rs190799514	8	55620993	C	T	0.3656	0.07711	0.0272	2.20298e-06	3656	TRUE	reported	igd	0.00611115	22.4674
ebi-a-GCST90001434	Sw mem %lymphocyte	rs7840395	8	144984956	G	A	-0.1437	0.02516	0.5715	1.21099e-08	3656	TRUE	reported	igd	0.00884358	32.6028
ebi-a-GCST90001434	Sw mem %lymphocyte	rs814418	8	9936753	T	C	0.199	0.04491	0.0907	9.6801e-06	3656	TRUE	reported	igd	0.0053418	19.6238
ebi-a-GCST90001434	Sw mem %lymphocyte	rs12426629	12	54797571	G	C	-0.2182	0.04316	0.0989	4.52397e-07	3656	TRUE	reported	igd	0.00694248	25.5452
ebi-a-GCST90001434	Sw mem %lymphocyte	rs726449	13	109151489	T	C	0.1133	0.02505	0.4387	6.35902e-06	3656	TRUE	reported	igd	0.00556436	20.4459
ebi-a-GCST90001434	Sw mem %lymphocyte	rs9520836	13	108957063	G	A	0.1567	0.02479	0.5044	2.91199e-10	3656	TRUE	reported	igd	0.0108108	39.9344
ebi-a-GCST90001434	Sw mem %lymphocyte	rs11653761	17	2716535	T	G	-0.1491	0.02489	0.592	2.298e-09	3656	TRUE	reported	igd	0.0097198	35.8648
ebi-a-GCST90001434	Sw mem %lymphocyte	rs145744014	18	61418402	T	C	0.5148	0.1143	0.0116	6.92293e-06	3656	TRUE	reported	igd	0.00551792	20.2744
ebi-a-GCST90001434	Sw mem %lymphocyte	rs138728953	19	14698416	A	C	0.311	0.06986	0.0319	8.77708e-06	3656	TRUE	reported	igd	0.0053915	19.8073
ebi-a-GCST90001434	Sw mem %lymphocyte	rs117231919	19	652628	T	C	0.17	0.03776	0.1219	6.95296e-06	3656	TRUE	reported	igd	0.00551349	20.258
ebi-a-GCST90001435	PB/PC %lymphocyte	rs7449190	5	1297918	C	T	0.1298	0.028	0.7401	3.66902e-06	3657	TRUE	reported	igd	0.00584203	21.4781
ebi-a-GCST90001435	PB/PC %lymphocyte	rs61294310	6	5266557	G	A	0.5223	0.1088	0.0124	1.65299e-06	3657	TRUE	reported	igd	0.00626223	23.0327
ebi-a-GCST90001435	PB/PC %lymphocyte	rs71531423	7	151008161	G	A	0.2823	0.05844	0.045	1.417e-06	3657	TRUE	reported	igd	0.00634036	23.3219
ebi-a-GCST90001435	PB/PC %lymphocyte	rs62519719	8	118376967	A	G	-0.1218	0.02685	0.2815	5.97998e-06	3657	TRUE	reported	igd	0.00559557	20.5669
ebi-a-GCST90001435	PB/PC %lymphocyte	rs74326785	8	24549984	C	T	0.351	0.07464	0.0279	2.65497e-06	3657	TRUE	reported	igd	0.00601074	22.1021
ebi-a-GCST90001435	PB/PC %lymphocyte	rs3138500	9	92219945	T	C	-0.2314	0.04918	0.0678	2.62398e-06	3657	TRUE	reported	igd	0.00601733	22.1265
ebi-a-GCST90001435	PB/PC %lymphocyte	rs12412378	10	130483163	A	C	-0.1755	0.03276	0.1608	9.03795e-08	3657	TRUE	reported	igd	0.00778658	28.6833
ebi-a-GCST90001435	PB/PC %lymphocyte	rs1938685	11	69277078	A	G	-0.158	0.03558	0.1359	9.27492e-06	3657	TRUE	reported	igd	0.00536342	19.709
ebi-a-GCST90001435	PB/PC %lymphocyte	rs897989	11	91973528	G	T	-0.1183	0.02654	0.3001	8.57196e-06	3657	TRUE	reported	igd	0.00540368	19.8578
ebi-a-GCST90001435	PB/PC %lymphocyte	rs10849436	12	6409619	A	G	0.1516	0.03371	0.1596	7.12197e-06	3657	TRUE	reported	igd	0.00549998	20.2136
ebi-a-GCST90001435	PB/PC %lymphocyte	rs1838357	13	93740906	A	G	0.1167	0.02638	0.3142	9.94489e-06	3657	TRUE	reported	igd	0.00532291	19.5594
ebi-a-GCST90001435	PB/PC %lymphocyte	rs4785074	16	59885737	T	C	-0.1403	0.02562	0.6349	4.61998e-08	3657	TRUE	reported	igd	0.00813365	29.9723
ebi-a-GCST90001435	PB/PC %lymphocyte	rs7255292	19	49529379	C	T	-0.1601	0.035	0.853	4.94903e-06	3657	TRUE	reported	igd	0.0056891	20.9126
ebi-a-GCST90001435	PB/PC %lymphocyte	rs8132059	21	16916284	T	C	-0.1294	0.02876	0.2244	7.04304e-06	3657	TRUE	reported	igd	0.00550514	20.2327
ebi-a-GCST90001435	PB/PC %lymphocyte	rs11089305	22	19729361	G	A	0.1295	0.02684	0.2882	1.45301e-06	3657	TRUE	reported	igd	0.00632548	23.2668
ebi-a-GCST90001436	Memory B cell %lymphocyte	rs75414548	1	39385714	A	G	0.2864	0.06412	0.0354	8.202e-06	3656	TRUE	reported	igd	0.00542737	19.9398
ebi-a-GCST90001436	Memory B cell %lymphocyte	rs75766272	1	8009985	T	C	-0.3971	0.08543	0.0201	3.46003e-06	3656	TRUE	reported	igd	0.00587508	21.5944
ebi-a-GCST90001436	Memory B cell %lymphocyte	rs878471	1	150547747	A	G	-0.1135	0.02517	0.5429	6.73907e-06	3656	TRUE	reported	igd	0.00553108	20.323
ebi-a-GCST90001436	Memory B cell %lymphocyte	rs12636848	3	147613080	G	T	0.1242	0.02655	0.3031	2.98401e-06	3656	TRUE	reported	igd	0.00594999	21.8714
ebi-a-GCST90001436	Memory B cell %lymphocyte	rs143003356	4	142016471	A	G	-0.5299	0.1157	0.0115	4.78597e-06	3656	TRUE	reported	igd	0.00570467	20.9645
ebi-a-GCST90001436	Memory B cell %lymphocyte	rs6895553	5	114821667	C	T	-0.1889	0.04221	0.0946	7.88297e-06	3656	TRUE	reported	igd	0.00544822	20.0168
ebi-a-GCST90001436	Memory B cell %lymphocyte	rs1770731	6	107001456	T	A	-0.1473	0.0326	0.8254	6.38705e-06	3656	TRUE	reported	igd	0.00555323	20.4048
ebi-a-GCST90001436	Memory B cell %lymphocyte	rs74505387	6	101891742	C	T	-0.2033	0.03964	0.1057	3.08496e-07	3656	TRUE	reported	igd	0.00714312	26.2887
ebi-a-GCST90001436	Memory B cell %lymphocyte	rs410173	6	1163541	G	A	-0.144	0.03208	0.8222	7.39299e-06	3656	TRUE	reported	igd	0.00548104	20.1381
ebi-a-GCST90001436	Memory B cell %lymphocyte	rs6558507	8	1626220	T	C	-0.2635	0.05776	0.9547	5.25001e-06	3656	TRUE	reported	igd	0.00566025	20.8003
ebi-a-GCST90001436	Memory B cell %lymphocyte	rs34173062	8	145158607	A	G	0.1453	0.02991	0.2153	1.242e-06	3656	TRUE	reported	igd	0.00641354	23.5864
ebi-a-GCST90001436	Memory B cell %lymphocyte	rs12763172	10	85447519	C	T	0.132	0.02749	0.7213	1.637e-06	3656	TRUE	reported	igd	0.00626703	23.0442
ebi-a-GCST90001436	Memory B cell %lymphocyte	rs10791220	11	132145598	G	A	-0.1793	0.03894	0.1134	4.27602e-06	3656	TRUE	reported	igd	0.00576569	21.19
ebi-a-GCST90001436	Memory B cell %lymphocyte	rs11225155	11	102043400	A	G	0.1112	0.0245	0.5364	5.85706e-06	3656	TRUE	reported	igd	0.00560313	20.5892
ebi-a-GCST90001436	Memory B cell %lymphocyte	rs12874404	13	108993494	G	A	0.2221	0.0262	0.3256	3.31284e-17	3656	TRUE	reported	igd	0.0192768	71.8219
ebi-a-GCST90001436	Memory B cell %lymphocyte	rs9514859	13	109144845	C	G	0.112	0.02469	0.4402	5.93403e-06	3656	TRUE	reported	igd	0.00559693	20.5663
ebi-a-GCST90001436	Memory B cell %lymphocyte	rs73192651	13	50212885	T	C	0.442	0.08807	0.02	5.43801e-07	3656	TRUE	reported	igd	0.00684228	25.1739
ebi-a-GCST90001436	Memory B cell %lymphocyte	rs77762131	14	96205838	C	G	0.3049	0.05737	0.045	1.13201e-07	3656	TRUE	reported	igd	0.00766649	28.2298
ebi-a-GCST90001436	Memory B cell %lymphocyte	rs11653761	17	2716535	T	G	-0.1359	0.02451	0.592	3.17497e-08	3656	TRUE	reported	igd	0.00833891	30.7266
ebi-a-GCST90001436	Memory B cell %lymphocyte	rs7254039	19	14993354	A	G	-0.2668	0.05819	0.0435	4.68004e-06	3656	TRUE	reported	igd	0.00571714	21.0105
ebi-a-GCST90001436	Memory B cell %lymphocyte	rs3810559	20	3207749	G	T	-0.1132	0.02457	0.5444	4.24004e-06	3656	TRUE	reported	igd	0.00577248	21.2151
ebi-a-GCST90001436	Memory B cell %lymphocyte	rs4640493	22	45387786	T	A	0.1493	0.03234	0.83	4.01301e-06	3656	TRUE	reported	igd	0.00579574	21.3011
ebi-a-GCST90001436	Memory B cell %lymphocyte	rs9614226	22	44688150	G	T	-0.3841	0.08631	0.9792	8.80603e-06	3656	TRUE	reported	igd	0.00538783	19.7938
ebi-a-GCST90001437	Naive-mature B cell %lymphocyte	rs115208840	2	206398635	A	G	-0.362	0.07424	0.029	1.13201e-06	3656	TRUE	reported	igd	0.0064613	23.7631
ebi-a-GCST90001437	Naive-mature B cell %lymphocyte	rs11937214	4	162634026	G	A	0.271	0.06102	0.0465	9.17698e-06	3656	TRUE	reported	igd	0.00536601	19.7132
ebi-a-GCST90001437	Naive-mature B cell %lymphocyte	rs76845048	5	115785493	C	A	-0.3046	0.06737	0.0357	6.33695e-06	3656	TRUE	reported	igd	0.00556031	20.431
ebi-a-GCST90001437	Naive-mature B cell %lymphocyte	rs115204570	5	135756457	T	G	-0.479	0.1028	0.0161	3.26701e-06	3656	TRUE	reported	igd	0.00590347	21.6994
ebi-a-GCST90001437	Naive-mature B cell %lymphocyte	rs17056318	5	158285953	C	T	-0.2266	0.04592	0.081	8.38591e-07	3656	TRUE	reported	igd	0.00661648	24.3376
ebi-a-GCST90001437	Naive-mature B cell %lymphocyte	rs4361609	6	31240635	C	G	-0.1954	0.04397	0.1131	9.11801e-06	3656	TRUE	reported	igd	0.00537267	19.7378
ebi-a-GCST90001437	Naive-mature B cell %lymphocyte	rs35607968	7	67653879	T	C	0.1611	0.03434	0.1536	2.82703e-06	3656	TRUE	reported	igd	0.00598381	21.9965
ebi-a-GCST90001437	Naive-mature B cell %lymphocyte	rs111830700	7	121332400	A	G	0.2916	0.06457	0.0377	6.51493e-06	3656	TRUE	reported	igd	0.00554742	20.3834
ebi-a-GCST90001437	Naive-mature B cell %lymphocyte	rs140197720	7	108191234	T	C	0.4648	0.1016	0.0153	4.93799e-06	3656	TRUE	reported	igd	0.00569193	20.9174
ebi-a-GCST90001437	Naive-mature B cell %lymphocyte	rs77545915	8	75519173	C	T	0.3194	0.06286	0.0406	3.94403e-07	3656	TRUE	reported	igd	0.00701227	25.8038
ebi-a-GCST90001437	Naive-mature B cell %lymphocyte	rs2395904	8	130617819	G	T	-0.1504	0.02772	0.2657	6.15106e-08	3656	TRUE	reported	igd	0.00798767	29.422
ebi-a-GCST90001437	Naive-mature B cell %lymphocyte	rs4361743	8	132657435	C	T	0.3335	0.07409	0.9725	6.96707e-06	3656	TRUE	reported	igd	0.00551145	20.2505
ebi-a-GCST90001437	Naive-mature B cell %lymphocyte	rs2978582	8	35485504	C	T	0.1509	0.0316	0.1969	1.84599e-06	3656	TRUE	reported	igd	0.00619866	22.7912
ebi-a-GCST90001437	Naive-mature B cell %lymphocyte	rs74151247	10	97801073	A	C	0.3341	0.07265	0.0302	4.39097e-06	3656	TRUE	reported	igd	0.00575136	21.137
ebi-a-GCST90001437	Naive-mature B cell %lymphocyte	rs56097028	11	43575416	C	G	0.1156	0.02559	0.3832	6.47903e-06	3656	TRUE	reported	igd	0.00555075	20.3956
ebi-a-GCST90001437	Naive-mature B cell %lymphocyte	rs74397782	12	25018659	A	G	-0.3176	0.06621	0.0343	1.679e-06	3656	TRUE	reported	igd	0.00625436	22.9973
ebi-a-GCST90001437	Naive-mature B cell %lymphocyte	rs78433555	12	107821321	A	C	0.2756	0.05706	0.0501	1.42498e-06	3656	TRUE	reported	igd	0.00634054	23.3162
ebi-a-GCST90001437	Naive-mature B cell %lymphocyte	rs116844769	14	65713895	A	G	-0.2342	0.05066	0.0662	3.92202e-06	3656	TRUE	reported	igd	0.00581174	21.3602
ebi-a-GCST90001437	Naive-mature B cell %lymphocyte	rs112850074	14	103229069	G	A	0.3445	0.07141	0.031	1.46299e-06	3656	TRUE	reported	igd	0.00632555	23.2607
ebi-a-GCST90001437	Naive-mature B cell %lymphocyte	rs12939565	17	38038389	T	A	-0.1308	0.02872	0.4267	5.41901e-06	3656	TRUE	reported	igd	0.00564136	20.7305
ebi-a-GCST90001437	Naive-mature B cell %lymphocyte	rs11653761	17	2716535	T	G	-0.1122	0.02478	0.592	6.17206e-06	3656	TRUE	reported	igd	0.00557633	20.4902
ebi-a-GCST90001437	Naive-mature B cell %lymphocyte	rs4805840	19	33468482	G	A	-0.1599	0.03309	0.823	1.41501e-06	3656	TRUE	reported	igd	0.00634647	23.3381
ebi-a-GCST90001437	Naive-mature B cell %lymphocyte	rs55658072	19	14873284	G	A	0.1132	0.02554	0.6219	9.63407e-06	3656	TRUE	reported	igd	0.00534463	19.6342
ebi-a-GCST90001437	Naive-mature B cell %lymphocyte	rs7270264	20	42078615	C	T	-0.1135	0.02501	0.4132	5.87706e-06	3656	TRUE	reported	igd	0.00560168	20.5839
ebi-a-GCST90001437	Naive-mature B cell %lymphocyte	rs55708924	21	16767346	G	A	-0.3974	0.08899	0.0185	8.23797e-06	3656	TRUE	reported	igd	0.00542506	19.9313
ebi-a-GCST90001438	IgD- CD38dim AC	rs77848220	1	61251434	T	C	0.405	0.08232	0.0219	9.04191e-07	3656	TRUE	reported	igd	0.00657699	24.1914
ebi-a-GCST90001438	IgD- CD38dim AC	rs7595246	2	238554657	C	T	0.14	0.03035	0.1893	4.08602e-06	3656	TRUE	reported	igd	0.00578645	21.2667
ebi-a-GCST90001438	IgD- CD38dim AC	rs115414430	2	36720835	G	C	0.3388	0.07271	0.0286	3.29102e-06	3656	TRUE	reported	igd	0.00590365	21.7001
ebi-a-GCST90001438	IgD- CD38dim AC	rs1519524	2	136934125	A	T	0.141	0.02892	0.2246	1.12499e-06	3656	TRUE	reported	igd	0.00645983	23.7577
ebi-a-GCST90001438	IgD- CD38dim AC	rs141352577	3	8492010	T	C	0.3656	0.07671	0.0235	1.95501e-06	3656	TRUE	reported	igd	0.00617465	22.7023
ebi-a-GCST90001438	IgD- CD38dim AC	rs73185679	3	186485863	C	T	0.1715	0.0387	0.1041	9.56093e-06	3656	TRUE	reported	igd	0.00534286	19.6277
ebi-a-GCST90001438	IgD- CD38dim AC	rs7840395	8	144984956	G	A	-0.1267	0.02425	0.5715	1.85498e-07	3656	TRUE	reported	igd	0.00741127	27.283
ebi-a-GCST90001438	IgD- CD38dim AC	rs16925715	10	53772842	C	T	-0.1298	0.02698	0.2824	1.556e-06	3656	TRUE	reported	igd	0.00629098	23.1328
ebi-a-GCST90001438	IgD- CD38dim AC	rs149006488	11	67523715	G	C	-0.1579	0.03413	0.1496	3.83804e-06	3656	TRUE	reported	igd	0.00582037	21.3921
ebi-a-GCST90001438	IgD- CD38dim AC	rs61910510	11	130557122	T	C	0.3355	0.07014	0.0295	1.79498e-06	3656	TRUE	reported	igd	0.00621925	22.8674
ebi-a-GCST90001438	IgD- CD38dim AC	rs4936106	11	130360402	G	C	0.3309	0.07134	0.0289	3.62602e-06	3656	TRUE	reported	igd	0.00585023	21.5025
ebi-a-GCST90001438	IgD- CD38dim AC	rs79407211	13	109119262	T	C	-0.1927	0.04286	0.0886	7.15303e-06	3656	TRUE	reported	igd	0.00549868	20.2033
ebi-a-GCST90001438	IgD- CD38dim AC	rs73178168	13	47809629	T	C	0.1583	0.03258	0.1703	1.23501e-06	3656	TRUE	reported	igd	0.00641591	23.5951
ebi-a-GCST90001438	IgD- CD38dim AC	rs9520836	13	108957063	G	A	0.1117	0.02394	0.5044	3.14398e-06	3656	TRUE	reported	igd	0.00591934	21.7581
ebi-a-GCST90001438	IgD- CD38dim AC	rs60035843	15	69123222	G	A	0.1277	0.02849	0.2382	7.63801e-06	3656	TRUE	reported	igd	0.00546526	20.0798
ebi-a-GCST90001438	IgD- CD38dim AC	rs11653761	17	2716535	T	G	-0.1121	0.02405	0.592	3.28897e-06	3656	TRUE	reported	igd	0.00590747	21.7142
ebi-a-GCST90001438	IgD- CD38dim AC	rs533086	19	16411841	G	A	-0.119	0.02614	0.7021	5.45306e-06	3656	TRUE	reported	igd	0.00563666	20.7131
ebi-a-GCST90001439	IgD+ CD24+ %lymphocyte	rs61788860	1	60020239	A	G	-0.2606	0.05786	0.0475	6.85993e-06	3656	TRUE	reported	igd	0.00551801	20.2747
ebi-a-GCST90001439	IgD+ CD24+ %lymphocyte	rs75766272	1	8009985	T	C	-0.4103	0.08583	0.0201	1.81899e-06	3656	TRUE	reported	igd	0.00621173	22.8395
ebi-a-GCST90001439	IgD+ CD24+ %lymphocyte	rs2015983	2	237150166	C	A	-0.1746	0.03658	0.8771	1.874e-06	3656	TRUE	reported	igd	0.00619294	22.77
ebi-a-GCST90001439	IgD+ CD24+ %lymphocyte	rs6781675	3	4408435	C	G	0.3639	0.08068	0.0235	6.68405e-06	3656	TRUE	reported	igd	0.00553371	20.3327
ebi-a-GCST90001439	IgD+ CD24+ %lymphocyte	rs1382818	6	153645785	A	G	0.1127	0.02506	0.3734	7.13707e-06	3656	TRUE	reported	igd	0.00550153	20.2138
ebi-a-GCST90001439	IgD+ CD24+ %lymphocyte	rs4937689	11	132141201	G	A	-0.1736	0.03911	0.1134	9.35793e-06	3656	TRUE	reported	igd	0.00536023	19.6918
ebi-a-GCST90001439	IgD+ CD24+ %lymphocyte	rs183466766	13	108710731	A	G	0.2998	0.06089	0.0402	8.89693e-07	3656	TRUE	reported	igd	0.00658711	24.2289
ebi-a-GCST90001439	IgD+ CD24+ %lymphocyte	rs12874404	13	108993494	G	A	0.2335	0.02632	0.3256	1.09295e-18	3656	TRUE	reported	igd	0.0210739	78.6619
ebi-a-GCST90001439	IgD+ CD24+ %lymphocyte	rs141107540	13	109038407	T	C	0.2109	0.04678	0.0777	6.71305e-06	3656	TRUE	reported	igd	0.00552865	20.314
ebi-a-GCST90001439	IgD+ CD24+ %lymphocyte	rs73192651	13	50212885	T	C	0.4819	0.08877	0.02	6.07393e-08	3656	TRUE	reported	igd	0.00799629	29.454
ebi-a-GCST90001439	IgD+ CD24+ %lymphocyte	rs77762131	14	96205838	C	G	0.3082	0.05742	0.045	8.52491e-08	3656	TRUE	reported	igd	0.00781851	28.794
ebi-a-GCST90001439	IgD+ CD24+ %lymphocyte	rs8014978	14	94936964	C	T	-0.11	0.02481	0.5737	9.59997e-06	3656	TRUE	reported	igd	0.00534807	19.6469
ebi-a-GCST90001439	IgD+ CD24+ %lymphocyte	rs11657118	17	2714118	C	T	-0.1428	0.02416	0.475	3.70101e-09	3656	TRUE	reported	igd	0.00946512	34.916
ebi-a-GCST90001439	IgD+ CD24+ %lymphocyte	rs7254039	19	14993354	A	G	-0.263	0.05818	0.0435	6.39794e-06	3656	TRUE	reported	igd	0.00555824	20.4233
ebi-a-GCST90001439	IgD+ CD24+ %lymphocyte	rs3810559	20	3207749	G	T	-0.1107	0.02469	0.5444	7.52004e-06	3656	TRUE	reported	igd	0.00546846	20.0916
ebi-a-GCST90001440	IgD- CD24- %lymphocyte	rs6687573	1	35281308	A	C	0.1339	0.02945	0.2311	5.57301e-06	3656	TRUE	reported	igd	0.00562258	20.6611
ebi-a-GCST90001440	IgD- CD24- %lymphocyte	rs55756125	1	59740965	C	T	0.1417	0.0299	0.2289	2.21702e-06	3656	TRUE	reported	igd	0.00610564	22.4471
ebi-a-GCST90001440	IgD- CD24- %lymphocyte	rs11674994	2	60125363	C	T	0.2499	0.05599	0.0553	8.30309e-06	3656	TRUE	reported	igd	0.00541933	19.9101
ebi-a-GCST90001440	IgD- CD24- %lymphocyte	rs72990172	2	238526279	A	G	0.1576	0.03306	0.1711	1.92699e-06	3656	TRUE	reported	igd	0.00617745	22.7127
ebi-a-GCST90001440	IgD- CD24- %lymphocyte	rs76225955	4	31594004	C	T	-0.1917	0.04317	0.0909	9.29994e-06	3656	TRUE	reported	igd	0.00536461	19.708
ebi-a-GCST90001440	IgD- CD24- %lymphocyte	rs17044633	4	113331648	G	A	0.3433	0.076	0.0286	6.45194e-06	3656	TRUE	reported	igd	0.00555005	20.3931
ebi-a-GCST90001440	IgD- CD24- %lymphocyte	rs807894	6	164610887	G	T	0.1202	0.02568	0.5868	2.99799e-06	3656	TRUE	reported	igd	0.00595687	21.8968
ebi-a-GCST90001440	IgD- CD24- %lymphocyte	rs9398107	6	107155687	G	A	0.2699	0.05578	0.0555	1.36301e-06	3656	TRUE	reported	igd	0.00636312	23.3997
ebi-a-GCST90001440	IgD- CD24- %lymphocyte	rs75464772	6	19788226	T	C	-0.328	0.07098	0.0325	3.94003e-06	3656	TRUE	reported	igd	0.00580685	21.3421
ebi-a-GCST90001440	IgD- CD24- %lymphocyte	rs6991364	8	145050345	A	G	-0.1156	0.02534	0.5149	5.19505e-06	3656	TRUE	reported	igd	0.00566019	20.8001
ebi-a-GCST90001440	IgD- CD24- %lymphocyte	rs73277142	12	11974332	T	C	0.2673	0.05558	0.0555	1.58099e-06	3656	TRUE	reported	igd	0.0062866	23.1166
ebi-a-GCST90001440	IgD- CD24- %lymphocyte	rs11066272	12	112802224	T	A	-0.1184	0.02664	0.557	9.09306e-06	3656	TRUE	reported	igd	0.00537389	19.7423
ebi-a-GCST90001440	IgD- CD24- %lymphocyte	rs139509958	12	54727027	A	G	-0.2174	0.0478	0.0788	5.57995e-06	3656	TRUE	reported	igd	0.00562609	20.6741
ebi-a-GCST90001440	IgD- CD24- %lymphocyte	rs191543445	14	31505138	G	A	0.3254	0.07232	0.031	7.01504e-06	3656	TRUE	reported	igd	0.00550698	20.2339
ebi-a-GCST90001440	IgD- CD24- %lymphocyte	rs17102161	14	65283958	A	G	0.2573	0.05689	0.0506	6.28102e-06	3656	TRUE	reported	igd	0.00556389	20.4442
ebi-a-GCST90001440	IgD- CD24- %lymphocyte	rs496760	15	54695686	A	G	0.1187	0.02657	0.6422	8.15305e-06	3656	TRUE	reported	igd	0.00542935	19.9471
ebi-a-GCST90001440	IgD- CD24- %lymphocyte	rs75150138	16	49238584	A	T	-0.2581	0.05593	0.0517	4.05303e-06	3656	TRUE	reported	igd	0.00579106	21.2838
ebi-a-GCST90001440	IgD- CD24- %lymphocyte	rs11862268	16	81239867	A	G	0.4267	0.09042	0.0187	2.464e-06	3656	TRUE	reported	igd	0.00605442	22.2576
ebi-a-GCST90001440	IgD- CD24- %lymphocyte	rs58904842	16	3463156	A	C	-0.1174	0.02499	0.4768	2.72101e-06	3656	TRUE	reported	igd	0.00600045	22.058
ebi-a-GCST90001440	IgD- CD24- %lymphocyte	rs30146	16	14342183	C	T	-0.4244	0.09112	0.0198	3.30697e-06	3656	TRUE	reported	igd	0.00589858	21.6813
ebi-a-GCST90001440	IgD- CD24- %lymphocyte	rs8098848	18	60857793	T	C	-0.1264	0.02668	0.6704	2.243e-06	3656	TRUE	reported	igd	0.0061018	22.4329
ebi-a-GCST90001440	IgD- CD24- %lymphocyte	rs451367	19	16412842	C	T	-0.1313	0.0296	0.7674	9.51305e-06	3656	TRUE	reported	igd	0.00535314	19.6657
ebi-a-GCST90001441	IgD+ CD24- %lymphocyte	rs115208840	2	206398635	A	G	-0.3834	0.07279	0.029	1.46801e-07	3656	TRUE	reported	igd	0.00753133	27.7283
ebi-a-GCST90001441	IgD+ CD24- %lymphocyte	rs520786	3	187559064	A	T	-0.1136	0.02562	0.3489	9.48506e-06	3656	TRUE	reported	igd	0.00534888	19.6499
ebi-a-GCST90001441	IgD+ CD24- %lymphocyte	rs34712193	3	1814140	T	A	0.1567	0.03246	0.1644	1.44501e-06	3656	TRUE	reported	igd	0.00633396	23.2918
ebi-a-GCST90001441	IgD+ CD24- %lymphocyte	rs17056318	5	158285953	C	T	-0.2015	0.04509	0.081	8.14292e-06	3656	TRUE	reported	igd	0.00543272	19.9596
ebi-a-GCST90001441	IgD+ CD24- %lymphocyte	rs76845048	5	115785493	C	A	-0.2982	0.06626	0.0357	6.99198e-06	3656	TRUE	reported	igd	0.00550943	20.243
ebi-a-GCST90001441	IgD+ CD24- %lymphocyte	rs115204570	5	135756457	T	G	-0.4604	0.1008	0.0161	5.08698e-06	3656	TRUE	reported	igd	0.00567378	20.8503
ebi-a-GCST90001441	IgD+ CD24- %lymphocyte	rs140523784	6	16887609	T	C	0.1447	0.03153	0.1864	4.58205e-06	3656	TRUE	reported	igd	0.00572781	21.05
ebi-a-GCST90001441	IgD+ CD24- %lymphocyte	rs9354413	6	67039330	C	T	0.1258	0.02705	0.2964	3.44096e-06	3656	TRUE	reported	igd	0.0058811	21.6167
ebi-a-GCST90001441	IgD+ CD24- %lymphocyte	rs4361609	6	31240635	C	G	-0.2163	0.04242	0.1131	3.57298e-07	3656	TRUE	reported	igd	0.00706135	25.9857
ebi-a-GCST90001441	IgD+ CD24- %lymphocyte	rs111830700	7	121332400	A	G	0.2933	0.0634	0.0377	3.85896e-06	3656	TRUE	reported	igd	0.00581975	21.3899
ebi-a-GCST90001441	IgD+ CD24- %lymphocyte	rs34910780	7	77469688	T	A	-0.282	0.05676	0.048	7.03105e-07	3656	TRUE	reported	igd	0.00670633	24.6704
ebi-a-GCST90001441	IgD+ CD24- %lymphocyte	rs12542190	8	130594761	C	A	-0.1572	0.03051	0.1943	2.72402e-07	3656	TRUE	reported	igd	0.00720896	26.5328
ebi-a-GCST90001441	IgD+ CD24- %lymphocyte	rs2978582	8	35485504	C	T	0.1404	0.03106	0.1969	6.34498e-06	3656	TRUE	reported	igd	0.00555782	20.4218
ebi-a-GCST90001441	IgD+ CD24- %lymphocyte	rs77545915	8	75519173	C	T	0.3271	0.06189	0.0406	1.32801e-07	3656	TRUE	reported	igd	0.00758243	27.9179
ebi-a-GCST90001441	IgD+ CD24- %lymphocyte	rs75319860	12	110312229	C	T	0.3524	0.07909	0.0249	8.61509e-06	3656	TRUE	reported	igd	0.00540095	19.8423
ebi-a-GCST90001441	IgD+ CD24- %lymphocyte	rs76578043	13	105214810	A	G	0.3251	0.06938	0.0298	2.89601e-06	3656	TRUE	reported	igd	0.00596979	21.9446
ebi-a-GCST90001441	IgD+ CD24- %lymphocyte	rs2994690	14	95363646	C	G	0.1312	0.02819	0.2462	3.38197e-06	3656	TRUE	reported	igd	0.00588987	21.6491
ebi-a-GCST90001441	IgD+ CD24- %lymphocyte	rs116844769	14	65713895	A	G	-0.232	0.04979	0.0662	3.28103e-06	3656	TRUE	reported	igd	0.00590356	21.6997
ebi-a-GCST90001441	IgD+ CD24- %lymphocyte	rs9900847	17	2717218	C	T	-0.1133	0.02454	0.6041	4.05602e-06	3656	TRUE	reported	igd	0.00579669	21.3046
ebi-a-GCST90001441	IgD+ CD24- %lymphocyte	rs12939565	17	38038389	T	A	-0.1318	0.02761	0.4267	1.87098e-06	3656	TRUE	reported	igd	0.00619432	22.7751
ebi-a-GCST90001441	IgD+ CD24- %lymphocyte	rs73426855	17	77637123	C	T	-0.1549	0.03435	0.1469	6.67806e-06	3656	TRUE	reported	igd	0.00553139	20.3241
ebi-a-GCST90001441	IgD+ CD24- %lymphocyte	rs4805840	19	33468482	G	A	-0.152	0.03242	0.823	2.85503e-06	3656	TRUE	reported	igd	0.00597656	21.9697
ebi-a-GCST90001441	IgD+ CD24- %lymphocyte	rs6131010	20	44724305	G	A	-0.1285	0.0258	0.6172	6.64003e-07	3656	TRUE	reported	igd	0.00673944	24.793
ebi-a-GCST90001442	CD24+ CD27+ %lymphocyte	rs75766272	1	8009985	T	C	-0.4263	0.08511	0.0201	5.73099e-07	3656	TRUE	reported	igd	0.00681543	25.0745
ebi-a-GCST90001442	CD24+ CD27+ %lymphocyte	rs1519524	2	136934125	A	T	0.1322	0.02942	0.2246	7.22504e-06	3656	TRUE	reported	igd	0.00549262	20.1809
ebi-a-GCST90001442	CD24+ CD27+ %lymphocyte	rs12636848	3	147613080	G	T	0.1237	0.02646	0.3031	3.02601e-06	3656	TRUE	reported	igd	0.00594244	21.8435
ebi-a-GCST90001442	CD24+ CD27+ %lymphocyte	rs4689417	4	4392393	A	C	-0.1241	0.02671	0.2961	3.50598e-06	3656	TRUE	reported	igd	0.00586993	21.5754
ebi-a-GCST90001442	CD24+ CD27+ %lymphocyte	rs35057381	5	26412301	C	T	0.1315	0.02938	0.2211	7.91808e-06	3656	TRUE	reported	igd	0.00544965	20.0221
ebi-a-GCST90001442	CD24+ CD27+ %lymphocyte	rs4076316	6	167859623	A	T	-0.1287	0.027	0.3005	1.95799e-06	3656	TRUE	reported	igd	0.00617636	22.7087
ebi-a-GCST90001442	CD24+ CD27+ %lymphocyte	rs74505387	6	101891742	C	T	-0.1838	0.03954	0.1057	3.47896e-06	3656	TRUE	reported	igd	0.0058756	21.5963
ebi-a-GCST90001442	CD24+ CD27+ %lymphocyte	rs6997704	8	140978857	G	A	0.1127	0.02386	0.4707	2.41102e-06	3656	TRUE	reported	igd	0.00606539	22.2982
ebi-a-GCST90001442	CD24+ CD27+ %lymphocyte	rs1332199	9	9503477	C	T	-0.1323	0.02906	0.7592	5.47797e-06	3656	TRUE	reported	igd	0.00563725	20.7153
ebi-a-GCST90001442	CD24+ CD27+ %lymphocyte	rs144440894	10	53795073	A	G	-0.1445	0.03179	0.1885	5.68002e-06	3656	TRUE	reported	igd	0.00561954	20.6499
ebi-a-GCST90001442	CD24+ CD27+ %lymphocyte	rs6486433	11	9594690	G	T	-0.1102	0.02464	0.5003	7.93999e-06	3656	TRUE	reported	igd	0.00544134	19.9914
ebi-a-GCST90001442	CD24+ CD27+ %lymphocyte	rs4763704	12	11698759	A	G	0.3787	0.08058	0.9772	2.69699e-06	3656	TRUE	reported	igd	0.00600501	22.0749
ebi-a-GCST90001442	CD24+ CD27+ %lymphocyte	rs12829274	12	129349167	G	A	-0.2708	0.05111	0.0618	1.24099e-07	3656	TRUE	reported	igd	0.00762004	28.0574
ebi-a-GCST90001442	CD24+ CD27+ %lymphocyte	rs12874404	13	108993494	G	A	0.2114	0.02614	0.3256	8.08537e-16	3656	TRUE	reported	igd	0.0175749	65.3674
ebi-a-GCST90001442	CD24+ CD27+ %lymphocyte	rs73192651	13	50212885	T	C	0.5056	0.08768	0.02	8.74601e-09	3656	TRUE	reported	igd	0.00901311	33.2334
ebi-a-GCST90001442	CD24+ CD27+ %lymphocyte	rs9578529	13	23613190	G	A	-0.1323	0.02804	0.2676	2.48502e-06	3656	TRUE	reported	igd	0.00605231	22.2498
ebi-a-GCST90001442	CD24+ CD27+ %lymphocyte	rs77762131	14	96205838	C	G	0.3074	0.05717	0.045	8.06102e-08	3656	TRUE	reported	igd	0.00784593	28.8957
ebi-a-GCST90001442	CD24+ CD27+ %lymphocyte	rs11657759	17	2715961	C	A	-0.1352	0.02397	0.4903	1.80701e-08	3656	TRUE	reported	igd	0.00862677	31.7965
ebi-a-GCST90001442	CD24+ CD27+ %lymphocyte	rs7254039	19	14993354	A	G	-0.2739	0.05798	0.0435	2.398e-06	3656	TRUE	reported	igd	0.00606706	22.3044
ebi-a-GCST90001443	CD20- %lymphocyte	rs6712095	2	205623497	T	G	0.3643	0.07946	0.0246	4.70901e-06	3657	TRUE	reported	igd	0.00571488	21.0079
ebi-a-GCST90001443	CD20- %lymphocyte	rs34625183	3	146097919	T	C	-0.1695	0.03789	0.1154	7.90606e-06	3657	TRUE	reported	igd	0.00544246	20.001
ebi-a-GCST90001443	CD20- %lymphocyte	rs75951284	3	187638796	T	C	0.3067	0.06772	0.0316	6.11801e-06	3657	TRUE	reported	igd	0.0055775	20.5001
ebi-a-GCST90001443	CD20- %lymphocyte	rs186229706	4	2029089	T	G	0.4826	0.1045	0.0142	3.96598e-06	3657	TRUE	reported	igd	0.00579818	21.3159
ebi-a-GCST90001443	CD20- %lymphocyte	rs4647601	4	185570032	A	C	0.1097	0.02451	0.4584	7.83303e-06	3657	TRUE	reported	igd	0.0054479	20.0212
ebi-a-GCST90001443	CD20- %lymphocyte	rs9273241	6	32614025	T	C	0.179	0.0341	0.5975	1.60801e-07	3657	TRUE	reported	igd	0.00747846	27.5397
ebi-a-GCST90001443	CD20- %lymphocyte	rs71531423	7	151008161	G	A	0.2697	0.05883	0.045	4.70002e-06	3657	TRUE	reported	igd	0.00571414	21.0052
ebi-a-GCST90001443	CD20- %lymphocyte	rs38201	7	15911408	A	T	-0.1242	0.02794	0.2594	8.96706e-06	3657	TRUE	reported	igd	0.00537434	19.7494
ebi-a-GCST90001443	CD20- %lymphocyte	rs34313582	8	84919811	A	C	-0.1598	0.03507	0.138	5.39598e-06	3657	TRUE	reported	igd	0.00564545	20.7513
ebi-a-GCST90001443	CD20- %lymphocyte	rs72825207	10	62909955	A	T	0.513	0.1061	0.0149	1.37899e-06	3657	TRUE	reported	igd	0.00635202	23.365
ebi-a-GCST90001443	CD20- %lymphocyte	rs77553819	13	24882401	C	G	-0.1257	0.02688	0.2863	2.99999e-06	3657	TRUE	reported	igd	0.00594426	21.8562
ebi-a-GCST90001443	CD20- %lymphocyte	rs12432015	14	49052782	C	T	-0.1712	0.0373	0.118	4.56899e-06	3657	TRUE	reported	igd	0.00572757	21.0549
ebi-a-GCST90001443	CD20- %lymphocyte	rs4244568	15	39319915	G	T	-0.1244	0.02611	0.3414	1.98701e-06	3657	TRUE	reported	igd	0.006169	22.6876
ebi-a-GCST90001443	CD20- %lymphocyte	rs252294	16	29235533	C	G	0.1079	0.02418	0.5648	8.41395e-06	3657	TRUE	reported	igd	0.0054156	19.9018
ebi-a-GCST90001443	CD20- %lymphocyte	rs4782702	16	85477299	G	A	0.4085	0.0875	0.9802	3.145e-06	3657	TRUE	reported	igd	0.00592465	21.7836
ebi-a-GCST90001443	CD20- %lymphocyte	rs11662133	18	74434633	C	T	0.1453	0.03219	0.1705	6.52199e-06	3657	TRUE	reported	igd	0.00554053	20.3635
ebi-a-GCST90001443	CD20- %lymphocyte	rs6052993	20	4944838	G	C	-0.1132	0.02459	0.4371	4.25197e-06	3657	TRUE	reported	igd	0.00576158	21.1806
ebi-a-GCST90001444	CD20- CD38- %lymphocyte	rs75839951	2	34491589	G	T	-0.2457	0.05199	0.0585	2.38199e-06	3658	TRUE	reported	igd	0.00606853	22.322
ebi-a-GCST90001444	CD20- CD38- %lymphocyte	rs4619804	3	18674644	C	A	0.1217	0.02734	0.6963	8.77991e-06	3658	TRUE	reported	igd	0.00538759	19.8037
ebi-a-GCST90001444	CD20- CD38- %lymphocyte	rs709082	3	191447446	C	A	0.1135	0.02504	0.3682	6.03698e-06	3658	TRUE	reported	igd	0.00558531	20.5346
ebi-a-GCST90001444	CD20- CD38- %lymphocyte	rs2215848	4	25065221	A	G	0.5046	0.1124	0.0118	7.40901e-06	3658	TRUE	reported	igd	0.00547939	20.143
ebi-a-GCST90001444	CD20- CD38- %lymphocyte	rs62311900	4	74145187	T	C	-0.1405	0.03168	0.1736	9.44191e-06	3658	TRUE	reported	igd	0.00534822	19.6582
ebi-a-GCST90001444	CD20- CD38- %lymphocyte	rs2339996	5	173070505	A	G	-0.1476	0.02879	0.7802	3.12299e-07	3658	TRUE	reported	igd	0.00713405	26.2695
ebi-a-GCST90001444	CD20- CD38- %lymphocyte	rs72492305	6	32509333	T	C	0.2022	0.0416	0.6662	1.21899e-06	3658	TRUE	reported	igd	0.00641706	23.6123
ebi-a-GCST90001444	CD20- CD38- %lymphocyte	rs6906886	6	85038851	A	T	0.1807	0.04053	0.903	8.55008e-06	3658	TRUE	reported	igd	0.00540463	19.8667
ebi-a-GCST90001444	CD20- CD38- %lymphocyte	rs10279688	7	9851008	T	C	0.4968	0.1101	0.0115	6.54199e-06	3658	TRUE	reported	igd	0.00553521	20.3494
ebi-a-GCST90001444	CD20- CD38- %lymphocyte	rs11203884	8	17516564	T	C	-0.1469	0.03262	0.1643	6.83502e-06	3658	TRUE	reported	igd	0.00551354	20.2693
ebi-a-GCST90001444	CD20- CD38- %lymphocyte	rs118073973	9	19948908	A	T	0.2924	0.06168	0.0402	2.20999e-06	3658	TRUE	reported	igd	0.00610608	22.461
ebi-a-GCST90001444	CD20- CD38- %lymphocyte	rs55767134	10	17048435	C	G	-0.1443	0.03132	0.1837	4.19402e-06	3658	TRUE	reported	igd	0.00576943	21.2154
ebi-a-GCST90001444	CD20- CD38- %lymphocyte	rs308820	11	88142031	C	T	-0.1261	0.02837	0.7571	8.97491e-06	3658	TRUE	reported	igd	0.00537191	19.7458
ebi-a-GCST90001444	CD20- CD38- %lymphocyte	rs34666228	11	123385425	T	G	0.1512	0.02817	0.2346	8.46292e-08	3658	TRUE	reported	igd	0.0078141	28.7934
ebi-a-GCST90001444	CD20- CD38- %lymphocyte	rs75568717	14	22945689	A	G	-0.5357	0.1178	0.0107	5.62795e-06	3658	TRUE	reported	igd	0.00562161	20.6688
ebi-a-GCST90001444	CD20- CD38- %lymphocyte	rs35639639	16	5488091	C	T	0.1354	0.03002	0.2063	6.72295e-06	3658	TRUE	reported	igd	0.00553049	20.3319
ebi-a-GCST90001444	CD20- CD38- %lymphocyte	rs111737298	17	52847291	G	A	0.2263	0.05029	0.0596	7.01407e-06	3658	TRUE	reported	igd	0.00550509	20.238
ebi-a-GCST90001444	CD20- CD38- %lymphocyte	rs16955339	17	52971060	T	G	0.3075	0.06234	0.0377	8.46292e-07	3658	TRUE	reported	igd	0.00660745	24.3175
ebi-a-GCST90001444	CD20- CD38- %lymphocyte	rs77510701	18	34838106	A	C	-0.2605	0.05636	0.0484	3.92103e-06	3658	TRUE	reported	igd	0.00580632	21.3519
ebi-a-GCST90001444	CD20- CD38- %lymphocyte	rs80339814	19	53396009	C	T	-0.2259	0.04752	0.0794	2.07501e-06	3658	TRUE	reported	igd	0.0061399	22.5861
ebi-a-GCST90001444	CD20- CD38- %lymphocyte	rs59902361	20	38334734	A	G	-0.2517	0.05532	0.0496	5.53898e-06	3658	TRUE	reported	igd	0.0056274	20.6902
ebi-a-GCST90001444	CD20- CD38- %lymphocyte	rs36071180	20	765164	A	G	0.1556	0.03334	0.1597	3.19198e-06	3658	TRUE	reported	igd	0.00591924	21.7696
ebi-a-GCST90001445	IgD- CD38- %B cell	rs61790670	1	84127219	A	C	0.1305	0.02908	0.2301	7.44801e-06	3657	TRUE	reported	igd	0.00547674	20.1277
ebi-a-GCST90001445	IgD- CD38- %B cell	rs115576360	4	156996644	A	G	-0.4062	0.09082	0.0194	7.96196e-06	3657	TRUE	reported	igd	0.0054403	19.9931
ebi-a-GCST90001445	IgD- CD38- %B cell	rs7726548	5	116807553	G	T	-0.1903	0.04045	0.103	2.64503e-06	3657	TRUE	reported	igd	0.00601582	22.1209
ebi-a-GCST90001445	IgD- CD38- %B cell	rs17405603	5	144608340	T	A	-0.1414	0.02769	0.2841	3.47296e-07	3657	TRUE	reported	igd	0.00708014	26.0625
ebi-a-GCST90001445	IgD- CD38- %B cell	rs62417843	6	91779902	C	T	-0.2629	0.05605	0.0502	2.82299e-06	3657	TRUE	reported	igd	0.00597999	21.9883
ebi-a-GCST90001445	IgD- CD38- %B cell	rs9265864	6	31312747	T	C	-0.1444	0.03125	0.4642	3.97997e-06	3657	TRUE	reported	igd	0.00580472	21.3401
ebi-a-GCST90001445	IgD- CD38- %B cell	rs2450220	8	119323401	T	C	0.1668	0.03177	0.816	1.60801e-07	3657	TRUE	reported	igd	0.0074812	27.5499
ebi-a-GCST90001445	IgD- CD38- %B cell	rs140191306	9	2570753	T	C	-0.4466	0.09399	0.0179	2.09701e-06	3657	TRUE	reported	igd	0.00613587	22.5651
ebi-a-GCST90001445	IgD- CD38- %B cell	rs11068290	12	110228055	T	C	-0.3746	0.0813	0.0231	4.21105e-06	3657	TRUE	reported	igd	0.00577186	21.2186
ebi-a-GCST90001445	IgD- CD38- %B cell	rs7994585	13	111083495	C	G	-0.1137	0.02485	0.4839	4.94504e-06	3657	TRUE	reported	igd	0.00569199	20.9233
ebi-a-GCST90001445	IgD- CD38- %B cell	rs7215243	17	78261805	G	A	0.1743	0.03642	0.1328	1.77501e-06	3657	TRUE	reported	igd	0.00622413	22.8917
ebi-a-GCST90001446	IgD- CD38- AC	rs77146037	1	178195174	G	A	-0.2726	0.05953	0.0472	4.81903e-06	3656	TRUE	reported	igd	0.00570282	20.9576
ebi-a-GCST90001446	IgD- CD38- AC	rs61790670	1	84127219	A	C	0.142	0.0294	0.23	1.409e-06	3656	TRUE	reported	igd	0.00634035	23.3155
ebi-a-GCST90001446	IgD- CD38- AC	rs114551034	2	66709035	A	G	-0.2926	0.05767	0.0509	4.08404e-07	3656	TRUE	reported	igd	0.0069919	25.7283
ebi-a-GCST90001446	IgD- CD38- AC	rs75524570	3	191905058	C	T	0.2161	0.04856	0.0673	8.81698e-06	3656	TRUE	reported	igd	0.00538766	19.7931
ebi-a-GCST90001446	IgD- CD38- AC	rs4697617	4	25771115	A	G	0.1401	0.02742	0.7103	3.38602e-07	3656	TRUE	reported	igd	0.00708998	26.0918
ebi-a-GCST90001446	IgD- CD38- AC	rs62521107	8	118851954	T	C	-0.2685	0.05455	0.058	8.90902e-07	3656	TRUE	reported	igd	0.00658301	24.2137
ebi-a-GCST90001446	IgD- CD38- AC	rs79416092	12	6775503	C	T	-0.4181	0.0925	0.0197	6.38807e-06	3656	TRUE	reported	igd	0.00555713	20.4192
ebi-a-GCST90001446	IgD- CD38- AC	rs421516	17	63135589	A	C	-0.3138	0.06366	0.9583	8.60399e-07	3656	TRUE	reported	igd	0.00660221	24.2848
ebi-a-GCST90001446	IgD- CD38- AC	rs77741094	21	42362418	G	C	-0.627	0.1131	0.0126	3.13899e-08	3656	TRUE	reported	igd	0.0083362	30.7165
ebi-a-GCST90001446	IgD- CD38- AC	rs144295598	22	45164171	A	G	0.5677	0.1226	0.0103	3.77703e-06	3656	TRUE	reported	igd	0.00583057	21.4299
ebi-a-GCST90001447	IgD+ CD38br %B cell	rs74907325	1	218429679	T	A	0.2307	0.04822	0.0666	1.793e-06	3657	TRUE	reported	igd	0.00622022	22.8772
ebi-a-GCST90001447	IgD+ CD38br %B cell	rs76084861	2	16114539	T	G	0.2748	0.06192	0.0368	9.3821e-06	3657	TRUE	reported	igd	0.0053569	19.6849
ebi-a-GCST90001447	IgD+ CD38br %B cell	rs16867231	2	181050023	A	G	-0.547	0.1138	0.0108	1.60199e-06	3657	TRUE	reported	igd	0.00627813	23.0915
ebi-a-GCST90001447	IgD+ CD38br %B cell	rs140380950	2	105587803	C	T	-0.3401	0.06356	0.0368	9.31001e-08	3657	TRUE	reported	igd	0.00776844	28.6159
ebi-a-GCST90001447	IgD+ CD38br %B cell	rs76112278	4	15915069	A	G	-0.4136	0.08735	0.0194	2.26699e-06	3657	TRUE	reported	igd	0.00609335	22.4077
ebi-a-GCST90001447	IgD+ CD38br %B cell	rs28393044	4	157437839	G	C	0.3089	0.06706	0.0334	4.24502e-06	3657	TRUE	reported	igd	0.00576861	21.2066
ebi-a-GCST90001447	IgD+ CD38br %B cell	rs13196511	6	44643196	A	G	-0.2113	0.04244	0.0913	6.72094e-07	3657	TRUE	reported	igd	0.0067327	24.7748
ebi-a-GCST90001447	IgD+ CD38br %B cell	rs117772462	7	48791017	A	T	-0.4299	0.0963	0.0159	8.29602e-06	3657	TRUE	reported	igd	0.00541997	19.918
ebi-a-GCST90001447	IgD+ CD38br %B cell	rs17771512	8	120047880	A	C	-0.188	0.04163	0.0928	6.49995e-06	3657	TRUE	reported	igd	0.00554578	20.3829
ebi-a-GCST90001447	IgD+ CD38br %B cell	rs57998613	9	93109339	A	T	0.4342	0.0961	0.0156	6.42407e-06	3657	TRUE	reported	igd	0.00555124	20.4031
ebi-a-GCST90001447	IgD+ CD38br %B cell	rs28491938	9	41980474	T	C	0.1803	0.04053	0.1922	8.87892e-06	3657	TRUE	reported	igd	0.00538232	19.7788
ebi-a-GCST90001447	IgD+ CD38br %B cell	rs2362966	10	125560687	C	G	-0.2556	0.05243	0.0556	1.137e-06	3657	TRUE	reported	igd	0.0064569	23.7533
ebi-a-GCST90001447	IgD+ CD38br %B cell	rs35060907	10	132636158	T	G	-0.1953	0.04025	0.1036	1.277e-06	3657	TRUE	reported	igd	0.00639677	23.5307
ebi-a-GCST90001447	IgD+ CD38br %B cell	rs61880664	11	15343532	G	A	0.1564	0.03506	0.1389	8.43898e-06	3657	TRUE	reported	igd	0.00541213	19.889
ebi-a-GCST90001447	IgD+ CD38br %B cell	rs11068290	12	110228055	T	C	0.3556	0.07908	0.0231	7.12607e-06	3657	TRUE	reported	igd	0.00549883	20.2094
ebi-a-GCST90001447	IgD+ CD38br %B cell	rs59879144	12	75564449	A	C	-0.4658	0.09637	0.0161	1.39801e-06	3657	TRUE	reported	igd	0.00634782	23.3495
ebi-a-GCST90001447	IgD+ CD38br %B cell	rs4903967	14	81485149	A	G	-0.1368	0.02733	0.6906	5.77697e-07	3657	TRUE	reported	igd	0.0068046	25.0412
ebi-a-GCST90001447	IgD+ CD38br %B cell	rs76840770	14	54814017	A	C	0.3538	0.07769	0.0246	5.42101e-06	3657	TRUE	reported	igd	0.00563903	20.7275
ebi-a-GCST90001447	IgD+ CD38br %B cell	rs75589249	14	43915569	T	C	-0.5871	0.1193	0.0107	8.99891e-07	3657	TRUE	reported	igd	0.00657888	24.205
ebi-a-GCST90001447	IgD+ CD38br %B cell	rs147226531	16	54686774	C	T	0.517	0.115	0.0115	7.20593e-06	3657	TRUE	reported	igd	0.00549625	20.1998
ebi-a-GCST90001447	IgD+ CD38br %B cell	rs2216762	16	84759446	C	T	-0.1464	0.03092	0.8141	2.26199e-06	3657	TRUE	reported	igd	0.0060929	22.4061
ebi-a-GCST90001447	IgD+ CD38br %B cell	rs8059803	16	81603001	A	G	-0.122	0.02577	0.6504	2.28802e-06	3657	TRUE	reported	igd	0.00609133	22.4003
ebi-a-GCST90001447	IgD+ CD38br %B cell	rs72927038	18	51760939	T	C	-0.33	0.06793	0.0335	1.237e-06	3657	TRUE	reported	igd	0.00641189	23.5867
ebi-a-GCST90001448	CD11c+ monocyte AC	rs114693598	1	161500712	T	G	-0.1756	0.03803	0.1422	4.05602e-06	3020	TRUE	reported	igd	0.00701026	21.3063
ebi-a-GCST90001448	CD11c+ monocyte AC	rs2404849	1	224272792	G	T	0.1562	0.03041	0.7464	2.98003e-07	3020	TRUE	reported	igd	0.00866053	26.3658
ebi-a-GCST90001448	CD11c+ monocyte AC	rs7566224	2	79926957	G	A	-0.1499	0.03353	0.2253	8.08407e-06	3020	TRUE	reported	igd	0.00657453	19.9732
ebi-a-GCST90001448	CD11c+ monocyte AC	rs74610143	3	172744541	T	C	0.5582	0.1246	0.0124	7.76909e-06	3020	TRUE	reported	igd	0.00660176	20.0565
ebi-a-GCST90001448	CD11c+ monocyte AC	rs72835655	5	167349999	T	G	0.2511	0.05647	0.0594	9.04503e-06	3020	TRUE	reported	igd	0.00650454	19.7592
ebi-a-GCST90001448	CD11c+ monocyte AC	rs2295270	6	47216562	A	G	0.1506	0.03397	0.1901	9.64695e-06	3020	TRUE	reported	igd	0.00646598	19.6413
ebi-a-GCST90001448	CD11c+ monocyte AC	rs151194174	7	20995778	A	G	-0.3546	0.07814	0.0305	5.91902e-06	3020	TRUE	reported	igd	0.00677286	20.5799
ebi-a-GCST90001448	CD11c+ monocyte AC	rs2587473	10	72515785	T	C	-0.1429	0.0311	0.2432	4.55198e-06	3020	TRUE	reported	igd	0.00694242	21.0987
ebi-a-GCST90001448	CD11c+ monocyte AC	rs34936922	12	115758242	G	T	-0.1256	0.02836	0.3124	9.7681e-06	3020	TRUE	reported	igd	0.0064528	19.601
ebi-a-GCST90001448	CD11c+ monocyte AC	rs113800324	12	69766606	T	C	0.2681	0.05996	0.05	8.051e-06	3020	TRUE	reported	igd	0.00657655	19.9794
ebi-a-GCST90001448	CD11c+ monocyte AC	rs9894233	17	45778747	A	T	-0.3991	0.08574	0.0268	3.38197e-06	3020	TRUE	reported	igd	0.00712336	21.6525
ebi-a-GCST90001448	CD11c+ monocyte AC	rs113451095	17	9975038	C	T	-0.2994	0.06307	0.0472	2.16601e-06	3020	TRUE	reported	igd	0.00740666	22.5201
ebi-a-GCST90001448	CD11c+ monocyte AC	rs73445777	18	46954097	G	T	-0.4778	0.1053	0.0151	5.93103e-06	3020	TRUE	reported	igd	0.00677139	20.5754
ebi-a-GCST90001448	CD11c+ monocyte AC	rs8175830	19	27851156	A	G	-0.2321	0.05209	0.0919	8.62402e-06	3020	TRUE	reported	igd	0.00653114	19.8406
ebi-a-GCST90001448	CD11c+ monocyte AC	rs150248455	21	46373171	A	G	0.25	0.05201	0.0674	1.59901e-06	3020	TRUE	reported	igd	0.00759258	23.0897
ebi-a-GCST90001449	CD11c+ monocyte %monocyte	rs191730825	1	46613239	G	A	0.4346	0.08042	0.0292	7.006e-08	3043	TRUE	reported	igd	0.00950607	29.1854
ebi-a-GCST90001449	CD11c+ monocyte %monocyte	rs115058278	3	101915678	A	T	0.4772	0.1021	0.0168	3.10699e-06	3043	TRUE	reported	igd	0.00712756	21.8305
ebi-a-GCST90001449	CD11c+ monocyte %monocyte	rs74610143	3	172744541	T	C	0.6366	0.1245	0.0125	3.36597e-07	3043	TRUE	reported	igd	0.00851877	26.1282
ebi-a-GCST90001449	CD11c+ monocyte %monocyte	rs11921245	3	65576520	C	T	0.1661	0.03726	0.1456	8.53395e-06	3043	TRUE	reported	igd	0.00648821	19.8595
ebi-a-GCST90001449	CD11c+ monocyte %monocyte	rs35237330	4	182768743	A	G	-0.2147	0.04484	0.0971	1.76901e-06	3043	TRUE	reported	igd	0.00747775	22.9112
ebi-a-GCST90001449	CD11c+ monocyte %monocyte	rs13186506	5	59111915	T	A	-0.1934	0.04296	0.104	6.99697e-06	3043	TRUE	reported	igd	0.00661606	20.2534
ebi-a-GCST90001449	CD11c+ monocyte %monocyte	rs75256410	5	176914227	T	C	0.545	0.1202	0.0122	6.05494e-06	3043	TRUE	reported	igd	0.00671055	20.5446
ebi-a-GCST90001449	CD11c+ monocyte %monocyte	rs13241407	7	153684820	G	A	-0.28	0.06121	0.0483	4.94698e-06	3043	TRUE	reported	igd	0.00682957	20.9115
ebi-a-GCST90001449	CD11c+ monocyte %monocyte	rs11766273	7	22775663	A	G	0.591	0.1283	0.0115	4.23399e-06	3043	TRUE	reported	igd	0.00692471	21.2049
ebi-a-GCST90001449	CD11c+ monocyte %monocyte	rs10227905	7	122075261	G	T	0.1214	0.0271	0.3971	7.70602e-06	3043	TRUE	reported	igd	0.00655152	20.0546
ebi-a-GCST90001449	CD11c+ monocyte %monocyte	rs73073066	7	23486970	T	C	0.4148	0.08775	0.023	2.377e-06	3043	TRUE	reported	igd	0.0072896	22.3305
ebi-a-GCST90001449	CD11c+ monocyte %monocyte	rs17689291	8	94037230	C	G	-0.575	0.1295	0.0107	9.29694e-06	3043	TRUE	reported	igd	0.00643709	19.702
ebi-a-GCST90001449	CD11c+ monocyte %monocyte	rs4922033	8	19326303	T	C	0.1211	0.02694	0.3899	7.22404e-06	3043	TRUE	reported	igd	0.00659655	20.1933
ebi-a-GCST90001449	CD11c+ monocyte %monocyte	rs703009	10	26889823	T	C	-0.1616	0.03583	0.1687	6.72992e-06	3043	TRUE	reported	igd	0.00664039	20.3284
ebi-a-GCST90001449	CD11c+ monocyte %monocyte	rs11610005	12	27966210	G	C	-0.124	0.02698	0.4358	4.532e-06	3043	TRUE	reported	igd	0.00689371	21.1093
ebi-a-GCST90001449	CD11c+ monocyte %monocyte	rs57566659	12	42973243	C	G	0.3158	0.06253	0.0462	4.66702e-07	3043	TRUE	reported	igd	0.00831228	25.4895
ebi-a-GCST90001449	CD11c+ monocyte %monocyte	rs76968110	14	31160823	A	G	-0.4763	0.0957	0.0189	6.82402e-07	3043	TRUE	reported	igd	0.00807448	24.7544
ebi-a-GCST90001449	CD11c+ monocyte %monocyte	rs62002392	15	37200279	G	A	0.1924	0.04225	0.1119	5.50605e-06	3043	TRUE	reported	igd	0.0067687	20.7239
ebi-a-GCST90001449	CD11c+ monocyte %monocyte	rs16952634	16	53934556	A	G	-0.1936	0.04368	0.1032	9.61789e-06	3043	TRUE	reported	igd	0.00641429	19.6318
ebi-a-GCST90001449	CD11c+ monocyte %monocyte	rs8065103	17	45062476	G	A	0.1465	0.02963	0.7212	8.10793e-07	3043	TRUE	reported	igd	0.00796957	24.4302
ebi-a-GCST90001449	CD11c+ monocyte %monocyte	rs1381984	20	52655304	A	G	-0.1569	0.0349	0.1661	7.19598e-06	3043	TRUE	reported	igd	0.00659809	20.1981
ebi-a-GCST90001449	CD11c+ monocyte %monocyte	rs35149557	20	5421681	C	T	0.1579	0.03301	0.198	1.79602e-06	3043	TRUE	reported	igd	0.00746308	22.8659
ebi-a-GCST90001450	CD62L- monocyte AC	rs4656708	1	169701466	C	A	-0.3696	0.0647	0.0459	1.21801e-08	3019	TRUE	reported	igd	0.0106936	32.6113
ebi-a-GCST90001450	CD62L- monocyte AC	rs4987369	1	169662742	T	G	0.2378	0.03006	0.2774	3.6116e-15	3019	TRUE	reported	igd	0.0203082	62.54
ebi-a-GCST90001450	CD62L- monocyte AC	rs62167331	2	56524393	A	G	-0.347	0.07464	0.0341	3.47896e-06	3019	TRUE	reported	igd	0.00710812	21.5987
ebi-a-GCST90001450	CD62L- monocyte AC	rs13068785	3	74703663	T	C	0.269	0.05861	0.0581	4.61604e-06	3019	TRUE	reported	igd	0.00692912	21.051
ebi-a-GCST90001450	CD62L- monocyte AC	rs1907980	4	4859590	T	G	0.1274	0.02798	0.3596	5.45205e-06	3019	TRUE	reported	igd	0.00682037	20.7184
ebi-a-GCST90001450	CD62L- monocyte AC	rs11935230	4	136447876	C	G	0.1842	0.03607	0.1686	3.498e-07	3019	TRUE	reported	igd	0.00856423	26.0615
ebi-a-GCST90001450	CD62L- monocyte AC	rs278949	4	40461712	A	G	0.1235	0.02741	0.5561	6.86894e-06	3019	TRUE	reported	igd	0.00667947	20.2875
ebi-a-GCST90001450	CD62L- monocyte AC	rs17082777	4	63361327	A	G	-0.2033	0.04515	0.1014	6.95505e-06	3019	TRUE	reported	igd	0.00667097	20.2615
ebi-a-GCST90001450	CD62L- monocyte AC	rs11249570	5	177033794	A	G	-0.1525	0.02632	0.4581	7.66302e-09	3019	TRUE	reported	igd	0.0109977	33.549
ebi-a-GCST90001450	CD62L- monocyte AC	rs4484736	8	66059237	A	G	-0.1386	0.03012	0.7173	4.36797e-06	3019	TRUE	reported	igd	0.00696495	21.1606
ebi-a-GCST90001450	CD62L- monocyte AC	rs530377	9	135337621	C	T	0.1627	0.03256	0.2211	6.12506e-07	3019	TRUE	reported	igd	0.00820287	24.9528
ebi-a-GCST90001450	CD62L- monocyte AC	rs77287889	10	89954638	A	G	0.352	0.07927	0.0301	9.29694e-06	3019	TRUE	reported	igd	0.00648899	19.7052
ebi-a-GCST90001450	CD62L- monocyte AC	rs116691483	11	111990120	A	G	0.3974	0.0895	0.0235	9.3261e-06	3019	TRUE	reported	igd	0.00648813	19.7025
ebi-a-GCST90001450	CD62L- monocyte AC	rs1800973	12	69744014	A	C	0.222	0.04861	0.083	5.12201e-06	3019	TRUE	reported	igd	0.00686122	20.8433
ebi-a-GCST90001450	CD62L- monocyte AC	rs4899265	14	69321561	C	A	0.139	0.02858	0.3475	1.213e-06	3019	TRUE	reported	igd	0.00777414	23.6384
ebi-a-GCST90001450	CD62L- monocyte AC	rs146793376	16	31775655	G	T	0.4639	0.104	0.0171	8.43801e-06	3019	TRUE	reported	igd	0.00654736	19.8836
ebi-a-GCST90001450	CD62L- monocyte AC	rs435806	19	2993427	C	T	-0.1417	0.03127	0.2448	6.08303e-06	3019	TRUE	reported	igd	0.0067558	20.5209
ebi-a-GCST90001450	CD62L- monocyte AC	rs149543954	20	15302488	T	G	0.295	0.06108	0.0517	1.434e-06	3019	TRUE	reported	igd	0.00766726	23.3109
ebi-a-GCST90001451	CD62L- monocyte %monocyte	rs4987360	1	169664867	G	A	0.3359	0.02969	0.2763	4.36918e-29	3042	TRUE	reported	igd	0.0403776	127.913
ebi-a-GCST90001451	CD62L- monocyte %monocyte	rs4656708	1	169701466	C	A	-0.3294	0.06481	0.0457	3.93496e-07	3042	TRUE	reported	igd	0.00842038	25.8153
ebi-a-GCST90001451	CD62L- monocyte %monocyte	rs141287837	1	99082513	C	T	0.3492	0.07853	0.0306	9.03005e-06	3042	TRUE	reported	igd	0.00645809	19.7602
ebi-a-GCST90001451	CD62L- monocyte %monocyte	rs11694457	2	356029	C	T	0.5758	0.1297	0.0113	9.34609e-06	3042	TRUE	reported	igd	0.00643724	19.696
ebi-a-GCST90001451	CD62L- monocyte %monocyte	rs9824107	3	174360449	A	C	-0.1976	0.04346	0.106	5.66304e-06	3042	TRUE	reported	igd	0.00674985	20.659
ebi-a-GCST90001451	CD62L- monocyte %monocyte	rs62236339	3	16446085	A	T	0.228	0.05043	0.0769	6.40295e-06	3042	TRUE	reported	igd	0.00667458	20.4271
ebi-a-GCST90001451	CD62L- monocyte %monocyte	rs9859349	3	31661754	A	G	0.227	0.04151	0.1205	4.89204e-08	3042	TRUE	reported	igd	0.00973506	29.8855
ebi-a-GCST90001451	CD62L- monocyte %monocyte	rs36141595	4	32848987	G	A	-0.1512	0.03196	0.2516	2.34002e-06	3042	TRUE	reported	igd	0.00730377	22.3668
ebi-a-GCST90001451	CD62L- monocyte %monocyte	rs1816932	4	56771414	A	G	0.1467	0.02962	0.2855	7.76694e-07	3042	TRUE	reported	igd	0.00799913	24.5135
ebi-a-GCST90001451	CD62L- monocyte %monocyte	rs17624563	5	110456263	G	C	-0.2904	0.05766	0.0569	5.01695e-07	3042	TRUE	reported	igd	0.00826948	25.3489
ebi-a-GCST90001451	CD62L- monocyte %monocyte	rs11249570	5	177033794	A	G	-0.1315	0.02634	0.4578	6.29506e-07	3042	TRUE	reported	igd	0.00812675	24.9077
ebi-a-GCST90001451	CD62L- monocyte %monocyte	rs2399610	5	5737796	G	A	-0.1315	0.02718	0.4988	1.37101e-06	3042	TRUE	reported	igd	0.00763597	23.392
ebi-a-GCST90001451	CD62L- monocyte %monocyte	rs76717104	7	17644035	T	C	0.4905	0.109	0.0155	7.02005e-06	3042	TRUE	reported	igd	0.00661278	20.2367
ebi-a-GCST90001451	CD62L- monocyte %monocyte	rs717824	7	14032498	T	C	-0.3108	0.06924	0.0396	7.45195e-06	3042	TRUE	reported	igd	0.00657994	20.1355
ebi-a-GCST90001451	CD62L- monocyte %monocyte	rs2124027	8	14941111	G	C	-0.4256	0.09413	0.0212	6.38602e-06	3042	TRUE	reported	igd	0.00667543	20.4297
ebi-a-GCST90001451	CD62L- monocyte %monocyte	rs530377	9	135337621	C	T	0.1614	0.03252	0.2206	7.28199e-07	3042	TRUE	reported	igd	0.00803238	24.6162
ebi-a-GCST90001451	CD62L- monocyte %monocyte	rs117765367	11	2024995	T	C	0.2982	0.06733	0.0403	9.82404e-06	3042	TRUE	reported	igd	0.00640689	19.6025
ebi-a-GCST90001451	CD62L- monocyte %monocyte	rs7139370	13	109976273	T	C	0.2947	0.0539	0.0676	4.96295e-08	3042	TRUE	reported	igd	0.00973143	29.8743
ebi-a-GCST90001451	CD62L- monocyte %monocyte	rs117309559	14	31030304	G	A	0.5719	0.1203	0.013	2.071e-06	3042	TRUE	reported	igd	0.00737454	22.5852
ebi-a-GCST90001451	CD62L- monocyte %monocyte	rs4899389	14	71667863	A	G	-0.1913	0.03943	0.132	1.281e-06	3042	TRUE	reported	igd	0.00767838	23.5229
ebi-a-GCST90001451	CD62L- monocyte %monocyte	rs45487297	14	30153119	A	T	0.6623	0.1201	0.0135	3.74498e-08	3042	TRUE	reported	igd	0.00989793	30.3905
ebi-a-GCST90001451	CD62L- monocyte %monocyte	rs7150584	14	58316355	T	C	-0.1787	0.03646	0.1624	9.95497e-07	3042	TRUE	reported	igd	0.00783503	24.0066
ebi-a-GCST90001451	CD62L- monocyte %monocyte	rs9807014	17	76108637	T	C	-0.2057	0.0397	0.1333	2.34498e-07	3042	TRUE	reported	igd	0.00874807	26.8288
ebi-a-GCST90001451	CD62L- monocyte %monocyte	rs9944612	18	60116421	A	C	0.1341	0.0294	0.283	5.30897e-06	3042	TRUE	reported	igd	0.00679272	20.7911
ebi-a-GCST90001451	CD62L- monocyte %monocyte	rs55859756	22	37139371	C	G	0.2127	0.04782	0.0866	8.93696e-06	3042	TRUE	reported	igd	0.00646162	19.7711
ebi-a-GCST90001452	CD11c+ CD62L- monocyte AC	rs2404849	1	224272792	G	T	0.1532	0.03003	0.7463	3.597e-07	3017	TRUE	reported	igd	0.00855266	26.0087
ebi-a-GCST90001452	CD11c+ CD62L- monocyte AC	rs1407142	1	86940820	C	T	0.201	0.04538	0.9123	9.81296e-06	3017	TRUE	reported	igd	0.0064606	19.6054
ebi-a-GCST90001452	CD11c+ CD62L- monocyte AC	rs55971447	1	161515326	T	C	-0.1809	0.03084	0.231	4.94698e-09	3017	TRUE	reported	igd	0.0112758	34.3843
ebi-a-GCST90001452	CD11c+ CD62L- monocyte AC	rs72660177	1	34019363	T	C	-0.2006	0.04321	0.1018	3.60903e-06	3017	TRUE	reported	igd	0.00709295	21.538
ebi-a-GCST90001452	CD11c+ CD62L- monocyte AC	rs7566224	2	79926957	G	A	-0.1494	0.03316	0.2252	6.89208e-06	3017	TRUE	reported	igd	0.0066832	20.2854
ebi-a-GCST90001452	CD11c+ CD62L- monocyte AC	rs72835655	5	167349999	T	G	0.2484	0.05589	0.0595	9.1071e-06	3017	TRUE	reported	igd	0.00650467	19.74
ebi-a-GCST90001452	CD11c+ CD62L- monocyte AC	rs11772116	7	23594922	C	G	0.225	0.04872	0.0766	4.02402e-06	3017	TRUE	reported	igd	0.00701966	21.3139
ebi-a-GCST90001452	CD11c+ CD62L- monocyte AC	rs1268974	10	80852378	G	A	0.117	0.02571	0.5486	5.50795e-06	3017	TRUE	reported	igd	0.00681744	20.6957
ebi-a-GCST90001452	CD11c+ CD62L- monocyte AC	rs11213272	11	109986288	G	A	0.3583	0.08017	0.027	8.13299e-06	3017	TRUE	reported	igd	0.00657701	19.961
ebi-a-GCST90001452	CD11c+ CD62L- monocyte AC	rs12277397	11	134569102	T	G	0.1808	0.0396	0.1178	5.15395e-06	3017	TRUE	reported	igd	0.00686184	20.8314
ebi-a-GCST90001452	CD11c+ CD62L- monocyte AC	rs10891433	11	112642209	T	A	-0.1217	0.02721	0.3378	7.99392e-06	3017	TRUE	reported	igd	0.00658686	19.9911
ebi-a-GCST90001452	CD11c+ CD62L- monocyte AC	rs113800324	12	69766606	T	C	0.3099	0.05911	0.05	1.68298e-07	3017	TRUE	reported	igd	0.00902832	27.4684
ebi-a-GCST90001452	CD11c+ CD62L- monocyte AC	rs17474599	13	100593548	T	C	-0.5233	0.1093	0.0146	1.76498e-06	3017	TRUE	reported	igd	0.00754047	22.9073
ebi-a-GCST90001452	CD11c+ CD62L- monocyte AC	rs77694582	14	102895904	A	G	-0.2264	0.0505	0.0746	7.66002e-06	3017	TRUE	reported	igd	0.00661776	20.0855
ebi-a-GCST90001452	CD11c+ CD62L- monocyte AC	rs4899265	14	69321561	C	A	0.1241	0.02747	0.3474	6.43902e-06	3017	TRUE	reported	igd	0.00671928	20.3957
ebi-a-GCST90001452	CD11c+ CD62L- monocyte AC	rs4359381	15	61748527	C	G	0.2509	0.0547	0.06	4.70002e-06	3017	TRUE	reported	igd	0.00692522	21.0251
ebi-a-GCST90001452	CD11c+ CD62L- monocyte AC	rs12708874	16	66062093	T	A	-0.1526	0.03262	0.7957	3.00898e-06	3017	TRUE	reported	igd	0.00720157	21.8702
ebi-a-GCST90001452	CD11c+ CD62L- monocyte AC	rs9894233	17	45778747	A	T	-0.4108	0.08485	0.0268	1.355e-06	3017	TRUE	reported	igd	0.0077094	23.4244
ebi-a-GCST90001452	CD11c+ CD62L- monocyte AC	rs34142458	17	2792530	G	A	-0.1581	0.03498	0.8397	6.42096e-06	3017	TRUE	reported	igd	0.0067254	20.4144
ebi-a-GCST90001452	CD11c+ CD62L- monocyte AC	rs150248455	21	46373171	A	G	0.2439	0.05149	0.0673	2.273e-06	3017	TRUE	reported	igd	0.00738218	22.4228
ebi-a-GCST90001452	CD11c+ CD62L- monocyte AC	rs117545845	22	25622885	T	C	0.1774	0.03948	0.121	7.29693e-06	3017	TRUE	reported	igd	0.00664784	20.1774
ebi-a-GCST90001453	CD11c+ CD62L- monocyte %monocyte	rs116249234	1	56894640	A	G	0.245	0.0552	0.0661	9.3981e-06	3040	TRUE	reported	igd	0.00643836	19.6865
ebi-a-GCST90001453	CD11c+ CD62L- monocyte %monocyte	rs80087840	1	17966505	A	G	-0.6187	0.1345	0.0105	4.36999e-06	3040	TRUE	reported	igd	0.00691241	21.1461
ebi-a-GCST90001453	CD11c+ CD62L- monocyte %monocyte	rs191730825	1	46613239	G	A	0.3846	0.08124	0.0293	2.30399e-06	3040	TRUE	reported	igd	0.00731838	22.3972
ebi-a-GCST90001453	CD11c+ CD62L- monocyte %monocyte	rs10924239	1	245721841	A	G	0.207	0.04455	0.0993	3.51601e-06	3040	TRUE	reported	igd	0.00705177	21.5754
ebi-a-GCST90001453	CD11c+ CD62L- monocyte %monocyte	rs114693598	1	161500712	T	G	-0.195	0.03862	0.1418	4.68296e-07	3040	TRUE	reported	igd	0.00831657	25.4776
ebi-a-GCST90001453	CD11c+ CD62L- monocyte %monocyte	rs114857887	2	47354461	A	G	0.2479	0.05444	0.0673	5.49503e-06	3040	TRUE	reported	igd	0.00677471	20.722
ebi-a-GCST90001453	CD11c+ CD62L- monocyte %monocyte	rs10804278	2	220533049	T	C	0.1244	0.02742	0.387	5.93595e-06	3040	TRUE	reported	igd	0.00672515	20.5693
ebi-a-GCST90001453	CD11c+ CD62L- monocyte %monocyte	rs74610143	3	172744541	T	C	0.5956	0.1263	0.0125	2.52203e-06	3040	TRUE	reported	igd	0.00726212	22.2237
ebi-a-GCST90001453	CD11c+ CD62L- monocyte %monocyte	rs11921245	3	65576520	C	T	0.1689	0.03761	0.1456	7.32302e-06	3040	TRUE	reported	igd	0.00659033	20.1543
ebi-a-GCST90001453	CD11c+ CD62L- monocyte %monocyte	rs138567833	4	182783833	A	G	-0.2161	0.0466	0.0895	3.68697e-06	3040	TRUE	reported	igd	0.00702429	21.4908
ebi-a-GCST90001453	CD11c+ CD62L- monocyte %monocyte	rs13241407	7	153684820	G	A	-0.2769	0.0616	0.0482	7.23003e-06	3040	TRUE	reported	igd	0.00660289	20.1929
ebi-a-GCST90001453	CD11c+ CD62L- monocyte %monocyte	rs73073066	7	23486970	T	C	0.4544	0.08893	0.0229	3.42997e-07	3040	TRUE	reported	igd	0.00851515	26.0912
ebi-a-GCST90001453	CD11c+ CD62L- monocyte %monocyte	rs4922033	8	19326303	T	C	0.1227	0.02728	0.3901	7.18208e-06	3040	TRUE	reported	igd	0.00661068	20.2169
ebi-a-GCST90001453	CD11c+ CD62L- monocyte %monocyte	rs1469503	11	112076693	T	A	0.2989	0.06464	0.9564	3.90796e-06	3040	TRUE	reported	igd	0.00698444	21.368
ebi-a-GCST90001453	CD11c+ CD62L- monocyte %monocyte	rs57566659	12	42973243	C	G	0.3077	0.06328	0.0462	1.21599e-06	3040	TRUE	reported	igd	0.00771763	23.6285
ebi-a-GCST90001453	CD11c+ CD62L- monocyte %monocyte	rs1800973	12	69744014	A	C	0.25	0.04806	0.0831	2.10999e-07	3040	TRUE	reported	igd	0.00882247	27.0412
ebi-a-GCST90001453	CD11c+ CD62L- monocyte %monocyte	rs11610005	12	27966210	G	C	-0.1298	0.02728	0.4359	2.053e-06	3040	TRUE	reported	igd	0.00739205	22.6243
ebi-a-GCST90001453	CD11c+ CD62L- monocyte %monocyte	rs62002392	15	37200279	G	A	0.1991	0.04263	0.1118	3.12097e-06	3040	TRUE	reported	igd	0.00712415	21.7985
ebi-a-GCST90001453	CD11c+ CD62L- monocyte %monocyte	rs16952634	16	53934556	A	G	-0.1976	0.04413	0.1033	7.81592e-06	3040	TRUE	reported	igd	0.00655206	20.0364
ebi-a-GCST90001453	CD11c+ CD62L- monocyte %monocyte	rs4468691	17	45064678	G	A	0.1484	0.03016	0.7286	9.12998e-07	3040	TRUE	reported	igd	0.00790108	24.1946
ebi-a-GCST90001454	CD62L- HLA DR++ monocyte AC	rs74805957	2	112941273	T	C	0.3042	0.06703	0.0396	5.90704e-06	3018	TRUE	reported	igd	0.00677809	20.5822
ebi-a-GCST90001454	CD62L- HLA DR++ monocyte AC	rs1320172	3	61569753	T	C	0.1401	0.03165	0.2179	9.92293e-06	3018	TRUE	reported	igd	0.00645058	19.5813
ebi-a-GCST90001454	CD62L- HLA DR++ monocyte AC	rs7437802	4	148180897	T	C	-0.1209	0.02713	0.6269	8.65307e-06	3018	TRUE	reported	igd	0.0065371	19.8456
ebi-a-GCST90001454	CD62L- HLA DR++ monocyte AC	rs3797612	5	178631699	C	T	0.1137	0.02564	0.4606	9.52906e-06	3018	TRUE	reported	igd	0.00647359	19.6516
ebi-a-GCST90001454	CD62L- HLA DR++ monocyte AC	rs10948829	6	54476928	G	A	-0.2094	0.0463	0.0911	6.346e-06	3018	TRUE	reported	igd	0.00673191	20.4411
ebi-a-GCST90001454	CD62L- HLA DR++ monocyte AC	rs10759491	9	113852341	T	C	-0.1197	0.02688	0.4032	8.75004e-06	3018	TRUE	reported	igd	0.00652779	19.8172
ebi-a-GCST90001454	CD62L- HLA DR++ monocyte AC	rs10887149	10	124167004	A	G	0.1276	0.02858	0.3101	8.36392e-06	3018	TRUE	reported	igd	0.00656143	19.92
ebi-a-GCST90001454	CD62L- HLA DR++ monocyte AC	rs28680389	11	134566275	A	G	0.2396	0.04966	0.0747	1.47299e-06	3018	TRUE	reported	igd	0.00765427	23.2634
ebi-a-GCST90001454	CD62L- HLA DR++ monocyte AC	rs938447	12	108746427	C	T	0.1364	0.02743	0.6473	6.93905e-07	3018	TRUE	reported	igd	0.0081267	24.7109
ebi-a-GCST90001454	CD62L- HLA DR++ monocyte AC	rs148420500	13	76034172	A	G	-0.4212	0.08981	0.0209	2.86398e-06	3018	TRUE	reported	igd	0.00723526	21.9806
ebi-a-GCST90001454	CD62L- HLA DR++ monocyte AC	rs4899265	14	69321561	C	A	0.1267	0.02759	0.3474	4.52699e-06	3018	TRUE	reported	igd	0.00693915	21.0747
ebi-a-GCST90001454	CD62L- HLA DR++ monocyte AC	rs139554006	14	53831558	A	G	0.3934	0.08287	0.0255	2.16501e-06	3018	TRUE	reported	igd	0.0074118	22.5209
ebi-a-GCST90001454	CD62L- HLA DR++ monocyte AC	rs144348353	15	88341038	T	G	0.3569	0.07891	0.0295	6.31393e-06	3018	TRUE	reported	igd	0.00673249	20.4428
ebi-a-GCST90001454	CD62L- HLA DR++ monocyte AC	rs7190107	16	50273295	A	T	-0.1416	0.03148	0.2169	7.05992e-06	3018	TRUE	reported	igd	0.00665941	20.2194
ebi-a-GCST90001454	CD62L- HLA DR++ monocyte AC	rs2240899	18	3595011	C	G	-0.1231	0.02767	0.6678	8.88505e-06	3018	TRUE	reported	igd	0.00651538	19.7793
ebi-a-GCST90001454	CD62L- HLA DR++ monocyte AC	rs117545845	22	25622885	T	C	0.1995	0.03962	0.1209	5.04696e-07	3018	TRUE	reported	igd	0.00833114	25.3378
ebi-a-GCST90001455	CD62L- HLA DR++ monocyte %monocyte	rs76234991	1	89120861	T	A	0.4559	0.1027	0.0178	9.40005e-06	3041	TRUE	reported	igd	0.00643838	19.693
ebi-a-GCST90001455	CD62L- HLA DR++ monocyte %monocyte	rs9919190	1	165676784	G	C	-0.1352	0.02971	0.271	5.52993e-06	3041	TRUE	reported	igd	0.0067637	20.6949
ebi-a-GCST90001455	CD62L- HLA DR++ monocyte %monocyte	rs4668750	2	12351867	A	G	0.2764	0.05873	0.0524	2.63299e-06	3041	TRUE	reported	igd	0.00723083	22.1345
ebi-a-GCST90001455	CD62L- HLA DR++ monocyte %monocyte	rs6430066	2	145504787	C	T	0.1271	0.02872	0.329	9.97493e-06	3041	TRUE	reported	igd	0.00639908	19.5721
ebi-a-GCST90001455	CD62L- HLA DR++ monocyte %monocyte	rs356651	2	101541798	T	C	-0.176	0.03878	0.8576	5.87801e-06	3041	TRUE	reported	igd	0.00672762	20.5837
ebi-a-GCST90001455	CD62L- HLA DR++ monocyte %monocyte	rs2955643	3	9386094	A	G	0.1248	0.02633	0.4513	2.23501e-06	3041	TRUE	reported	igd	0.00733355	22.4513
ebi-a-GCST90001455	CD62L- HLA DR++ monocyte %monocyte	rs12485444	3	188135783	A	T	0.1287	0.02682	0.4742	1.67302e-06	3041	TRUE	reported	igd	0.00751531	23.012
ebi-a-GCST90001455	CD62L- HLA DR++ monocyte %monocyte	rs151240896	3	9228763	G	A	-0.2473	0.0512	0.0702	1.42699e-06	3041	TRUE	reported	igd	0.0076133	23.3143
ebi-a-GCST90001455	CD62L- HLA DR++ monocyte %monocyte	rs11766800	7	50435617	T	A	-0.1541	0.03378	0.1981	5.28896e-06	3041	TRUE	reported	igd	0.00679685	20.797
ebi-a-GCST90001455	CD62L- HLA DR++ monocyte %monocyte	rs78736203	10	18422972	A	G	-0.2955	0.06541	0.0449	6.48694e-06	3041	TRUE	reported	igd	0.00666661	20.3958
ebi-a-GCST90001455	CD62L- HLA DR++ monocyte %monocyte	rs35079623	14	31868358	C	T	0.3488	0.07433	0.0344	2.80899e-06	3041	TRUE	reported	igd	0.0071891	22.0059
ebi-a-GCST90001455	CD62L- HLA DR++ monocyte %monocyte	rs765044	19	2560423	G	T	0.1523	0.03151	0.2292	1.40101e-06	3041	TRUE	reported	igd	0.00762365	23.3463
ebi-a-GCST90001455	CD62L- HLA DR++ monocyte %monocyte	rs5761319	22	26322953	T	A	0.1333	0.02676	0.479	6.65503e-07	3041	TRUE	reported	igd	0.00809361	24.7972
ebi-a-GCST90001456	CD11c+ HLA DR++ monocyte AC	rs506388	1	229571061	G	T	0.1258	0.02806	0.632	7.66408e-06	3019	TRUE	reported	igd	0.00661365	20.0862
ebi-a-GCST90001456	CD11c+ HLA DR++ monocyte AC	rs56186608	1	45056124	T	C	-0.1271	0.02801	0.3741	5.88803e-06	3019	TRUE	reported	igd	0.00677407	20.5768
ebi-a-GCST90001456	CD11c+ HLA DR++ monocyte AC	rs72660177	1	34019363	T	C	-0.198	0.04402	0.1017	7.13806e-06	3019	TRUE	reported	igd	0.00665682	20.2182
ebi-a-GCST90001456	CD11c+ HLA DR++ monocyte AC	rs2404849	1	224272792	G	T	0.1466	0.03065	0.7464	1.79602e-06	3019	TRUE	reported	igd	0.00752082	22.8623
ebi-a-GCST90001456	CD11c+ HLA DR++ monocyte AC	rs6808893	3	188133439	T	C	-0.1285	0.02714	0.5711	2.31201e-06	3019	TRUE	reported	igd	0.00737073	22.4026
ebi-a-GCST90001456	CD11c+ HLA DR++ monocyte AC	rs9810334	3	87446620	A	T	-0.4915	0.1072	0.0184	4.74602e-06	3019	TRUE	reported	igd	0.00691482	21.0073
ebi-a-GCST90001456	CD11c+ HLA DR++ monocyte AC	rs74610143	3	172744541	T	C	0.5811	0.1256	0.0124	3.83902e-06	3019	TRUE	reported	igd	0.0070403	21.3912
ebi-a-GCST90001456	CD11c+ HLA DR++ monocyte AC	rs55651060	6	67292748	T	G	-0.5072	0.1058	0.0157	1.71498e-06	3019	TRUE	reported	igd	0.00755493	22.9667
ebi-a-GCST90001456	CD11c+ HLA DR++ monocyte AC	rs2295270	6	47216562	A	G	0.1631	0.03419	0.19	1.91898e-06	3019	TRUE	reported	igd	0.00748144	22.7416
ebi-a-GCST90001456	CD11c+ HLA DR++ monocyte AC	rs151194174	7	20995778	A	G	-0.3754	0.07868	0.0305	1.91898e-06	3019	TRUE	reported	igd	0.00748401	22.7495
ebi-a-GCST90001456	CD11c+ HLA DR++ monocyte AC	rs2587473	10	72515785	T	C	-0.1584	0.03131	0.2433	4.46601e-07	3019	TRUE	reported	igd	0.00840649	25.5774
ebi-a-GCST90001456	CD11c+ HLA DR++ monocyte AC	rs12277397	11	134569102	T	G	0.1863	0.04033	0.1179	4e-06	3019	TRUE	reported	igd	0.00701855	21.3246
ebi-a-GCST90001456	CD11c+ HLA DR++ monocyte AC	rs112353331	13	100594821	T	C	-0.4377	0.09729	0.0197	7.07995e-06	3019	TRUE	reported	igd	0.00665965	20.2269
ebi-a-GCST90001456	CD11c+ HLA DR++ monocyte AC	rs148420500	13	76034172	A	G	-0.4097	0.091	0.0209	6.96996e-06	3019	TRUE	reported	igd	0.00666929	20.2564
ebi-a-GCST90001456	CD11c+ HLA DR++ monocyte AC	rs9894233	17	45778747	A	T	-0.3853	0.08638	0.0268	8.46896e-06	3019	TRUE	reported	igd	0.0065472	19.8831
ebi-a-GCST90001456	CD11c+ HLA DR++ monocyte AC	rs76376209	17	35215045	T	C	-0.1651	0.03714	0.1423	9.12809e-06	3019	TRUE	reported	igd	0.006503	19.748
ebi-a-GCST90001456	CD11c+ HLA DR++ monocyte AC	rs117545845	22	25622885	T	C	0.189	0.04018	0.1211	2.678e-06	3019	TRUE	reported	igd	0.00727561	22.1114
ebi-a-GCST90001457	CD11c+ HLA DR++ monocyte %monocyte	rs77361483	1	56892198	T	C	0.2544	0.05533	0.0661	4.45502e-06	3042	TRUE	reported	igd	0.00690154	21.1265
ebi-a-GCST90001457	CD11c+ HLA DR++ monocyte %monocyte	rs191730825	1	46613239	G	A	0.3732	0.08142	0.0293	4.74799e-06	3042	TRUE	reported	igd	0.00685919	20.9959
ebi-a-GCST90001457	CD11c+ HLA DR++ monocyte %monocyte	rs6808893	3	188133439	T	C	-0.1582	0.02739	0.5717	8.47208e-09	3042	TRUE	reported	igd	0.0108476	33.3383
ebi-a-GCST90001457	CD11c+ HLA DR++ monocyte %monocyte	rs74610143	3	172744541	T	C	0.6697	0.1264	0.0125	1.26101e-07	3042	TRUE	reported	igd	0.00914362	28.0531
ebi-a-GCST90001457	CD11c+ HLA DR++ monocyte %monocyte	rs35237330	4	182768743	A	G	-0.2309	0.04538	0.0971	3.82402e-07	3042	TRUE	reported	igd	0.00843877	25.8722
ebi-a-GCST90001457	CD11c+ HLA DR++ monocyte %monocyte	rs6942832	7	24465888	T	A	0.1238	0.02716	0.4196	5.39498e-06	3042	TRUE	reported	igd	0.0067837	20.7633
ebi-a-GCST90001457	CD11c+ HLA DR++ monocyte %monocyte	rs78175301	7	23629053	G	A	0.4043	0.0873	0.0251	3.78504e-06	3042	TRUE	reported	igd	0.00700114	21.4335
ebi-a-GCST90001457	CD11c+ HLA DR++ monocyte %monocyte	rs11785252	8	117400280	A	C	-0.1459	0.03084	0.7429	2.32097e-06	3042	TRUE	reported	igd	0.00730364	22.3664
ebi-a-GCST90001457	CD11c+ HLA DR++ monocyte %monocyte	rs2587473	10	72515785	T	C	-0.1412	0.03166	0.2431	8.46798e-06	3042	TRUE	reported	igd	0.00649618	19.8775
ebi-a-GCST90001457	CD11c+ HLA DR++ monocyte %monocyte	rs1469503	11	112076693	T	A	0.304	0.06476	0.9564	2.80498e-06	3042	TRUE	reported	igd	0.00719183	22.0215
ebi-a-GCST90001457	CD11c+ HLA DR++ monocyte %monocyte	rs7101558	11	115387449	G	A	-0.3015	0.06462	0.044	3.21299e-06	3042	TRUE	reported	igd	0.00710534	21.7548
ebi-a-GCST90001457	CD11c+ HLA DR++ monocyte %monocyte	rs76968110	14	31160823	A	G	-0.447	0.0967	0.0189	3.95303e-06	3042	TRUE	reported	igd	0.0069753	21.3539
ebi-a-GCST90001457	CD11c+ HLA DR++ monocyte %monocyte	rs9897015	17	45202758	A	G	-0.1267	0.02729	0.3922	3.58798e-06	3042	TRUE	reported	igd	0.00703591	21.5407
ebi-a-GCST90001457	CD11c+ HLA DR++ monocyte %monocyte	rs76376209	17	35215045	T	C	-0.1798	0.03753	0.1418	1.749e-06	3042	TRUE	reported	igd	0.00748856	22.937
ebi-a-GCST90001457	CD11c+ HLA DR++ monocyte %monocyte	rs6038180	20	5465449	C	T	0.1304	0.02905	0.2936	7.41293e-06	3042	TRUE	reported	igd	0.00658016	20.1362
ebi-a-GCST90001457	CD11c+ HLA DR++ monocyte %monocyte	rs143643742	20	45975692	G	A	-0.4681	0.1043	0.0168	7.46105e-06	3042	TRUE	reported	igd	0.00657784	20.129
ebi-a-GCST90001458	Myeloid DC AC	rs6427368	1	157275152	C	T	-0.1141	0.02545	0.527	7.60204e-06	3387	TRUE	reported	igd	0.00589944	20.0881
ebi-a-GCST90001458	Myeloid DC AC	rs75072970	1	161058351	C	T	0.3859	0.05732	0.0531	1.93999e-11	3387	TRUE	reported	igd	0.0132053	45.2982
ebi-a-GCST90001458	Myeloid DC AC	rs115805162	1	161410253	T	C	-0.2265	0.03229	0.2083	2.75296e-12	3387	TRUE	reported	igd	0.0143193	49.1749
ebi-a-GCST90001458	Myeloid DC AC	rs71632979	1	161526397	G	A	0.6546	0.02797	0.2449	2.29087e-112	3387	TRUE	reported	igd	0.139204	547.407
ebi-a-GCST90001458	Myeloid DC AC	rs516847	1	160799360	G	C	0.1559	0.02621	0.4297	3.02197e-09	3387	TRUE	reported	igd	0.0103378	35.3591
ebi-a-GCST90001458	Myeloid DC AC	rs17017403	2	112435483	C	T	-0.2007	0.04301	0.0977	3.18002e-06	3387	TRUE	reported	igd	0.00638789	21.762
ebi-a-GCST90001458	Myeloid DC AC	rs72794768	2	40472950	A	C	0.5531	0.1168	0.012	2.27002e-06	3387	TRUE	reported	igd	0.00657719	22.4112
ebi-a-GCST90001458	Myeloid DC AC	rs115389169	3	1981195	T	C	-0.5608	0.1242	0.0118	6.54305e-06	3387	TRUE	reported	igd	0.00598344	20.3759
ebi-a-GCST90001458	Myeloid DC AC	rs4681269	3	145530567	G	A	-0.1157	0.02587	0.4244	7.97003e-06	3387	TRUE	reported	igd	0.00587086	19.9902
ebi-a-GCST90001458	Myeloid DC AC	rs17036497	4	106927356	T	C	-0.4793	0.1065	0.0136	6.98393e-06	3387	TRUE	reported	igd	0.00594444	20.2423
ebi-a-GCST90001458	Myeloid DC AC	rs79275634	5	112543958	A	G	0.574	0.1265	0.0106	5.90704e-06	3387	TRUE	reported	igd	0.00604221	20.5772
ebi-a-GCST90001458	Myeloid DC AC	rs62504404	8	38806068	A	G	0.1205	0.0252	0.4846	1.81301e-06	3387	TRUE	reported	igd	0.00670557	22.8516
ebi-a-GCST90001458	Myeloid DC AC	rs16938204	8	73348626	T	C	0.1297	0.02755	0.2938	2.60898e-06	3387	TRUE	reported	igd	0.00650113	22.1503
ebi-a-GCST90001458	Myeloid DC AC	rs10746769	9	88374754	C	T	-0.1438	0.03219	0.8078	8.21391e-06	3387	TRUE	reported	igd	0.00585746	19.9443
ebi-a-GCST90001458	Myeloid DC AC	rs10763776	10	30413417	A	T	-0.1158	0.02585	0.428	7.76104e-06	3387	TRUE	reported	igd	0.00589	20.0558
ebi-a-GCST90001458	Myeloid DC AC	rs17711429	11	34866130	G	A	0.3915	0.08829	0.0214	9.54707e-06	3387	TRUE	reported	igd	0.0057718	19.651
ebi-a-GCST90001458	Myeloid DC AC	rs1551097	12	7376654	G	A	-0.1221	0.02596	0.3828	2.64899e-06	3387	TRUE	reported	igd	0.00648902	22.1088
ebi-a-GCST90001458	Myeloid DC AC	rs206131	13	32875763	T	C	-0.1238	0.02757	0.3106	7.34294e-06	3387	TRUE	reported	igd	0.005918	20.1517
ebi-a-GCST90001458	Myeloid DC AC	rs1664690	19	4079922	T	A	0.1978	0.04469	0.9117	9.85099e-06	3387	TRUE	reported	igd	0.00575058	19.5783
ebi-a-GCST90001458	Myeloid DC AC	rs6048352	20	22780354	G	A	-0.1264	0.02708	0.6811	3.16701e-06	3387	TRUE	reported	igd	0.00639141	21.7741
ebi-a-GCST90001459	Myeloid DC %DC	rs71639910	1	161937774	A	G	0.2526	0.05138	0.0688	9.21998e-07	3410	TRUE	reported	igd	0.00703812	24.1559
ebi-a-GCST90001459	Myeloid DC %DC	rs71632979	1	161526397	G	A	0.6258	0.0287	0.2447	8.46058e-99	3410	TRUE	reported	igd	0.122367	475.174
ebi-a-GCST90001459	Myeloid DC %DC	rs115805162	1	161410253	T	C	-0.2046	0.03284	0.2084	5.25001e-10	3410	TRUE	reported	igd	0.0112547	38.7927
ebi-a-GCST90001459	Myeloid DC %DC	rs75072970	1	161058351	C	T	0.2837	0.05799	0.0531	1.04299e-06	3410	TRUE	reported	igd	0.0069698	23.9198
ebi-a-GCST90001459	Myeloid DC %DC	rs66730637	2	65193712	T	C	-0.2154	0.04634	0.0839	3.478e-06	3410	TRUE	reported	igd	0.00629625	21.5936
ebi-a-GCST90001459	Myeloid DC %DC	rs7577824	2	111876763	A	G	-0.1227	0.02584	0.4757	2.14699e-06	3410	TRUE	reported	igd	0.00656882	22.5346
ebi-a-GCST90001459	Myeloid DC %DC	rs141267173	2	211051993	T	C	-0.2542	0.05602	0.0531	5.89902e-06	3410	TRUE	reported	igd	0.006002	20.5783
ebi-a-GCST90001459	Myeloid DC %DC	rs11715127	3	384169	C	G	-0.1682	0.03678	0.1276	4.99505e-06	3410	TRUE	reported	igd	0.00609563	20.9013
ebi-a-GCST90001459	Myeloid DC %DC	rs62272723	3	151963160	T	G	0.2972	0.05987	0.0501	7.26708e-07	3410	TRUE	reported	igd	0.0071746	24.6277
ebi-a-GCST90001459	Myeloid DC %DC	rs114586806	6	36323614	T	C	0.3577	0.07639	0.0292	2.93299e-06	3410	TRUE	reported	igd	0.00638891	21.9134
ebi-a-GCST90001459	Myeloid DC %DC	rs196051	6	22056131	G	A	0.1185	0.02668	0.3971	9.16495e-06	3410	TRUE	reported	igd	0.00575182	19.7156
ebi-a-GCST90001459	Myeloid DC %DC	rs876036	7	50307710	C	T	0.1584	0.02961	0.2645	9.42193e-08	3410	TRUE	reported	igd	0.00832242	28.6008
ebi-a-GCST90001459	Myeloid DC %DC	rs4921823	8	17810983	T	C	-0.3324	0.07035	0.0362	2.39398e-06	3410	TRUE	reported	igd	0.00650437	22.312
ebi-a-GCST90001459	Myeloid DC %DC	rs34547718	8	130647985	G	T	-0.1378	0.02808	0.2875	9.67297e-07	3410	TRUE	reported	igd	0.00701283	24.0685
ebi-a-GCST90001459	Myeloid DC %DC	rs1571857	9	135295345	T	C	-0.2037	0.04568	0.0855	8.53002e-06	3410	TRUE	reported	igd	0.00579763	19.8735
ebi-a-GCST90001459	Myeloid DC %DC	rs145330472	9	31374800	A	G	-0.3648	0.07932	0.0265	4.39805e-06	3410	TRUE	reported	igd	0.00616459	21.1392
ebi-a-GCST90001459	Myeloid DC %DC	rs1330145	9	110467582	G	T	0.1193	0.02592	0.5802	4.35101e-06	3410	TRUE	reported	igd	0.006174	21.1717
ebi-a-GCST90001459	Myeloid DC %DC	rs4752481	10	122700529	T	G	0.1266	0.02587	0.4535	1.034e-06	3410	TRUE	reported	igd	0.00697398	23.9342
ebi-a-GCST90001459	Myeloid DC %DC	rs10735429	12	108726677	G	A	-0.1364	0.02991	0.7411	5.313e-06	3410	TRUE	reported	igd	0.00606179	20.7846
ebi-a-GCST90001459	Myeloid DC %DC	rs73180904	13	44765322	T	C	0.2116	0.04675	0.0842	6.223e-06	3410	TRUE	reported	igd	0.0059719	20.4745
ebi-a-GCST90001459	Myeloid DC %DC	rs79691782	16	111247	T	C	-0.223	0.04904	0.0783	5.62898e-06	3410	TRUE	reported	igd	0.00602738	20.6659
ebi-a-GCST90001459	Myeloid DC %DC	rs79631949	17	12078483	T	C	0.5111	0.1141	0.0136	7.71099e-06	3410	TRUE	reported	igd	0.00584976	20.0533
ebi-a-GCST90001459	Myeloid DC %DC	rs73064521	19	58148090	T	A	-0.2695	0.05971	0.0466	6.58097e-06	3410	TRUE	reported	igd	0.00593857	20.3596
ebi-a-GCST90001459	Myeloid DC %DC	rs6079813	20	15407093	A	G	-0.5066	0.1102	0.0136	4.43803e-06	3410	TRUE	reported	igd	0.00615927	21.1209
ebi-a-GCST90001459	Myeloid DC %DC	rs12628370	22	27665142	T	C	-0.1675	0.03597	0.1474	3.34996e-06	3410	TRUE	reported	igd	0.0063189	21.6717
ebi-a-GCST90001460	Plasmacytoid DC AC	rs6751072	2	1970675	T	C	-0.1841	0.04126	0.0957	8.41492e-06	3374	TRUE	reported	igd	0.00586609	19.8972
ebi-a-GCST90001460	Plasmacytoid DC AC	rs1519529	2	136974257	G	C	0.1335	0.0282	0.2393	2.274e-06	3374	TRUE	reported	igd	0.00659848	22.3979
ebi-a-GCST90001460	Plasmacytoid DC AC	rs6708784	2	111927379	G	A	0.1169	0.02406	0.4784	1.243e-06	3374	TRUE	reported	igd	0.00694808	23.5928
ebi-a-GCST90001460	Plasmacytoid DC AC	rs12616455	2	85696551	A	G	0.1321	0.02633	0.7121	5.57301e-07	3374	TRUE	reported	igd	0.0074051	25.1563
ebi-a-GCST90001460	Plasmacytoid DC AC	rs2164210	2	136580287	C	T	0.1937	0.02628	0.3244	2.11787e-13	3374	TRUE	reported	igd	0.0158462	54.2939
ebi-a-GCST90001460	Plasmacytoid DC AC	rs77908862	3	104696995	C	T	0.2251	0.04706	0.071	1.79399e-06	3374	TRUE	reported	igd	0.00673546	22.866
ebi-a-GCST90001460	Plasmacytoid DC AC	rs2545798	5	176855627	A	T	0.1163	0.02379	0.4813	1.05201e-06	3374	TRUE	reported	igd	0.00703332	23.8843
ebi-a-GCST90001460	Plasmacytoid DC AC	rs62354582	5	36514924	T	C	0.5481	0.1034	0.0133	1.245e-07	3374	TRUE	reported	igd	0.00825908	28.0815
ebi-a-GCST90001460	Plasmacytoid DC AC	rs73064418	7	21574985	C	T	-0.2167	0.04768	0.0702	5.68696e-06	3374	TRUE	reported	igd	0.00608485	20.6437
ebi-a-GCST90001460	Plasmacytoid DC AC	rs186765793	7	11535712	T	C	-0.3111	0.06766	0.0325	4.41804e-06	3374	TRUE	reported	igd	0.00622699	21.129
ebi-a-GCST90001460	Plasmacytoid DC AC	rs876039	7	50308811	C	G	-0.1971	0.02752	0.2619	9.51481e-13	3374	TRUE	reported	igd	0.0149754	51.2648
ebi-a-GCST90001460	Plasmacytoid DC AC	rs11776881	8	131805603	C	A	0.1139	0.02439	0.4092	3.14101e-06	3374	TRUE	reported	igd	0.00642215	21.7955
ebi-a-GCST90001460	Plasmacytoid DC AC	rs2862050	10	99691593	T	C	-0.1453	0.03097	0.818	2.81598e-06	3374	TRUE	reported	igd	0.00648156	21.9984
ebi-a-GCST90001460	Plasmacytoid DC AC	rs17108993	10	95364033	G	C	-0.4462	0.1003	0.0141	8.93203e-06	3374	TRUE	reported	igd	0.00583139	19.7788
ebi-a-GCST90001460	Plasmacytoid DC AC	rs117112573	12	53745426	C	G	0.3807	0.0838	0.0202	5.73694e-06	3374	TRUE	reported	igd	0.00607973	20.6262
ebi-a-GCST90001460	Plasmacytoid DC AC	rs17582557	13	101828654	C	T	0.4301	0.09125	0.0169	2.54302e-06	3374	TRUE	reported	igd	0.00654151	22.2032
ebi-a-GCST90001460	Plasmacytoid DC AC	rs76924856	14	100464091	G	T	-0.2103	0.04684	0.0637	7.32099e-06	3374	TRUE	reported	igd	0.00593899	20.1459
ebi-a-GCST90001460	Plasmacytoid DC AC	rs217667	14	62358847	T	C	0.1614	0.03341	0.1457	1.424e-06	3374	TRUE	reported	igd	0.00686935	23.3237
ebi-a-GCST90001460	Plasmacytoid DC AC	rs138423727	15	43005653	C	T	0.3131	0.06882	0.0313	5.55405e-06	3374	TRUE	reported	igd	0.00609727	20.6861
ebi-a-GCST90001460	Plasmacytoid DC AC	rs147983983	16	83921634	G	T	0.3127	0.06932	0.0319	6.69499e-06	3374	TRUE	reported	igd	0.0059949	20.3367
ebi-a-GCST90001460	Plasmacytoid DC AC	rs16977238	17	70427321	A	G	0.152	0.034	0.1432	8.07105e-06	3374	TRUE	reported	igd	0.0058887	19.9743
ebi-a-GCST90001460	Plasmacytoid DC AC	rs10853636	18	51412543	G	A	0.1138	0.02422	0.4413	2.72703e-06	3374	TRUE	reported	igd	0.00650068	22.0637
ebi-a-GCST90001461	DC AC	rs115805162	1	161410253	T	C	-0.1935	0.03213	0.2087	1.911e-09	3374	TRUE	reported	igd	0.0106354	36.2479
ebi-a-GCST90001461	DC AC	rs911228	1	160145298	A	G	0.1199	0.02567	0.5697	3.08901e-06	3374	TRUE	reported	igd	0.00642455	21.8036
ebi-a-GCST90001461	DC AC	rs55971447	1	161515326	T	C	0.5889	0.02846	0.2358	1.19812e-89	3374	TRUE	reported	igd	0.112611	427.913
ebi-a-GCST90001461	DC AC	rs75072970	1	161058351	C	T	0.3483	0.05681	0.0532	9.7389e-10	3374	TRUE	reported	igd	0.0110179	37.5664
ebi-a-GCST90001461	DC AC	rs516847	1	160799360	G	C	0.1357	0.02606	0.4298	2.048e-07	3374	TRUE	reported	igd	0.00797241	27.099
ebi-a-GCST90001461	DC AC	rs12144062	1	120123990	T	C	0.1591	0.03557	0.1464	8.00295e-06	3374	TRUE	reported	igd	0.00589468	19.9947
ebi-a-GCST90001461	DC AC	rs2322660	2	136557319	T	C	0.1262	0.02779	0.3254	5.77205e-06	3374	TRUE	reported	igd	0.00607505	20.6103
ebi-a-GCST90001461	DC AC	rs17017403	2	112435483	C	T	-0.195	0.04252	0.098	4.68296e-06	3374	TRUE	reported	igd	0.00619496	21.0196
ebi-a-GCST90001461	DC AC	rs7355664	2	47496463	C	G	0.1158	0.0251	0.4502	4.08498e-06	3374	TRUE	reported	igd	0.00626893	21.2722
ebi-a-GCST90001461	DC AC	rs6782857	3	31185662	A	G	0.1846	0.04063	0.1101	5.74103e-06	3374	TRUE	reported	igd	0.00608101	20.6306
ebi-a-GCST90001461	DC AC	rs115751481	3	41531792	A	T	-0.3782	0.08174	0.0258	3.843e-06	3374	TRUE	reported	igd	0.00630495	21.3952
ebi-a-GCST90001461	DC AC	rs11748731	5	30878060	T	C	0.3124	0.06744	0.0362	3.75396e-06	3374	TRUE	reported	igd	0.00631959	21.4452
ebi-a-GCST90001461	DC AC	rs79275634	5	112543958	A	G	0.5945	0.1248	0.0107	1.98299e-06	3374	TRUE	reported	igd	0.00668064	22.6786
ebi-a-GCST90001461	DC AC	rs2490034	6	3870889	A	G	0.1328	0.02893	0.7432	4.60596e-06	3374	TRUE	reported	igd	0.00620655	21.0592
ebi-a-GCST90001461	DC AC	rs35802809	7	46017435	T	G	-0.3287	0.07248	0.0313	5.94895e-06	3374	TRUE	reported	igd	0.00605869	20.5544
ebi-a-GCST90001461	DC AC	rs28854187	8	73320315	A	G	0.1282	0.02716	0.2964	2.452e-06	3374	TRUE	reported	igd	0.00656014	22.2669
ebi-a-GCST90001461	DC AC	rs62504404	8	38806068	A	G	0.125	0.02491	0.4843	5.47797e-07	3374	TRUE	reported	igd	0.00740795	25.1661
ebi-a-GCST90001461	DC AC	rs138192280	9	88411604	T	C	0.1545	0.0336	0.1679	4.39805e-06	3374	TRUE	reported	igd	0.00622759	21.131
ebi-a-GCST90001461	DC AC	rs148992587	12	133840068	A	C	-0.1495	0.03214	0.3085	3.40197e-06	3374	TRUE	reported	igd	0.00637191	21.6239
ebi-a-GCST90001461	DC AC	rs1551097	12	7376654	G	A	-0.1177	0.0257	0.3831	4.88596e-06	3374	TRUE	reported	igd	0.00617803	20.9618
ebi-a-GCST90001461	DC AC	rs9590896	13	32877696	A	G	-0.1209	0.02728	0.3103	9.57789e-06	3374	TRUE	reported	igd	0.00578759	19.6294
ebi-a-GCST90001461	DC AC	rs115102594	17	35251042	G	C	-0.252	0.05419	0.0603	3.434e-06	3374	TRUE	reported	igd	0.00636859	21.6125
ebi-a-GCST90001462	CD62L- DC AC	rs148765873	1	161221713	C	T	-0.3269	0.06466	0.0438	4.52595e-07	3387	TRUE	reported	igd	0.00748994	25.5448
ebi-a-GCST90001462	CD62L- DC AC	rs71632979	1	161526397	G	A	0.7524	0.02735	0.2449	1.40281e-150	3387	TRUE	reported	igd	0.182635	756.356
ebi-a-GCST90001462	CD62L- DC AC	rs3933769	1	161559327	G	A	-0.1292	0.02765	0.6134	3.09799e-06	3387	TRUE	reported	igd	0.00640514	21.8212
ebi-a-GCST90001462	CD62L- DC AC	rs71639910	1	161937774	A	G	0.3586	0.05081	0.0686	2.04692e-12	3387	TRUE	reported	igd	0.0144933	49.7812
ebi-a-GCST90001462	CD62L- DC AC	rs115805162	1	161410253	T	C	-0.2709	0.03229	0.2083	7.20112e-17	3387	TRUE	reported	igd	0.020358	70.3437
ebi-a-GCST90001462	CD62L- DC AC	rs75072970	1	161058351	C	T	0.4289	0.05742	0.0531	1.01789e-13	3387	TRUE	reported	igd	0.016206	55.7608
ebi-a-GCST90001462	CD62L- DC AC	rs9855547	3	163257483	G	T	0.1447	0.03248	0.8091	8.67801e-06	3387	TRUE	reported	igd	0.00582576	19.8357
ebi-a-GCST90001462	CD62L- DC AC	rs771894	9	1642516	A	G	0.2383	0.05385	0.0602	9.91402e-06	3387	TRUE	reported	igd	0.00574854	19.5713
ebi-a-GCST90001462	CD62L- DC AC	rs116910026	11	19877912	T	C	0.2767	0.05667	0.0512	1.09401e-06	3387	TRUE	reported	igd	0.00698957	23.8262
ebi-a-GCST90001462	CD62L- DC AC	rs149812305	11	5480718	C	T	-0.36	0.0755	0.0272	1.94299e-06	3387	TRUE	reported	igd	0.00666792	22.7224
ebi-a-GCST90001462	CD62L- DC AC	rs73231298	12	127036033	A	G	0.1337	0.02799	0.287	1.86599e-06	3387	TRUE	reported	igd	0.00669154	22.8034
ebi-a-GCST90001462	CD62L- DC AC	rs35519924	15	81119490	A	G	0.128	0.02738	0.3276	3.039e-06	3387	TRUE	reported	igd	0.00641128	21.8422
ebi-a-GCST90001462	CD62L- DC AC	rs139058442	16	74973365	A	G	0.3107	0.07021	0.0353	9.94489e-06	3387	TRUE	reported	igd	0.00574865	19.5717
ebi-a-GCST90001462	CD62L- DC AC	rs6048352	20	22780354	G	A	-0.1219	0.02717	0.6811	7.54797e-06	3387	TRUE	reported	igd	0.00590799	20.1174
ebi-a-GCST90001463	CD62L- DC %DC	rs1515318	1	105108278	A	G	-0.1257	0.02658	0.435	2.34401e-06	3410	TRUE	reported	igd	0.00651579	22.3515
ebi-a-GCST90001463	CD62L- DC %DC	rs75072970	1	161058351	C	T	0.3832	0.05865	0.0531	7.35699e-11	3410	TRUE	reported	igd	0.012364	42.6639
ebi-a-GCST90001463	CD62L- DC %DC	rs33943686	1	169951997	T	C	0.1432	0.02679	0.4054	9.59091e-08	3410	TRUE	reported	igd	0.00830926	28.5552
ebi-a-GCST90001463	CD62L- DC %DC	rs6537835	1	115108914	A	G	-0.2072	0.03711	0.8488	2.54302e-08	3410	TRUE	reported	igd	0.00905922	31.1561
ebi-a-GCST90001463	CD62L- DC %DC	rs79979402	1	62527805	G	A	0.2373	0.05218	0.0679	5.63599e-06	3410	TRUE	reported	igd	0.00602847	20.6696
ebi-a-GCST90001463	CD62L- DC %DC	rs341029	1	77072414	A	G	-0.137	0.02939	0.7375	3.25499e-06	3410	TRUE	reported	igd	0.00633183	21.7164
ebi-a-GCST90001463	CD62L- DC %DC	rs10918342	1	161950451	A	G	-0.1766	0.02885	0.7191	1.044e-09	3410	TRUE	reported	igd	0.010869	37.4485
ebi-a-GCST90001463	CD62L- DC %DC	rs56199187	1	161520931	T	C	0.7548	0.02809	0.2441	2.11349e-144	3410	TRUE	reported	igd	0.174741	721.615
ebi-a-GCST90001463	CD62L- DC %DC	rs4680245	3	155938532	A	G	-0.3312	0.07348	0.0334	6.80503e-06	3410	TRUE	reported	igd	0.00592254	20.3043
ebi-a-GCST90001463	CD62L- DC %DC	rs62300075	4	43118540	C	A	0.1381	0.027	0.3707	3.32499e-07	3410	TRUE	reported	igd	0.00761353	26.146
ebi-a-GCST90001463	CD62L- DC %DC	rs702185	9	1621830	G	A	0.2232	0.04854	0.0783	4.41205e-06	3410	TRUE	reported	igd	0.0061624	21.1317
ebi-a-GCST90001463	CD62L- DC %DC	rs138315340	11	19889219	T	A	0.2575	0.05769	0.0516	8.35391e-06	3410	TRUE	reported	igd	0.00580857	19.9113
ebi-a-GCST90001463	CD62L- DC %DC	rs41275192	11	6479487	C	T	0.4062	0.09061	0.021	7.61395e-06	3410	TRUE	reported	igd	0.00585897	20.085
ebi-a-GCST90001463	CD62L- DC %DC	rs149812305	11	5480718	C	T	-0.3592	0.07663	0.0271	2.87799e-06	3410	TRUE	reported	igd	0.00640223	21.9594
ebi-a-GCST90001463	CD62L- DC %DC	rs2332920	14	73286458	G	A	0.1217	0.02693	0.3752	6.40103e-06	3410	TRUE	reported	igd	0.00595334	20.4105
ebi-a-GCST90001463	CD62L- DC %DC	rs7163051	15	68361528	A	G	0.1266	0.02752	0.3702	4.34901e-06	3410	TRUE	reported	igd	0.00616779	21.1503
ebi-a-GCST90001463	CD62L- DC %DC	rs2024391	16	11907102	T	C	0.1625	0.0348	0.1736	3.13098e-06	3410	TRUE	reported	igd	0.00635369	21.7918
ebi-a-GCST90001463	CD62L- DC %DC	rs5767014	22	48474288	C	T	-0.1368	0.03073	0.7776	8.76799e-06	3410	TRUE	reported	igd	0.00577798	19.8058
ebi-a-GCST90001464	CD86+ myeloid DC AC	rs12134798	1	120115384	T	C	0.1639	0.03471	0.1673	2.44602e-06	3387	TRUE	reported	igd	0.00654009	22.2839
ebi-a-GCST90001464	CD86+ myeloid DC AC	rs380095	1	168035104	C	G	-0.3455	0.06882	0.9609	5.44503e-07	3387	TRUE	reported	igd	0.00738638	25.189
ebi-a-GCST90001464	CD86+ myeloid DC AC	rs71639910	1	161937774	A	G	0.3667	0.05205	0.0686	2.25476e-12	3387	TRUE	reported	igd	0.0144427	49.6048
ebi-a-GCST90001464	CD86+ myeloid DC AC	rs3933769	1	161559327	G	A	-0.1376	0.02836	0.6134	1.28201e-06	3387	TRUE	reported	igd	0.00690242	23.5271
ebi-a-GCST90001464	CD86+ myeloid DC AC	rs115805162	1	161410253	T	C	-0.2673	0.03328	0.2083	1.29211e-15	3387	TRUE	reported	igd	0.0186905	64.4725
ebi-a-GCST90001464	CD86+ myeloid DC AC	rs71632979	1	161526397	G	A	0.8088	0.02785	0.2449	9.7051e-166	3387	TRUE	reported	igd	0.199366	842.899
ebi-a-GCST90001464	CD86+ myeloid DC AC	rs3789359	1	181020181	C	T	-0.3862	0.08529	0.023	6.158e-06	3387	TRUE	reported	igd	0.00601717	20.4914
ebi-a-GCST90001464	CD86+ myeloid DC AC	rs75072970	1	161058351	C	T	0.4059	0.05879	0.0531	5.96898e-12	3387	TRUE	reported	igd	0.0138786	47.6403
ebi-a-GCST90001464	CD86+ myeloid DC AC	rs115849513	3	1827937	T	A	-0.3927	0.08325	0.0245	2.495e-06	3387	TRUE	reported	igd	0.00652671	22.2381
ebi-a-GCST90001464	CD86+ myeloid DC AC	rs2378915	4	179515509	A	C	0.2255	0.04617	0.9113	1.084e-06	3387	TRUE	reported	igd	0.00699375	23.8406
ebi-a-GCST90001464	CD86+ myeloid DC AC	rs1996740	4	78748977	G	A	-0.1156	0.02607	0.4786	9.55807e-06	3387	TRUE	reported	igd	0.00577171	19.6507
ebi-a-GCST90001464	CD86+ myeloid DC AC	rs923967	8	116153312	A	T	-0.1177	0.0264	0.4074	8.52806e-06	3387	TRUE	reported	igd	0.0058343	19.865
ebi-a-GCST90001464	CD86+ myeloid DC AC	rs16938204	8	73348626	T	C	0.1278	0.02818	0.2938	5.94005e-06	3387	TRUE	reported	igd	0.00603581	20.5553
ebi-a-GCST90001464	CD86+ myeloid DC AC	rs12005879	9	133737649	A	G	-0.2492	0.05518	0.0576	6.52995e-06	3387	TRUE	reported	igd	0.00598563	20.3834
ebi-a-GCST90001464	CD86+ myeloid DC AC	rs12312176	12	8740289	A	G	-0.3651	0.07611	0.0298	1.679e-06	3387	TRUE	reported	igd	0.00674815	22.9977
ebi-a-GCST90001464	CD86+ myeloid DC AC	rs9557311	13	100459317	A	G	0.1673	0.03771	0.1333	9.41499e-06	3387	TRUE	reported	igd	0.0057776	19.6708
ebi-a-GCST90001464	CD86+ myeloid DC AC	rs79497887	16	57725145	G	C	-0.2163	0.04565	0.0865	2.25798e-06	3387	TRUE	reported	igd	0.00658487	22.4375
ebi-a-GCST90001464	CD86+ myeloid DC AC	rs72846852	17	77253136	T	C	-0.3544	0.07783	0.0282	5.46903e-06	3387	TRUE	reported	igd	0.00608454	20.7222
ebi-a-GCST90001465	CD86+ myeloid DC %DC	rs71639910	1	161937774	A	G	0.3612	0.0521	0.0688	4.9023e-12	3410	TRUE	reported	igd	0.0138991	48.0358
ebi-a-GCST90001465	CD86+ myeloid DC %DC	rs3789359	1	181020181	C	T	-0.3803	0.0855	0.0229	8.93799e-06	3410	TRUE	reported	igd	0.00576838	19.7727
ebi-a-GCST90001465	CD86+ myeloid DC %DC	rs113995133	1	163485197	A	G	-0.6667	0.1287	0.0103	2.339e-07	3410	TRUE	reported	igd	0.0078081	26.8194
ebi-a-GCST90001465	CD86+ myeloid DC %DC	rs75072970	1	161058351	C	T	0.3513	0.05892	0.0531	2.73099e-09	3410	TRUE	reported	igd	0.0103174	35.5284
ebi-a-GCST90001465	CD86+ myeloid DC %DC	rs115805162	1	161410253	T	C	-0.2598	0.03331	0.2084	8.20163e-15	3410	TRUE	reported	igd	0.0175265	60.7959
ebi-a-GCST90001465	CD86+ myeloid DC %DC	rs139939515	1	163958750	T	C	-0.6222	0.1176	0.0123	1.30299e-07	3410	TRUE	reported	igd	0.00814217	27.9763
ebi-a-GCST90001465	CD86+ myeloid DC %DC	rs71632979	1	161526397	G	A	0.8089	0.02792	0.2447	4.21697e-165	3410	TRUE	reported	igd	0.19753	838.888
ebi-a-GCST90001465	CD86+ myeloid DC %DC	rs950485	1	82817239	C	A	0.1227	0.02577	0.4919	2.01002e-06	3410	TRUE	reported	igd	0.00660432	22.6572
ebi-a-GCST90001465	CD86+ myeloid DC %DC	rs1996740	4	78748977	G	A	-0.1204	0.02608	0.4776	4.06602e-06	3410	TRUE	reported	igd	0.00621123	21.3002
ebi-a-GCST90001465	CD86+ myeloid DC %DC	rs2378915	4	179515509	A	C	0.2177	0.04621	0.9116	2.55499e-06	3410	TRUE	reported	igd	0.00646656	22.1815
ebi-a-GCST90001465	CD86+ myeloid DC %DC	rs143512471	5	63081773	A	G	-0.3741	0.08154	0.026	4.62999e-06	3410	TRUE	reported	igd	0.00613489	21.0368
ebi-a-GCST90001465	CD86+ myeloid DC %DC	rs113404917	6	147461264	T	C	0.2353	0.05309	0.0633	9.64295e-06	3410	TRUE	reported	igd	0.00572756	19.632
ebi-a-GCST90001465	CD86+ myeloid DC %DC	rs78169719	7	157588588	C	A	-0.443	0.09659	0.0177	4.67703e-06	3410	TRUE	reported	igd	0.00613081	21.0227
ebi-a-GCST90001465	CD86+ myeloid DC %DC	rs77148097	7	98162546	G	A	-0.225	0.04933	0.0767	5.26296e-06	3410	TRUE	reported	igd	0.00606383	20.7916
ebi-a-GCST90001465	CD86+ myeloid DC %DC	rs75358870	14	30170464	A	C	0.5691	0.1186	0.0128	1.66901e-06	3410	TRUE	reported	igd	0.00670704	23.0119
ebi-a-GCST90001465	CD86+ myeloid DC %DC	rs72745440	15	67606602	A	C	-0.5139	0.11	0.0141	3.12702e-06	3410	TRUE	reported	igd	0.00635985	21.8131
ebi-a-GCST90001465	CD86+ myeloid DC %DC	rs113345111	18	22455983	G	A	0.2938	0.06497	0.0428	6.30507e-06	3410	TRUE	reported	igd	0.00596111	20.4373
ebi-a-GCST90001465	CD86+ myeloid DC %DC	rs77768825	19	30509788	G	A	0.2261	0.04991	0.0755	6.09902e-06	3410	TRUE	reported	igd	0.00598227	20.5103
ebi-a-GCST90001466	CD86+ plasmacytoid DC AC	rs56164117	1	45173351	C	T	-0.1223	0.02608	0.3543	2.86603e-06	3374	TRUE	reported	igd	0.00647547	21.9776
ebi-a-GCST90001466	CD86+ plasmacytoid DC AC	rs1991164	2	1732855	C	T	-0.117	0.02506	0.5529	3.13798e-06	3374	TRUE	reported	igd	0.00641901	21.7847
ebi-a-GCST90001466	CD86+ plasmacytoid DC AC	rs13088702	3	121714019	C	T	0.3946	0.07957	0.0252	7.45401e-07	3374	TRUE	reported	igd	0.00723629	24.5786
ebi-a-GCST90001466	CD86+ plasmacytoid DC AC	rs78379738	5	148318809	G	T	0.3098	0.06801	0.0368	5.41801e-06	3374	TRUE	reported	igd	0.00611237	20.7377
ebi-a-GCST90001466	CD86+ plasmacytoid DC AC	rs10248630	7	67115438	G	T	-0.1133	0.02489	0.5221	5.53095e-06	3374	TRUE	reported	igd	0.00610388	20.7087
ebi-a-GCST90001466	CD86+ plasmacytoid DC AC	rs2725015	8	4465101	G	A	-0.1473	0.02834	0.266	2.16601e-07	3374	TRUE	reported	igd	0.00794323	26.999
ebi-a-GCST90001466	CD86+ plasmacytoid DC AC	rs79116372	8	36308379	T	A	-0.3011	0.06551	0.0375	4.44396e-06	3374	TRUE	reported	igd	0.00622229	21.1129
ebi-a-GCST90001466	CD86+ plasmacytoid DC AC	rs139557155	9	77583476	G	A	0.2575	0.05462	0.0578	2.52203e-06	3374	TRUE	reported	igd	0.00654417	22.2123
ebi-a-GCST90001466	CD86+ plasmacytoid DC AC	rs61852527	10	90380589	G	A	-0.2618	0.0509	0.0649	2.84197e-07	3374	TRUE	reported	igd	0.00777977	26.4391
ebi-a-GCST90001466	CD86+ plasmacytoid DC AC	rs9513487	13	99428046	G	T	0.1234	0.0269	0.3251	4.67498e-06	3374	TRUE	reported	igd	0.00619841	21.0314
ebi-a-GCST90001466	CD86+ plasmacytoid DC AC	rs11852100	14	36478046	C	A	0.2639	0.0548	0.0587	1.527e-06	3374	TRUE	reported	igd	0.00682649	23.1772
ebi-a-GCST90001466	CD86+ plasmacytoid DC AC	rs114468547	16	78055434	G	A	-0.2713	0.05921	0.0491	4.77101e-06	3374	TRUE	reported	igd	0.00618401	20.9822
ebi-a-GCST90001466	CD86+ plasmacytoid DC AC	rs118148569	16	13019834	T	C	0.2729	0.05772	0.0505	2.362e-06	3374	TRUE	reported	igd	0.00658175	22.3407
ebi-a-GCST90001466	CD86+ plasmacytoid DC AC	rs55661426	17	33837255	T	G	0.1566	0.03308	0.1763	2.29002e-06	3374	TRUE	reported	igd	0.0065983	22.3973
ebi-a-GCST90001466	CD86+ plasmacytoid DC AC	rs150206669	18	66297295	G	C	-0.4937	0.1106	0.0123	8.30692e-06	3374	TRUE	reported	igd	0.00587102	19.914
ebi-a-GCST90001466	CD86+ plasmacytoid DC AC	rs313778	19	3313321	T	C	-0.2171	0.04867	0.0702	8.44695e-06	3374	TRUE	reported	igd	0.00586271	19.8856
ebi-a-GCST90001466	CD86+ plasmacytoid DC AC	rs11701450	21	34628034	G	C	0.3632	0.08004	0.0252	5.90201e-06	3374	TRUE	reported	igd	0.00606583	20.5788
ebi-a-GCST90001467	CD86+ plasmacytoid DC %DC	rs3845548	1	161507448	T	C	-0.2739	0.02938	0.2345	1.98381e-20	3410	TRUE	reported	igd	0.024854	86.8612
ebi-a-GCST90001467	CD86+ plasmacytoid DC %DC	rs513617	1	34413398	T	C	0.1173	0.0264	0.3594	9.1939e-06	3410	TRUE	reported	igd	0.00575608	19.7303
ebi-a-GCST90001467	CD86+ plasmacytoid DC %DC	rs11811863	1	247577856	T	C	-0.1537	0.03086	0.2186	6.62598e-07	3410	TRUE	reported	igd	0.00722194	24.7914
ebi-a-GCST90001467	CD86+ plasmacytoid DC %DC	rs10170363	2	15272805	T	C	0.1318	0.02687	0.2944	9.80189e-07	3410	TRUE	reported	igd	0.00700628	24.0459
ebi-a-GCST90001467	CD86+ plasmacytoid DC %DC	rs66967216	2	190942111	A	G	-0.3759	0.07853	0.0265	1.76799e-06	3410	TRUE	reported	igd	0.00667438	22.8991
ebi-a-GCST90001467	CD86+ plasmacytoid DC %DC	rs1915087	3	121838791	C	T	0.1569	0.03084	0.2025	3.84601e-07	3410	TRUE	reported	igd	0.00753319	25.868
ebi-a-GCST90001467	CD86+ plasmacytoid DC %DC	rs78379738	5	148318809	G	T	0.3227	0.06823	0.0364	2.34202e-06	3410	TRUE	reported	igd	0.00651708	22.3559
ebi-a-GCST90001467	CD86+ plasmacytoid DC %DC	rs6930632	6	155772981	T	C	-0.1504	0.03249	0.1789	3.80803e-06	3410	TRUE	reported	igd	0.00624484	21.4162
ebi-a-GCST90001467	CD86+ plasmacytoid DC %DC	rs6463191	7	43492179	A	G	-0.1275	0.02658	0.3198	1.68702e-06	3410	TRUE	reported	igd	0.00670248	22.9962
ebi-a-GCST90001467	CD86+ plasmacytoid DC %DC	rs55966096	8	4474949	C	T	-0.1321	0.02729	0.3085	1.36101e-06	3410	TRUE	reported	igd	0.00682449	23.4177
ebi-a-GCST90001467	CD86+ plasmacytoid DC %DC	rs55732541	9	8370207	C	T	-0.186	0.04137	0.1062	7.12e-06	3410	TRUE	reported	igd	0.00589296	20.2023
ebi-a-GCST90001467	CD86+ plasmacytoid DC %DC	rs139557155	9	77583476	G	A	0.277	0.05451	0.0578	3.92799e-07	3410	TRUE	reported	igd	0.00751582	25.8079
ebi-a-GCST90001467	CD86+ plasmacytoid DC %DC	rs117919713	9	77145787	G	C	0.2457	0.05442	0.0588	6.553e-06	3410	TRUE	reported	igd	0.00594224	20.3722
ebi-a-GCST90001467	CD86+ plasmacytoid DC %DC	rs72810797	10	30336672	T	C	-0.4408	0.09664	0.0172	5.27898e-06	3410	TRUE	reported	igd	0.0060642	20.7929
ebi-a-GCST90001467	CD86+ plasmacytoid DC %DC	rs61852527	10	90380589	G	A	-0.2768	0.05083	0.0648	5.53694e-08	3410	TRUE	reported	igd	0.00862139	29.6372
ebi-a-GCST90001467	CD86+ plasmacytoid DC %DC	rs11231693	11	63862612	A	G	-0.2631	0.05451	0.0554	1.44601e-06	3410	TRUE	reported	igd	0.00678544	23.2828
ebi-a-GCST90001467	CD86+ plasmacytoid DC %DC	rs12311260	12	18094072	G	C	0.2649	0.0576	0.0501	4.38399e-06	3410	TRUE	reported	igd	0.00616424	21.138
ebi-a-GCST90001467	CD86+ plasmacytoid DC %DC	rs9513487	13	99428046	G	T	0.131	0.0268	0.326	1.065e-06	3410	TRUE	reported	igd	0.00695803	23.8791
ebi-a-GCST90001467	CD86+ plasmacytoid DC %DC	rs34692286	13	28137152	C	G	-0.114	0.02574	0.3865	9.75102e-06	3410	TRUE	reported	igd	0.00571936	19.6037
ebi-a-GCST90001467	CD86+ plasmacytoid DC %DC	rs11852100	14	36478046	C	A	0.2436	0.05467	0.0587	8.60696e-06	3410	TRUE	reported	igd	0.0057887	19.8427
ebi-a-GCST90001467	CD86+ plasmacytoid DC %DC	rs2955695	15	35034619	A	T	-0.1122	0.0247	0.4499	5.78203e-06	3410	TRUE	reported	igd	0.00601475	20.6223
ebi-a-GCST90001467	CD86+ plasmacytoid DC %DC	rs71381356	17	49908577	C	T	-0.2097	0.04494	0.0845	3.176e-06	3410	TRUE	reported	igd	0.00634471	21.7609
ebi-a-GCST90001467	CD86+ plasmacytoid DC %DC	rs16971032	17	33827134	G	A	0.1584	0.03361	0.1694	2.552e-06	3410	TRUE	reported	igd	0.00647142	22.1982
ebi-a-GCST90001467	CD86+ plasmacytoid DC %DC	rs150206669	18	66297295	G	C	-0.4931	0.1106	0.0125	8.45493e-06	3410	TRUE	reported	igd	0.00579537	19.8657
ebi-a-GCST90001467	CD86+ plasmacytoid DC %DC	rs10164401	19	6488994	G	A	-0.1119	0.02519	0.4698	9.13798e-06	3410	TRUE	reported	igd	0.00575365	19.7219
ebi-a-GCST90001467	CD86+ plasmacytoid DC %DC	rs11088533	21	42253062	G	C	-0.123	0.02743	0.2856	7.59207e-06	3410	TRUE	reported	igd	0.00586207	20.0957
ebi-a-GCST90001467	CD86+ plasmacytoid DC %DC	rs9607320	22	22202164	T	C	0.1192	0.02572	0.6037	3.67198e-06	3410	TRUE	reported	igd	0.00625935	21.4662
ebi-a-GCST90001468	CD62L- myeloid DC AC	rs115805162	1	161410253	T	C	-0.2833	0.03326	0.2083	2.42605e-17	3387	TRUE	reported	igd	0.0209715	72.509
ebi-a-GCST90001468	CD62L- myeloid DC AC	rs71632979	1	161526397	G	A	0.8094	0.02787	0.2449	9.84011e-166	3387	TRUE	reported	igd	0.199373	842.939
ebi-a-GCST90001468	CD62L- myeloid DC AC	rs17438107	1	162920561	T	A	0.2161	0.04523	0.0921	1.83502e-06	3387	TRUE	reported	igd	0.00669459	22.8139
ebi-a-GCST90001468	CD62L- myeloid DC AC	rs71639910	1	161937774	A	G	0.401	0.05202	0.0686	1.66303e-14	3387	TRUE	reported	igd	0.0172417	59.387
ebi-a-GCST90001468	CD62L- myeloid DC AC	rs75072970	1	161058351	C	T	0.4285	0.05879	0.0531	3.87614e-13	3387	TRUE	reported	igd	0.0154426	53.0931
ebi-a-GCST90001468	CD62L- myeloid DC AC	rs148765873	1	161221713	C	T	-0.3791	0.06661	0.0438	1.36101e-08	3387	TRUE	reported	igd	0.00947283	32.3722
ebi-a-GCST90001468	CD62L- myeloid DC AC	rs10779896	2	4613050	T	A	-0.2364	0.05339	0.0633	9.82992e-06	3387	TRUE	reported	igd	0.00575511	19.5938
ebi-a-GCST90001468	CD62L- myeloid DC AC	rs73172229	3	179194521	T	C	-0.1908	0.03986	0.1233	1.77101e-06	3387	TRUE	reported	igd	0.00671953	22.8995
ebi-a-GCST90001468	CD62L- myeloid DC AC	rs13148506	4	43123482	T	C	0.1304	0.02714	0.3691	1.61901e-06	3387	TRUE	reported	igd	0.00676971	23.0717
ebi-a-GCST90001468	CD62L- myeloid DC AC	rs116910026	11	19877912	T	C	0.2902	0.05778	0.0512	5.38704e-07	3387	TRUE	reported	igd	0.00739268	25.2106
ebi-a-GCST90001468	CD62L- myeloid DC AC	rs4997747	12	127036550	C	T	0.1346	0.02844	0.2917	2.29198e-06	3387	TRUE	reported	igd	0.00656981	22.3859
ebi-a-GCST90001468	CD62L- myeloid DC AC	rs11830537	12	48157703	T	C	-0.314	0.06982	0.0371	7.11705e-06	3387	TRUE	reported	igd	0.00593607	20.2136
ebi-a-GCST90001468	CD62L- myeloid DC AC	rs35519924	15	81119490	A	G	0.1281	0.02803	0.3276	5.03802e-06	3387	TRUE	reported	igd	0.00612868	20.8735
ebi-a-GCST90001468	CD62L- myeloid DC AC	rs112501424	19	3045627	T	C	0.1694	0.03788	0.1305	8.03693e-06	3387	TRUE	reported	igd	0.00586996	19.9871
ebi-a-GCST90001468	CD62L- myeloid DC AC	rs5767014	22	48474288	C	T	-0.1397	0.03083	0.7772	6.08303e-06	3387	TRUE	reported	igd	0.00602568	20.5206
ebi-a-GCST90001469	CD62L- myeloid DC %DC	rs115805162	1	161410253	T	C	-0.2838	0.03272	0.2084	6.29796e-18	3410	TRUE	reported	igd	0.0215857	75.1871
ebi-a-GCST90001469	CD62L- myeloid DC %DC	rs6537835	1	115108914	A	G	-0.1661	0.0368	0.8488	6.55798e-06	3410	TRUE	reported	igd	0.00593885	20.3605
ebi-a-GCST90001469	CD62L- myeloid DC %DC	rs75072970	1	161058351	C	T	0.388	0.0581	0.0531	2.82683e-11	3410	TRUE	reported	igd	0.0129096	44.5714
ebi-a-GCST90001469	CD62L- myeloid DC %DC	rs34558449	1	192566347	C	G	0.2273	0.04585	0.0846	7.51208e-07	3410	TRUE	reported	igd	0.00715562	24.5621
ebi-a-GCST90001469	CD62L- myeloid DC %DC	rs71632979	1	161526397	G	A	0.8232	0.02725	0.2447	8.531e-178	3410	TRUE	reported	igd	0.211122	912.059
ebi-a-GCST90001469	CD62L- myeloid DC %DC	rs3933769	1	161559327	G	A	-0.1594	0.0279	0.6129	1.20301e-08	3410	TRUE	reported	igd	0.00948149	32.6222
ebi-a-GCST90001469	CD62L- myeloid DC %DC	rs71639910	1	161937774	A	G	0.4169	0.05126	0.0688	5.85868e-16	3410	TRUE	reported	igd	0.0190287	66.1077
ebi-a-GCST90001469	CD62L- myeloid DC %DC	rs352685	1	160681836	G	C	-0.1574	0.03312	0.1912	2.09402e-06	3410	TRUE	reported	igd	0.00657972	22.5722
ebi-a-GCST90001469	CD62L- myeloid DC %DC	rs148765873	1	161221713	C	T	-0.3975	0.06549	0.0437	1.42801e-09	3410	TRUE	reported	igd	0.0106882	36.8188
ebi-a-GCST90001469	CD62L- myeloid DC %DC	rs10779896	2	4613050	T	A	-0.2427	0.05258	0.0632	4.04297e-06	3410	TRUE	reported	igd	0.00620925	21.2933
ebi-a-GCST90001469	CD62L- myeloid DC %DC	rs17637703	3	45440721	G	A	0.1393	0.03014	0.2437	3.94103e-06	3410	TRUE	reported	igd	0.00622514	21.3482
ebi-a-GCST90001469	CD62L- myeloid DC %DC	rs62300075	4	43118540	C	A	0.1382	0.02676	0.3707	2.524e-07	3410	TRUE	reported	igd	0.00776079	26.6556
ebi-a-GCST90001469	CD62L- myeloid DC %DC	rs3012723	9	134645623	C	T	0.2018	0.04542	0.9157	9.14092e-06	3410	TRUE	reported	igd	0.00575555	19.7285
ebi-a-GCST90001469	CD62L- myeloid DC %DC	rs149812305	11	5480718	C	T	-0.3397	0.07614	0.0271	8.40795e-06	3410	TRUE	reported	igd	0.00580341	19.8935
ebi-a-GCST90001469	CD62L- myeloid DC %DC	rs116910026	11	19877912	T	C	0.273	0.05712	0.0512	1.82201e-06	3410	TRUE	reported	igd	0.00665419	22.8294
ebi-a-GCST90001469	CD62L- myeloid DC %DC	rs7300606	12	108719667	C	T	-0.1337	0.02998	0.7405	8.52393e-06	3410	TRUE	reported	igd	0.00579855	19.8767
ebi-a-GCST90001469	CD62L- myeloid DC %DC	rs6492701	13	95043651	C	A	-0.1278	0.02853	0.7111	7.75104e-06	3410	TRUE	reported	igd	0.00585	20.0541
ebi-a-GCST90001469	CD62L- myeloid DC %DC	rs7148140	14	88587741	G	C	0.2287	0.05156	0.0682	9.50802e-06	3410	TRUE	reported	igd	0.00573659	19.6631
ebi-a-GCST90001469	CD62L- myeloid DC %DC	rs17780615	14	73029609	T	C	-0.1776	0.03958	0.1226	7.44698e-06	3410	TRUE	reported	igd	0.0058698	20.1224
ebi-a-GCST90001469	CD62L- myeloid DC %DC	rs116473040	17	80291652	G	A	0.4063	0.09051	0.0198	7.39997e-06	3410	TRUE	reported	igd	0.00587472	20.1394
ebi-a-GCST90001469	CD62L- myeloid DC %DC	rs5767014	22	48474288	C	T	-0.1514	0.03046	0.7776	6.94592e-07	3410	TRUE	reported	igd	0.00719287	24.6909
ebi-a-GCST90001470	CD62L- plasmacytoid DC AC	rs4462104	1	36975893	C	T	-0.1397	0.03017	0.2011	3.764e-06	3374	TRUE	reported	igd	0.0063146	21.4282
ebi-a-GCST90001470	CD62L- plasmacytoid DC AC	rs12061996	1	167814385	G	A	-0.1861	0.04131	0.0947	6.88906e-06	3374	TRUE	reported	igd	0.00597906	20.2827
ebi-a-GCST90001470	CD62L- plasmacytoid DC AC	rs17224524	2	182346146	C	T	-0.129	0.02753	0.2945	2.87098e-06	3374	TRUE	reported	igd	0.00646554	21.9437
ebi-a-GCST90001470	CD62L- plasmacytoid DC AC	rs116054627	2	51168498	A	G	0.3356	0.06158	0.0413	5.38505e-08	3374	TRUE	reported	igd	0.00872596	29.6829
ebi-a-GCST90001470	CD62L- plasmacytoid DC AC	rs4928176	3	98972835	A	G	0.111	0.02436	0.525	5.425e-06	3374	TRUE	reported	igd	0.0061162	20.7508
ebi-a-GCST90001470	CD62L- plasmacytoid DC AC	rs6535445	4	84151427	C	T	-0.2794	0.02525	0.3435	5.62471e-28	3374	TRUE	reported	igd	0.035019	122.369
ebi-a-GCST90001470	CD62L- plasmacytoid DC AC	rs11933546	4	83541966	G	A	-0.1603	0.03606	0.1294	9.09306e-06	3374	TRUE	reported	igd	0.00582283	19.7496
ebi-a-GCST90001470	CD62L- plasmacytoid DC AC	rs1472757	5	6455872	C	T	-0.1252	0.02495	0.6057	5.45306e-07	3374	TRUE	reported	igd	0.00740787	25.1658
ebi-a-GCST90001470	CD62L- plasmacytoid DC AC	rs9502274	6	566060	T	A	-0.1362	0.03052	0.2024	8.36604e-06	3374	TRUE	reported	igd	0.00586792	19.9034
ebi-a-GCST90001470	CD62L- plasmacytoid DC AC	rs13201703	6	22921471	A	C	0.252	0.05616	0.0508	7.45006e-06	3374	TRUE	reported	igd	0.00593223	20.1228
ebi-a-GCST90001470	CD62L- plasmacytoid DC AC	rs9403901	6	148286133	A	G	-0.1501	0.03311	0.1635	5.98205e-06	3374	TRUE	reported	igd	0.00605425	20.5393
ebi-a-GCST90001470	CD62L- plasmacytoid DC AC	rs56374915	7	115086436	A	G	-0.1835	0.03892	0.1119	2.52802e-06	3374	TRUE	reported	igd	0.0065453	22.2162
ebi-a-GCST90001470	CD62L- plasmacytoid DC AC	rs72716416	8	131993230	T	C	0.3081	0.06925	0.0325	8.87503e-06	3374	TRUE	reported	igd	0.00583255	19.7827
ebi-a-GCST90001470	CD62L- plasmacytoid DC AC	rs118054784	8	130658684	A	G	0.2985	0.0621	0.0422	1.59698e-06	3374	TRUE	reported	igd	0.00680137	23.0913
ebi-a-GCST90001470	CD62L- plasmacytoid DC AC	rs116894787	10	12240106	C	G	0.5376	0.1152	0.0111	3.18801e-06	3374	TRUE	reported	igd	0.00641319	21.7649
ebi-a-GCST90001470	CD62L- plasmacytoid DC AC	rs7114664	11	22793001	C	T	0.1874	0.0397	0.1046	2.44101e-06	3374	TRUE	reported	igd	0.00656076	22.269
ebi-a-GCST90001470	CD62L- plasmacytoid DC AC	rs61936377	12	63530291	C	T	0.1364	0.02822	0.2503	1.39601e-06	3374	TRUE	reported	igd	0.00687659	23.3484
ebi-a-GCST90001470	CD62L- plasmacytoid DC AC	rs170697	14	83856849	A	G	0.1127	0.02415	0.507	3.16403e-06	3374	TRUE	reported	igd	0.00641319	21.7649
ebi-a-GCST90001470	CD62L- plasmacytoid DC AC	rs9900969	17	76194489	T	G	0.1321	0.02954	0.2107	8.00903e-06	3374	TRUE	reported	igd	0.00589214	19.9861
ebi-a-GCST90001470	CD62L- plasmacytoid DC AC	rs11659751	18	55736723	A	T	0.209	0.04558	0.0772	4.70804e-06	3374	TRUE	reported	igd	0.006193	21.0129
ebi-a-GCST90001471	CD62L- plasmacytoid DC %DC	rs4462104	1	36975893	C	T	-0.1401	0.03077	0.2009	5.46097e-06	3410	TRUE	reported	igd	0.00604275	20.7189
ebi-a-GCST90001471	CD62L- plasmacytoid DC %DC	rs55971447	1	161515326	T	C	-0.3011	0.02899	0.2352	6.69885e-25	3410	TRUE	reported	igd	0.0306651	107.813
ebi-a-GCST90001471	CD62L- plasmacytoid DC %DC	rs116054627	2	51168498	A	G	0.2959	0.063	0.0411	2.73602e-06	3410	TRUE	reported	igd	0.00642768	22.0472
ebi-a-GCST90001471	CD62L- plasmacytoid DC %DC	rs148594241	2	236709624	C	T	-0.3282	0.07246	0.0324	6.11097e-06	3410	TRUE	reported	igd	0.00598027	20.5034
ebi-a-GCST90001471	CD62L- plasmacytoid DC %DC	rs79976443	3	78714454	A	G	-0.2638	0.05899	0.0462	7.96893e-06	3410	TRUE	reported	igd	0.00583041	19.9866
ebi-a-GCST90001471	CD62L- plasmacytoid DC %DC	rs9307808	4	83543759	G	A	-0.1655	0.03649	0.1312	5.98798e-06	3410	TRUE	reported	igd	0.00599628	20.5586
ebi-a-GCST90001471	CD62L- plasmacytoid DC %DC	rs62297340	4	5407389	A	C	0.1816	0.03899	0.1132	3.30803e-06	3410	TRUE	reported	igd	0.00632145	21.6806
ebi-a-GCST90001471	CD62L- plasmacytoid DC %DC	rs6535445	4	84151427	C	T	-0.3029	0.02564	0.344	1.34803e-31	3410	TRUE	reported	igd	0.0393177	139.479
ebi-a-GCST90001471	CD62L- plasmacytoid DC %DC	rs17531238	4	81157579	C	G	-0.1464	0.03194	0.201	4.69699e-06	3410	TRUE	reported	igd	0.00612337	20.997
ebi-a-GCST90001471	CD62L- plasmacytoid DC %DC	rs1835019	5	66583829	T	C	0.1261	0.02791	0.7415	6.43799e-06	3410	TRUE	reported	igd	0.00595065	20.4012
ebi-a-GCST90001471	CD62L- plasmacytoid DC %DC	rs56374915	7	115086436	A	G	-0.1787	0.03964	0.1116	6.77407e-06	3410	TRUE	reported	igd	0.00592443	20.3108
ebi-a-GCST90001471	CD62L- plasmacytoid DC %DC	rs62495198	8	13705385	T	A	-0.1115	0.0251	0.4751	9.15208e-06	3410	TRUE	reported	igd	0.00575363	19.7218
ebi-a-GCST90001471	CD62L- plasmacytoid DC %DC	rs11000032	10	73619601	A	G	0.1292	0.02767	0.2843	3.12802e-06	3410	TRUE	reported	igd	0.00635308	21.7897
ebi-a-GCST90001471	CD62L- plasmacytoid DC %DC	rs8044705	16	48914991	C	T	0.1095	0.02473	0.4141	9.80099e-06	3410	TRUE	reported	igd	0.00571657	19.5941
ebi-a-GCST90001471	CD62L- plasmacytoid DC %DC	rs3827963	20	20371744	G	A	0.1206	0.02628	0.3408	4.61902e-06	3410	TRUE	reported	igd	0.00613784	21.0469
ebi-a-GCST90001472	CD62L- CD86+ myeloid DC AC	rs78569595	1	162032153	T	G	-0.421	0.08231	0.0279	3.31101e-07	3387	TRUE	reported	igd	0.00766482	26.1458
ebi-a-GCST90001472	CD62L- CD86+ myeloid DC AC	rs2788088	1	2897093	A	G	-0.1286	0.02736	0.6884	2.711e-06	3387	TRUE	reported	igd	0.00648054	22.0797
ebi-a-GCST90001472	CD62L- CD86+ myeloid DC AC	rs75072970	1	161058351	C	T	0.4485	0.05868	0.0531	2.73275e-14	3387	TRUE	reported	igd	0.0169552	58.3832
ebi-a-GCST90001472	CD62L- CD86+ myeloid DC AC	rs61808511	1	120116588	G	T	0.1553	0.03474	0.1676	8.03304e-06	3387	TRUE	reported	igd	0.00586561	19.9722
ebi-a-GCST90001472	CD62L- CD86+ myeloid DC AC	rs516847	1	160799360	G	C	0.1701	0.02716	0.4297	4.20001e-10	3387	TRUE	reported	igd	0.0114481	39.2006
ebi-a-GCST90001472	CD62L- CD86+ myeloid DC AC	rs115805162	1	161410253	T	C	-0.3094	0.03328	0.2083	2.47116e-20	3387	TRUE	reported	igd	0.0248837	86.3808
ebi-a-GCST90001472	CD62L- CD86+ myeloid DC AC	rs3933769	1	161559327	G	A	-0.1927	0.0283	0.6134	1.14789e-11	3387	TRUE	reported	igd	0.0135043	46.3377
ebi-a-GCST90001472	CD62L- CD86+ myeloid DC AC	rs3845548	1	161507448	T	C	0.9044	0.02748	0.2346	1e-200	3387	TRUE	reported	igd	0.242307	1082.51
ebi-a-GCST90001472	CD62L- CD86+ myeloid DC AC	rs352685	1	160681836	G	C	-0.1691	0.03354	0.1918	4.90004e-07	3387	TRUE	reported	igd	0.00744901	25.4041
ebi-a-GCST90001472	CD62L- CD86+ myeloid DC AC	rs911228	1	160145298	A	G	0.13	0.02656	0.5691	1.04299e-06	3387	TRUE	reported	igd	0.00702351	23.9428
ebi-a-GCST90001472	CD62L- CD86+ myeloid DC AC	rs10779896	2	4613050	T	A	-0.2434	0.0534	0.0633	5.33605e-06	3387	TRUE	reported	igd	0.0060966	20.7636
ebi-a-GCST90001472	CD62L- CD86+ myeloid DC AC	rs146507670	3	172101731	T	C	-0.4935	0.1095	0.0136	6.80503e-06	3387	TRUE	reported	igd	0.00596121	20.2997
ebi-a-GCST90001472	CD62L- CD86+ myeloid DC AC	rs162588	3	364098	A	G	-0.1544	0.03158	0.2046	1.06101e-06	3387	TRUE	reported	igd	0.00700811	23.8899
ebi-a-GCST90001472	CD62L- CD86+ myeloid DC AC	rs144101090	4	60446347	A	T	-0.4201	0.09454	0.0186	9.12095e-06	3387	TRUE	reported	igd	0.00579608	19.7341
ebi-a-GCST90001472	CD62L- CD86+ myeloid DC AC	rs62489014	8	1144980	T	C	-0.4885	0.11	0.0133	9.18904e-06	3387	TRUE	reported	igd	0.00578905	19.71
ebi-a-GCST90001472	CD62L- CD86+ myeloid DC AC	rs139956891	10	127556162	G	A	0.2686	0.05451	0.0616	8.74601e-07	3387	TRUE	reported	igd	0.00711774	24.2663
ebi-a-GCST90001472	CD62L- CD86+ myeloid DC AC	rs11830537	12	48157703	T	C	-0.3134	0.06979	0.0371	7.35495e-06	3387	TRUE	reported	igd	0.00591859	20.1537
ebi-a-GCST90001472	CD62L- CD86+ myeloid DC AC	rs135299	22	48479731	A	G	0.1435	0.03123	0.2166	4.46396e-06	3387	TRUE	reported	igd	0.00619506	21.101
ebi-a-GCST90001473	CD62L- CD86+ myeloid DC %DC	rs2788088	1	2897093	A	G	-0.1283	0.02719	0.6886	2.488e-06	3410	TRUE	reported	igd	0.00648715	22.2526
ebi-a-GCST90001473	CD62L- CD86+ myeloid DC %DC	rs75072970	1	161058351	C	T	0.4126	0.05841	0.0531	1.962e-12	3410	TRUE	reported	igd	0.0144218	49.8688
ebi-a-GCST90001473	CD62L- CD86+ myeloid DC %DC	rs115805162	1	161410253	T	C	-0.3069	0.03321	0.2084	4.1783e-20	3410	TRUE	reported	igd	0.024432	85.3495
ebi-a-GCST90001473	CD62L- CD86+ myeloid DC %DC	rs3933769	1	161559327	G	A	-0.2076	0.02811	0.6129	1.88799e-13	3410	TRUE	reported	igd	0.015743	54.5103
ebi-a-GCST90001473	CD62L- CD86+ myeloid DC %DC	rs78569595	1	162032153	T	G	-0.4234	0.08187	0.028	2.45301e-07	3410	TRUE	reported	igd	0.00778224	26.7299
ebi-a-GCST90001473	CD62L- CD86+ myeloid DC %DC	rs6537835	1	115108914	A	G	-0.1706	0.03712	0.8488	4.48002e-06	3410	TRUE	reported	igd	0.0061561	21.11
ebi-a-GCST90001473	CD62L- CD86+ myeloid DC %DC	rs79078281	1	147922051	G	A	0.5118	0.1119	0.017	4.99597e-06	3410	TRUE	reported	igd	0.00609719	20.9067
ebi-a-GCST90001473	CD62L- CD86+ myeloid DC %DC	rs352685	1	160681836	G	C	-0.1733	0.03338	0.1912	2.21101e-07	3410	TRUE	reported	igd	0.00784243	26.9383
ebi-a-GCST90001473	CD62L- CD86+ myeloid DC %DC	rs3845548	1	161507448	T	C	0.9078	0.02743	0.2345	1e-200	3410	TRUE	reported	igd	0.243112	1094.65
ebi-a-GCST90001473	CD62L- CD86+ myeloid DC %DC	rs148765873	1	161221713	C	T	-0.3166	0.06673	0.0437	2.17e-06	3410	TRUE	reported	igd	0.00655794	22.497
ebi-a-GCST90001473	CD62L- CD86+ myeloid DC %DC	rs516847	1	160799360	G	C	0.1567	0.02716	0.4298	8.67701e-09	3410	TRUE	reported	igd	0.0096673	33.2678
ebi-a-GCST90001473	CD62L- CD86+ myeloid DC %DC	rs10779896	2	4613050	T	A	-0.2429	0.05312	0.0632	5.00299e-06	3410	TRUE	reported	igd	0.00609438	20.897
ebi-a-GCST90001473	CD62L- CD86+ myeloid DC %DC	rs162588	3	364098	A	G	-0.1411	0.03136	0.2048	7.09594e-06	3410	TRUE	reported	igd	0.0059017	20.2324
ebi-a-GCST90001473	CD62L- CD86+ myeloid DC %DC	rs144030104	8	40841454	T	C	0.5823	0.1299	0.0101	7.55892e-06	3410	TRUE	reported	igd	0.00585827	20.0826
ebi-a-GCST90001473	CD62L- CD86+ myeloid DC %DC	rs72659736	8	60780923	T	G	0.1382	0.03068	0.2557	6.85394e-06	3410	TRUE	reported	igd	0.00591527	20.2792
ebi-a-GCST90001473	CD62L- CD86+ myeloid DC %DC	rs139956891	10	127556162	G	A	0.244	0.0541	0.0616	6.663e-06	3410	TRUE	reported	igd	0.00592991	20.3297
ebi-a-GCST90001473	CD62L- CD86+ myeloid DC %DC	rs4761369	12	77743499	T	C	0.1553	0.03329	0.1861	3.19198e-06	3410	TRUE	reported	igd	0.00634159	21.7501
ebi-a-GCST90001473	CD62L- CD86+ myeloid DC %DC	rs113704374	12	106818887	G	C	0.4006	0.0901	0.0218	9.03296e-06	3410	TRUE	reported	igd	0.00576378	19.7568
ebi-a-GCST90001473	CD62L- CD86+ myeloid DC %DC	rs500809	20	3013136	A	G	0.1195	0.02597	0.5667	4.37603e-06	3410	TRUE	reported	igd	0.00617091	21.161
ebi-a-GCST90001473	CD62L- CD86+ myeloid DC %DC	rs5767014	22	48474288	C	T	-0.1396	0.03059	0.7776	5.18096e-06	3410	TRUE	reported	igd	0.00607034	20.8141
ebi-a-GCST90001474	Plasmacytoid DC %DC	rs10910893	1	181160955	T	G	-0.2262	0.04889	0.0707	3.85798e-06	3410	TRUE	reported	igd	0.0062384	21.3939
ebi-a-GCST90001474	Plasmacytoid DC %DC	rs143032729	1	160353789	G	A	-0.3966	0.07264	0.0326	5.11105e-08	3410	TRUE	reported	igd	0.00866601	29.792
ebi-a-GCST90001474	Plasmacytoid DC %DC	rs56199187	1	161520931	T	C	-0.5887	0.02799	0.2441	1.96517e-92	3410	TRUE	reported	igd	0.11483	442.107
ebi-a-GCST90001474	Plasmacytoid DC %DC	rs111828362	1	161557528	T	C	0.1824	0.0356	0.15	3.13502e-07	3410	TRUE	reported	igd	0.0076395	26.2358
ebi-a-GCST90001474	Plasmacytoid DC %DC	rs7593638	2	111876941	C	A	0.1305	0.02526	0.4749	2.52e-07	3410	TRUE	reported	igd	0.0077663	26.6747
ebi-a-GCST90001474	Plasmacytoid DC %DC	rs2164210	2	136580287	C	T	0.1236	0.02777	0.3238	8.76193e-06	3410	TRUE	reported	igd	0.00577584	19.7984
ebi-a-GCST90001474	Plasmacytoid DC %DC	rs62234997	3	20754619	G	A	0.2108	0.04552	0.085	3.77703e-06	3410	TRUE	reported	igd	0.00624971	21.4329
ebi-a-GCST90001474	Plasmacytoid DC %DC	rs62272723	3	151963160	T	G	-0.2775	0.05854	0.0501	2.21202e-06	3410	TRUE	reported	igd	0.00654657	22.4577
ebi-a-GCST90001474	Plasmacytoid DC %DC	rs11715127	3	384169	C	G	0.1657	0.03607	0.1276	4.48198e-06	3410	TRUE	reported	igd	0.00615062	21.091
ebi-a-GCST90001474	Plasmacytoid DC %DC	rs7566	5	179156449	C	T	0.184	0.04158	0.9029	9.99701e-06	3410	TRUE	reported	igd	0.00570986	19.5709
ebi-a-GCST90001474	Plasmacytoid DC %DC	rs196051	6	22056131	G	A	-0.1221	0.02607	0.3971	2.90503e-06	3410	TRUE	reported	igd	0.00639161	21.9227
ebi-a-GCST90001474	Plasmacytoid DC %DC	rs876036	7	50307710	C	T	-0.1835	0.02885	0.2645	2.25201e-10	3410	TRUE	reported	igd	0.0117248	40.432
ebi-a-GCST90001474	Plasmacytoid DC %DC	rs4398989	9	110238601	A	G	-0.2853	0.06219	0.0422	4.65897e-06	3410	TRUE	reported	igd	0.00613389	21.0333
ebi-a-GCST90001474	Plasmacytoid DC %DC	rs10759202	9	99462625	A	G	-0.2618	0.05913	0.0477	9.85099e-06	3410	TRUE	reported	igd	0.00571583	19.5915
ebi-a-GCST90001474	Plasmacytoid DC %DC	rs4752481	10	122700529	T	G	-0.1258	0.0253	0.4535	6.93107e-07	3410	TRUE	reported	igd	0.00719827	24.7096
ebi-a-GCST90001474	Plasmacytoid DC %DC	rs28595889	12	61698548	T	A	0.1222	0.02739	0.677	8.31802e-06	3410	TRUE	reported	igd	0.00580332	19.8931
ebi-a-GCST90001474	Plasmacytoid DC %DC	rs10735429	12	108726677	G	A	0.1338	0.02924	0.7411	4.91802e-06	3410	TRUE	reported	igd	0.00610302	20.9268
ebi-a-GCST90001474	Plasmacytoid DC %DC	rs73180904	13	44765322	T	C	-0.2075	0.04577	0.0842	5.99501e-06	3410	TRUE	reported	igd	0.00599115	20.5409
ebi-a-GCST90001474	Plasmacytoid DC %DC	rs690924	15	50067248	T	C	0.3577	0.07936	0.0264	6.77798e-06	3410	TRUE	reported	igd	0.00592244	20.3039
ebi-a-GCST90001474	Plasmacytoid DC %DC	rs12951038	17	77544550	T	C	0.2104	0.04683	0.0745	7.24303e-06	3410	TRUE	reported	igd	0.00588472	20.1738
ebi-a-GCST90001474	Plasmacytoid DC %DC	rs203393	20	56242563	A	G	-0.1217	0.02505	0.5792	1.23501e-06	3410	TRUE	reported	igd	0.0068741	23.5891
ebi-a-GCST90001475	HLA DR++ monocyte %monocyte	rs76950373	1	70942862	C	T	0.1622	0.0366	0.1367	9.5971e-06	3595	TRUE	reported	igd	0.00543344	19.629
ebi-a-GCST90001475	HLA DR++ monocyte %monocyte	rs9439731	1	19059471	C	T	-0.1231	0.02626	0.3644	2.85102e-06	3595	TRUE	reported	igd	0.00607549	21.9627
ebi-a-GCST90001475	HLA DR++ monocyte %monocyte	rs7538058	1	166381821	G	T	0.1374	0.03081	0.7944	8.531e-06	3595	TRUE	reported	igd	0.00550168	19.8769
ebi-a-GCST90001475	HLA DR++ monocyte %monocyte	rs187260865	2	106940570	T	C	-0.5052	0.09405	0.0185	8.30902e-08	3595	TRUE	reported	igd	0.0079623	28.8382
ebi-a-GCST90001475	HLA DR++ monocyte %monocyte	rs17023874	2	39734023	T	C	-0.2782	0.06213	0.0421	7.74694e-06	3595	TRUE	reported	igd	0.00554622	20.0387
ebi-a-GCST90001475	HLA DR++ monocyte %monocyte	rs7624992	3	3233271	T	C	-0.1735	0.03914	0.1139	9.56908e-06	3595	TRUE	reported	igd	0.00543615	19.6388
ebi-a-GCST90001475	HLA DR++ monocyte %monocyte	rs2878953	3	180110875	T	C	0.2039	0.04605	0.0771	9.82992e-06	3595	TRUE	reported	igd	0.00542393	19.5945
ebi-a-GCST90001475	HLA DR++ monocyte %monocyte	rs62395272	6	31394424	T	C	-0.2295	0.03657	0.2819	3.90598e-10	3595	TRUE	reported	igd	0.0108364	39.3617
ebi-a-GCST90001475	HLA DR++ monocyte %monocyte	rs9271281	6	32581059	T	C	-0.3029	0.03046	0.5808	5.37155e-23	3595	TRUE	reported	igd	0.0267704	98.8319
ebi-a-GCST90001475	HLA DR++ monocyte %monocyte	rs9271768	6	32594188	G	A	-0.2475	0.03213	0.4356	1.68384e-14	3595	TRUE	reported	igd	0.0162375	59.3044
ebi-a-GCST90001475	HLA DR++ monocyte %monocyte	rs9296042	6	32736005	T	C	-0.1923	0.02928	0.5013	5.86138e-11	3595	TRUE	reported	igd	0.011856	43.1097
ebi-a-GCST90001475	HLA DR++ monocyte %monocyte	rs116322630	6	15221128	T	C	0.2678	0.05377	0.0633	6.63804e-07	3595	TRUE	reported	igd	0.00685261	24.7913
ebi-a-GCST90001475	HLA DR++ monocyte %monocyte	rs2090888	6	109646216	T	A	0.1173	0.02647	0.6394	9.67208e-06	3595	TRUE	reported	igd	0.0054328	19.6267
ebi-a-GCST90001475	HLA DR++ monocyte %monocyte	rs6934244	6	33024032	A	C	0.1849	0.0413	0.1526	7.79399e-06	3595	TRUE	reported	igd	0.00554447	20.0324
ebi-a-GCST90001475	HLA DR++ monocyte %monocyte	rs2113347	8	3175873	C	G	-0.1283	0.02784	0.2826	4.20397e-06	3595	TRUE	reported	igd	0.00587297	21.2262
ebi-a-GCST90001475	HLA DR++ monocyte %monocyte	rs61835728	10	10550265	T	C	-0.5588	0.1253	0.0103	8.39093e-06	3595	TRUE	reported	igd	0.00550194	19.8778
ebi-a-GCST90001475	HLA DR++ monocyte %monocyte	rs150066324	12	51947803	T	A	0.5024	0.1131	0.0129	9.25699e-06	3595	TRUE	reported	igd	0.00545881	19.7212
ebi-a-GCST90001475	HLA DR++ monocyte %monocyte	rs7953257	12	112684221	T	A	-0.1366	0.02719	0.531	5.34995e-07	3595	TRUE	reported	igd	0.00697181	25.2256
ebi-a-GCST90001475	HLA DR++ monocyte %monocyte	rs12436392	14	81293101	C	T	0.5761	0.123	0.9897	2.943e-06	3595	TRUE	reported	igd	0.00606519	21.9252
ebi-a-GCST90001475	HLA DR++ monocyte %monocyte	rs62083470	18	35262843	C	T	-0.1742	0.03706	0.1305	2.68201e-06	3595	TRUE	reported	igd	0.00610837	22.0823
ebi-a-GCST90001475	HLA DR++ monocyte %monocyte	rs10410907	19	41033109	T	C	0.1843	0.04055	0.1067	5.65405e-06	3595	TRUE	reported	igd	0.00571323	20.6456
ebi-a-GCST90001475	HLA DR++ monocyte %monocyte	rs6010756	20	61265397	C	A	-0.3757	0.07989	0.0243	2.67202e-06	3595	TRUE	reported	igd	0.00611414	22.1032
ebi-a-GCST90001476	HLA DR++ monocyte %leukocyte	rs115589615	2	106954936	T	C	-0.4683	0.09513	0.0175	8.93203e-07	3595	TRUE	reported	igd	0.00669571	24.2199
ebi-a-GCST90001476	HLA DR++ monocyte %leukocyte	rs9271768	6	32594188	G	A	-0.2168	0.03267	0.4356	3.71878e-11	3595	TRUE	reported	igd	0.0121013	44.0128
ebi-a-GCST90001476	HLA DR++ monocyte %leukocyte	rs62395272	6	31394424	T	C	-0.1829	0.03742	0.2819	1.06999e-06	3595	TRUE	reported	igd	0.00660153	23.8769
ebi-a-GCST90001476	HLA DR++ monocyte %leukocyte	rs9270591	6	32561424	T	C	-0.2715	0.03137	0.5793	7.43875e-18	3595	TRUE	reported	igd	0.0204106	74.8633
ebi-a-GCST90001476	HLA DR++ monocyte %leukocyte	rs9296042	6	32736005	T	C	-0.1611	0.02972	0.5013	6.34498e-08	3595	TRUE	reported	igd	0.00810699	29.3665
ebi-a-GCST90001476	HLA DR++ monocyte %leukocyte	rs9615878	22	48806386	A	G	0.1791	0.04031	0.1097	9.19602e-06	3595	TRUE	reported	igd	0.0054612	19.7299
ebi-a-GCST90001477	HLA DR++ monocyte AC	rs12410580	1	160126020	A	G	0.2562	0.05738	0.0482	8.27199e-06	3579	TRUE	reported	igd	0.0055394	19.9248
ebi-a-GCST90001477	HLA DR++ monocyte AC	rs10753675	1	165314847	T	C	0.1115	0.0249	0.5617	7.80998e-06	3579	TRUE	reported	igd	0.00557138	20.0405
ebi-a-GCST90001477	HLA DR++ monocyte AC	rs115589615	2	106954936	T	C	-0.4684	0.09367	0.0176	5.98494e-07	3579	TRUE	reported	igd	0.00693821	24.9914
ebi-a-GCST90001477	HLA DR++ monocyte AC	rs114141703	3	197226213	A	C	0.3833	0.08005	0.025	1.74699e-06	3579	TRUE	reported	igd	0.00636532	22.9146
ebi-a-GCST90001477	HLA DR++ monocyte AC	rs74827437	4	109128418	G	A	0.1903	0.04129	0.1018	4.20504e-06	3579	TRUE	reported	igd	0.00590006	21.2298
ebi-a-GCST90001477	HLA DR++ monocyte AC	rs73576356	6	147436169	T	A	-0.2957	0.06466	0.0379	4.98001e-06	3579	TRUE	reported	igd	0.00580951	20.902
ebi-a-GCST90001477	HLA DR++ monocyte AC	rs9272459	6	32605578	A	G	-0.1649	0.02958	0.5423	2.66397e-08	3579	TRUE	reported	igd	0.00860852	31.0601
ebi-a-GCST90001477	HLA DR++ monocyte AC	rs62395272	6	31394424	T	C	-0.1767	0.0353	0.2812	5.79402e-07	3579	TRUE	reported	igd	0.00695236	25.0427
ebi-a-GCST90001477	HLA DR++ monocyte AC	rs9275271	6	32662533	C	T	0.2356	0.03057	0.6292	1.67494e-14	3579	TRUE	reported	igd	0.0163249	59.3631
ebi-a-GCST90001477	HLA DR++ monocyte AC	rs28610544	7	106771703	T	C	0.1685	0.03275	0.1692	2.831e-07	3579	TRUE	reported	igd	0.00734201	26.4566
ebi-a-GCST90001477	HLA DR++ monocyte AC	rs16901587	8	127636944	A	G	-0.1396	0.03069	0.202	5.61798e-06	3579	TRUE	reported	igd	0.00574794	20.6792
ebi-a-GCST90001477	HLA DR++ monocyte AC	rs35842632	9	25608163	T	G	0.1193	0.02672	0.2923	8.22792e-06	3579	TRUE	reported	igd	0.00553903	19.9235
ebi-a-GCST90001477	HLA DR++ monocyte AC	rs4244738	9	66536402	G	A	0.3959	0.08798	0.9719	6.99906e-06	3579	TRUE	reported	igd	0.00562589	20.2377
ebi-a-GCST90001477	HLA DR++ monocyte AC	rs7310615	12	111865049	G	C	-0.1431	0.02641	0.5222	6.40398e-08	3579	TRUE	reported	igd	0.00813641	29.3427
ebi-a-GCST90001477	HLA DR++ monocyte AC	rs11169475	12	50914563	A	G	-0.3396	0.07329	0.0296	3.71604e-06	3579	TRUE	reported	igd	0.0059633	21.4587
ebi-a-GCST90001477	HLA DR++ monocyte AC	rs55952218	16	73388512	A	G	0.2123	0.04485	0.0807	2.28402e-06	3579	TRUE	reported	igd	0.00622161	22.394
ebi-a-GCST90001477	HLA DR++ monocyte AC	rs139181645	17	76469857	G	C	-0.2801	0.05887	0.0451	2.03301e-06	3579	TRUE	reported	igd	0.00628547	22.6254
ebi-a-GCST90001477	HLA DR++ monocyte AC	rs61289229	19	46392004	T	C	0.1874	0.03947	0.1133	2.14902e-06	3579	TRUE	reported	igd	0.00625916	22.5301
ebi-a-GCST90001477	HLA DR++ monocyte AC	rs5995959	22	22750190	T	C	-0.3484	0.07506	0.0323	3.58798e-06	3579	TRUE	reported	igd	0.00598372	21.5326
ebi-a-GCST90001478	CD4 Treg %CD4	rs13410035	2	161139489	T	C	-0.3267	0.06743	0.0346	1.322e-06	3437	TRUE	reported	igd	0.00678354	23.4606
ebi-a-GCST90001478	CD4 Treg %CD4	rs17009374	2	30532493	T	C	0.5648	0.1239	0.0103	5.34097e-06	3437	TRUE	reported	igd	0.00600965	20.768
ebi-a-GCST90001478	CD4 Treg %CD4	rs4685760	3	4602747	C	G	-0.1117	0.02502	0.4693	8.30195e-06	3437	TRUE	reported	igd	0.00576555	19.9195
ebi-a-GCST90001478	CD4 Treg %CD4	rs12186662	5	90356197	G	A	-0.1134	0.0254	0.6123	8.30692e-06	3437	TRUE	reported	igd	0.00576591	19.9208
ebi-a-GCST90001478	CD4 Treg %CD4	rs77142596	6	163753664	T	C	-0.307	0.06687	0.0371	4.57804e-06	3437	TRUE	reported	igd	0.00609508	21.065
ebi-a-GCST90001478	CD4 Treg %CD4	rs2187822	6	32449726	C	A	-0.1531	0.03337	0.3251	4.65704e-06	3437	TRUE	reported	igd	0.00608705	21.0371
ebi-a-GCST90001478	CD4 Treg %CD4	rs191172032	7	148149143	A	G	0.3869	0.0825	0.0253	2.83302e-06	3437	TRUE	reported	igd	0.00635828	21.9805
ebi-a-GCST90001478	CD4 Treg %CD4	rs77615103	7	37406370	A	C	0.1876	0.03743	0.1484	5.62199e-07	3437	TRUE	reported	igd	0.00725578	25.1058
ebi-a-GCST90001478	CD4 Treg %CD4	rs138899232	8	10768753	T	G	0.1934	0.04306	0.112	7.26708e-06	3437	TRUE	reported	igd	0.00583504	20.161
ebi-a-GCST90001478	CD4 Treg %CD4	rs1571025	10	6134869	G	A	0.2422	0.0339	0.1766	1.10892e-12	3437	TRUE	reported	igd	0.0146341	51.0148
ebi-a-GCST90001478	CD4 Treg %CD4	rs6602392	10	6078079	A	C	0.2173	0.03926	0.1155	3.33703e-08	3437	TRUE	reported	igd	0.00883457	30.6172
ebi-a-GCST90001478	CD4 Treg %CD4	rs73018933	11	128174781	A	G	-0.1478	0.03295	0.1785	7.56206e-06	3437	TRUE	reported	igd	0.00582001	20.1088
ebi-a-GCST90001478	CD4 Treg %CD4	rs77071786	12	23501010	C	G	-0.2858	0.05432	0.0598	1.51901e-07	3437	TRUE	reported	igd	0.0079899	27.6664
ebi-a-GCST90001478	CD4 Treg %CD4	rs146090095	14	25035095	T	A	-0.2227	0.04891	0.0708	5.48302e-06	3437	TRUE	reported	igd	0.00599589	20.7201
ebi-a-GCST90001478	CD4 Treg %CD4	rs79028902	16	84427121	T	C	-0.1713	0.03867	0.1251	9.77192e-06	3437	TRUE	reported	igd	0.00567694	19.6116
ebi-a-GCST90001478	CD4 Treg %CD4	rs72821912	17	30183388	T	C	0.2845	0.06114	0.045	3.38197e-06	3437	TRUE	reported	igd	0.00626047	21.6402
ebi-a-GCST90001478	CD4 Treg %CD4	rs2909902	19	47667326	A	T	-0.1357	0.02779	0.2784	1.08101e-06	3437	TRUE	reported	igd	0.0068897	23.8303
ebi-a-GCST90001479	CD4 Treg %T cell	rs76239041	5	153002618	A	G	0.3211	0.06468	0.0412	7.21805e-07	3437	TRUE	reported	igd	0.00711964	24.6313
ebi-a-GCST90001479	CD4 Treg %T cell	rs219948	6	12155899	A	G	0.1335	0.02947	0.262	6.10506e-06	3437	TRUE	reported	igd	0.00593523	20.5092
ebi-a-GCST90001479	CD4 Treg %T cell	rs2975007	6	29902327	T	G	-0.1628	0.0337	0.4342	1.42099e-06	3437	TRUE	reported	igd	0.0067442	23.3236
ebi-a-GCST90001479	CD4 Treg %T cell	rs971864	6	164597687	T	C	0.1181	0.02572	0.4588	4.56499e-06	3437	TRUE	reported	igd	0.00609709	21.072
ebi-a-GCST90001479	CD4 Treg %T cell	rs28445004	8	34560021	C	T	0.46	0.1039	0.0148	9.87302e-06	3437	TRUE	reported	igd	0.00567068	19.5899
ebi-a-GCST90001479	CD4 Treg %T cell	rs6602392	10	6078079	A	C	0.1917	0.04025	0.1155	1.992e-06	3437	TRUE	reported	igd	0.00655656	22.6704
ebi-a-GCST90001479	CD4 Treg %T cell	rs1571025	10	6134869	G	A	0.2054	0.03486	0.1766	4.16898e-09	3437	TRUE	reported	igd	0.01	34.6971
ebi-a-GCST90001479	CD4 Treg %T cell	rs509240	11	30568643	G	A	0.1334	0.02964	0.2629	6.97606e-06	3437	TRUE	reported	igd	0.005859	20.2443
ebi-a-GCST90001479	CD4 Treg %T cell	rs61907712	11	128161142	G	C	-0.1567	0.03501	0.1616	7.89005e-06	3437	TRUE	reported	igd	0.00579496	20.0217
ebi-a-GCST90001479	CD4 Treg %T cell	rs139191636	12	23591661	A	G	-0.2479	0.05372	0.0634	4.05798e-06	3437	TRUE	reported	igd	0.00615771	21.2828
ebi-a-GCST90001479	CD4 Treg %T cell	rs146090095	14	25035095	T	A	-0.2506	0.04997	0.0708	5.53796e-07	3437	TRUE	reported	igd	0.00726436	25.1357
ebi-a-GCST90001479	CD4 Treg %T cell	rs2526941	14	73155735	C	T	0.323	0.06915	0.0358	3.10599e-06	3437	TRUE	reported	igd	0.00630802	21.8056
ebi-a-GCST90001479	CD4 Treg %T cell	rs11869223	17	33775713	G	C	-0.1191	0.02574	0.4364	3.88597e-06	3437	TRUE	reported	igd	0.00619056	21.397
ebi-a-GCST90001479	CD4 Treg %T cell	rs62055610	17	5640871	T	C	0.122	0.02741	0.334	8.88894e-06	3437	TRUE	reported	igd	0.00573094	19.7993
ebi-a-GCST90001479	CD4 Treg %T cell	rs56043453	17	80189590	T	A	0.1394	0.03038	0.7704	4.622e-06	3437	TRUE	reported	igd	0.00608861	21.0425
ebi-a-GCST90001479	CD4 Treg %T cell	rs10212061	22	49579609	A	G	0.1425	0.0316	0.2074	6.66899e-06	3437	TRUE	reported	igd	0.00588185	20.3237
ebi-a-GCST90001480	Resting Treg AC	rs112505169	1	197974293	T	C	0.6849	0.1061	0.0117	1.217e-10	3405	TRUE	reported	igd	0.0120899	41.6455
ebi-a-GCST90001480	Resting Treg AC	rs12044365	1	210431761	G	A	-0.3482	0.07468	0.0248	3.23698e-06	3405	TRUE	reported	igd	0.00634407	21.7267
ebi-a-GCST90001480	Resting Treg AC	rs6751481	2	38897810	C	T	0.2177	0.02348	0.4699	3.10099e-20	3405	TRUE	reported	igd	0.0246249	85.9143
ebi-a-GCST90001480	Resting Treg AC	rs79244630	2	130435634	T	C	0.2841	0.0642	0.0352	9.93002e-06	3405	TRUE	reported	igd	0.00571827	19.5712
ebi-a-GCST90001480	Resting Treg AC	rs17607399	2	41884212	T	C	0.1892	0.03839	0.1084	8.66204e-07	3405	TRUE	reported	igd	0.00708275	24.2745
ebi-a-GCST90001480	Resting Treg AC	rs408686	2	39177320	A	C	-0.2089	0.03078	0.814	1.33291e-11	3405	TRUE	reported	igd	0.0133471	46.0346
ebi-a-GCST90001480	Resting Treg AC	rs979640	4	132525794	G	A	-0.1339	0.02833	0.7852	2.40099e-06	3405	TRUE	reported	igd	0.00651795	22.3261
ebi-a-GCST90001480	Resting Treg AC	rs247636	5	142990496	A	G	-0.3186	0.06187	0.0363	2.77e-07	3405	TRUE	reported	igd	0.00772761	26.5018
ebi-a-GCST90001480	Resting Treg AC	rs36058358	6	32636282	A	G	-0.1784	0.03687	0.2229	1.37e-06	3405	TRUE	reported	igd	0.00682889	23.3985
ebi-a-GCST90001480	Resting Treg AC	rs9272050	6	32599071	A	G	0.1633	0.03024	0.7012	7.09692e-08	3405	TRUE	reported	igd	0.00849157	29.1443
ebi-a-GCST90001480	Resting Treg AC	rs1618199	6	31275850	A	G	0.1509	0.0328	0.3771	4.37502e-06	3405	TRUE	reported	igd	0.00617764	21.1532
ebi-a-GCST90001480	Resting Treg AC	rs147199078	7	80542211	C	T	0.3441	0.06816	0.0295	4.685e-07	3405	TRUE	reported	igd	0.00742941	25.4715
ebi-a-GCST90001480	Resting Treg AC	rs7787732	7	151861663	C	T	0.1935	0.04143	0.0793	3.13899e-06	3405	TRUE	reported	igd	0.00636563	21.801
ebi-a-GCST90001480	Resting Treg AC	rs7899451	10	118980344	G	C	-0.1238	0.02622	0.2803	2.45002e-06	3405	TRUE	reported	igd	0.00650466	22.2803
ebi-a-GCST90001480	Resting Treg AC	rs16922479	10	22863004	C	T	-0.1773	0.03726	0.1094	2.02899e-06	3405	TRUE	reported	igd	0.00660596	22.6296
ebi-a-GCST90001480	Resting Treg AC	rs3016770	11	128694040	G	T	-0.1819	0.03707	0.89	9.74002e-07	3405	TRUE	reported	igd	0.00702171	24.0638
ebi-a-GCST90001480	Resting Treg AC	rs75958070	11	79203049	C	G	-0.2006	0.03612	0.1217	3.01801e-08	3405	TRUE	reported	igd	0.00897704	30.8256
ebi-a-GCST90001480	Resting Treg AC	rs73060045	12	12168131	G	A	-0.1712	0.03829	0.1026	8.00995e-06	3405	TRUE	reported	igd	0.00583683	19.9794
ebi-a-GCST90001480	Resting Treg AC	rs72702642	14	99672909	G	A	0.2877	0.06401	0.0341	7.21606e-06	3405	TRUE	reported	igd	0.00589791	20.1897
ebi-a-GCST90001480	Resting Treg AC	rs117432559	15	40508902	G	A	-0.429	0.09447	0.0142	5.79696e-06	3405	TRUE	reported	igd	0.00601987	20.6097
ebi-a-GCST90001480	Resting Treg AC	rs8088253	18	64904859	G	A	0.2852	0.05469	0.0467	1.94299e-07	3405	TRUE	reported	igd	0.00792339	27.1787
ebi-a-GCST90001480	Resting Treg AC	rs11703793	22	27946507	C	T	-0.5089	0.1131	0.0103	7.085e-06	3405	TRUE	reported	igd	0.00591082	20.2341
ebi-a-GCST90001480	Resting Treg AC	rs111941642	22	28079761	T	C	-0.476	0.09652	0.0144	8.56407e-07	3405	TRUE	reported	igd	0.00709204	24.3066
ebi-a-GCST90001481	Resting Treg % CD4 Treg	rs78144227	1	203602440	A	G	0.2555	0.05701	0.0444	7.66196e-06	3437	TRUE	reported	igd	0.00580991	20.0737
ebi-a-GCST90001481	Resting Treg % CD4 Treg	rs61828007	1	203502968	G	A	0.3706	0.06927	0.0289	9.34695e-08	3437	TRUE	reported	igd	0.00825922	28.6067
ebi-a-GCST90001481	Resting Treg % CD4 Treg	rs112505169	1	197974293	T	C	0.8519	0.1018	0.0118	8.67361e-17	3437	TRUE	reported	igd	0.0199684	69.9889
ebi-a-GCST90001481	Resting Treg % CD4 Treg	rs12141881	1	195458694	C	T	0.4728	0.09191	0.0159	2.834e-07	3437	TRUE	reported	igd	0.00764045	26.447
ebi-a-GCST90001481	Resting Treg % CD4 Treg	rs60220946	1	193505625	T	C	0.4297	0.07742	0.0212	3.079e-08	3437	TRUE	reported	igd	0.0088832	30.7873
ebi-a-GCST90001481	Resting Treg % CD4 Treg	rs11589644	1	199808849	T	C	0.7703	0.1057	0.0119	3.85834e-13	3437	TRUE	reported	igd	0.0152171	53.0783
ebi-a-GCST90001481	Resting Treg % CD4 Treg	rs147958143	1	238096255	T	A	-0.4624	0.104	0.0111	8.95097e-06	3437	TRUE	reported	igd	0.00571872	19.7568
ebi-a-GCST90001481	Resting Treg % CD4 Treg	rs112553628	2	38077329	G	A	0.2951	0.06128	0.0352	1.53801e-06	3437	TRUE	reported	igd	0.00670195	23.1765
ebi-a-GCST90001481	Resting Treg % CD4 Treg	rs413431	2	39176695	G	A	-0.2777	0.02969	0.8154	1.46791e-20	3437	TRUE	reported	igd	0.0248219	87.4336
ebi-a-GCST90001481	Resting Treg % CD4 Treg	rs139681117	2	23924920	T	C	0.2445	0.05221	0.0528	2.93697e-06	3437	TRUE	reported	igd	0.00634028	21.9178
ebi-a-GCST90001481	Resting Treg % CD4 Treg	rs12993274	2	42378770	C	A	-0.1476	0.0323	0.1481	5.05697e-06	3437	TRUE	reported	igd	0.0060389	20.8696
ebi-a-GCST90001481	Resting Treg % CD4 Treg	rs76584473	2	73109350	A	G	0.2968	0.06625	0.0304	7.68794e-06	3437	TRUE	reported	igd	0.00580561	20.0587
ebi-a-GCST90001481	Resting Treg % CD4 Treg	rs6751481	2	38897810	C	T	0.2946	0.02252	0.4709	3.39782e-38	3437	TRUE	reported	igd	0.0474293	171.031
ebi-a-GCST90001481	Resting Treg % CD4 Treg	rs17607399	2	41884212	T	C	0.209	0.03723	0.1084	2.14102e-08	3437	TRUE	reported	igd	0.0090858	31.4959
ebi-a-GCST90001481	Resting Treg % CD4 Treg	rs10059100	5	120100784	G	A	-0.1194	0.02467	0.3224	1.357e-06	3437	TRUE	reported	igd	0.00676926	23.4109
ebi-a-GCST90001481	Resting Treg % CD4 Treg	rs1634783	6	31283604	A	G	-0.1327	0.02906	0.5121	5.12696e-06	3437	TRUE	reported	igd	0.00603037	20.84
ebi-a-GCST90001481	Resting Treg % CD4 Treg	rs9274712	6	32637298	T	C	-0.1758	0.03533	0.3326	6.79908e-07	3437	TRUE	reported	igd	0.00715243	24.7456
ebi-a-GCST90001481	Resting Treg % CD4 Treg	rs273421	8	132542825	C	G	-0.1329	0.02996	0.8356	9.37001e-06	3437	TRUE	reported	igd	0.00569256	19.6659
ebi-a-GCST90001481	Resting Treg % CD4 Treg	rs12722496	10	6096667	G	A	-0.2244	0.0482	0.0611	3.34603e-06	3437	TRUE	reported	igd	0.00626674	21.662
ebi-a-GCST90001481	Resting Treg % CD4 Treg	rs116850494	13	60389778	A	G	0.4351	0.09531	0.0145	5.16797e-06	3437	TRUE	reported	igd	0.00602693	20.828
ebi-a-GCST90001481	Resting Treg % CD4 Treg	rs73124650	20	47523429	C	T	0.3448	0.07228	0.0249	1.91501e-06	3437	TRUE	reported	igd	0.00657738	22.7429
ebi-a-GCST90001481	Resting Treg % CD4 Treg	rs79670457	20	47437969	T	C	0.2321	0.04896	0.0541	2.227e-06	3437	TRUE	reported	igd	0.00649617	22.4603
ebi-a-GCST90001482	Resting Treg %CD4	rs147958143	1	238096255	T	A	-0.5364	0.1072	0.0111	5.938e-07	3437	TRUE	reported	igd	0.00723196	25.0228
ebi-a-GCST90001482	Resting Treg %CD4	rs11589644	1	199808849	T	C	0.6439	0.1089	0.0119	3.69199e-09	3437	TRUE	reported	igd	0.0100695	34.9404
ebi-a-GCST90001482	Resting Treg %CD4	rs61828007	1	203502968	G	A	0.3214	0.0711	0.0289	6.37705e-06	3437	TRUE	reported	igd	0.00591015	20.4221
ebi-a-GCST90001482	Resting Treg %CD4	rs112505169	1	197974293	T	C	0.853	0.1052	0.0118	7.02587e-16	3437	TRUE	reported	igd	0.0187697	65.7073
ebi-a-GCST90001482	Resting Treg %CD4	rs115383271	2	39367533	A	C	0.2552	0.0517	0.0541	8.37202e-07	3437	TRUE	reported	igd	0.00703935	24.3516
ebi-a-GCST90001482	Resting Treg %CD4	rs17607399	2	41884212	T	C	0.1996	0.03805	0.1084	1.64399e-07	3437	TRUE	reported	igd	0.00794271	27.5017
ebi-a-GCST90001482	Resting Treg %CD4	rs6751481	2	38897810	C	T	0.2762	0.0232	0.4709	4.7841e-32	3437	TRUE	reported	igd	0.0396043	141.651
ebi-a-GCST90001482	Resting Treg %CD4	rs408686	2	39177320	A	C	-0.2655	0.03044	0.8142	4.21988e-18	3437	TRUE	reported	igd	0.0216547	76.0303
ebi-a-GCST90001482	Resting Treg %CD4	rs112553628	2	38077329	G	A	0.2882	0.06287	0.0352	4.72596e-06	3437	TRUE	reported	igd	0.00607679	21.0014
ebi-a-GCST90001482	Resting Treg %CD4	rs247636	5	142990496	A	G	-0.2906	0.06183	0.0361	2.69501e-06	3437	TRUE	reported	igd	0.00638603	22.077
ebi-a-GCST90001482	Resting Treg %CD4	rs1084331	6	125213827	G	A	-0.1546	0.03375	0.8586	4.81804e-06	3437	TRUE	reported	igd	0.00606804	20.971
ebi-a-GCST90001482	Resting Treg %CD4	rs4959016	6	31297833	T	C	-0.1474	0.03155	0.5928	3.11903e-06	3437	TRUE	reported	igd	0.00631055	21.8144
ebi-a-GCST90001482	Resting Treg %CD4	rs62405562	6	32451834	G	A	-0.155	0.02965	0.4537	1.834e-07	3437	TRUE	reported	igd	0.00788851	27.3125
ebi-a-GCST90001482	Resting Treg %CD4	rs56090633	7	51393519	T	A	-0.1068	0.02387	0.4773	7.87499e-06	3437	TRUE	reported	igd	0.00579076	20.0071
ebi-a-GCST90001482	Resting Treg %CD4	rs17165751	7	131301614	G	A	-0.1891	0.04141	0.0841	5.11505e-06	3437	TRUE	reported	igd	0.00603068	20.8411
ebi-a-GCST90001482	Resting Treg %CD4	rs73579441	8	49024059	C	T	0.2055	0.04598	0.0716	8.13299e-06	3437	TRUE	reported	igd	0.00577816	19.9633
ebi-a-GCST90001482	Resting Treg %CD4	rs79505492	11	79167993	G	A	-0.1913	0.04122	0.09	3.61002e-06	3437	TRUE	reported	igd	0.00622761	21.5259
ebi-a-GCST90001482	Resting Treg %CD4	rs3016770	11	128694040	G	T	-0.1657	0.03691	0.8897	7.34108e-06	3437	TRUE	reported	igd	0.00582959	20.1421
ebi-a-GCST90001482	Resting Treg %CD4	rs145833948	12	41804479	A	C	0.2778	0.05849	0.0425	2.11602e-06	3437	TRUE	reported	igd	0.0065205	22.5449
ebi-a-GCST90001482	Resting Treg %CD4	rs76384362	12	15365872	T	C	0.3703	0.0807	0.0212	4.617e-06	3437	TRUE	reported	igd	0.00608875	21.043
ebi-a-GCST90001482	Resting Treg %CD4	rs148054039	13	110095055	T	G	-0.2123	0.04663	0.0653	5.47104e-06	3437	TRUE	reported	igd	0.00599485	20.7165
ebi-a-GCST90001482	Resting Treg %CD4	rs147345848	14	69803533	T	C	-0.3187	0.07024	0.0273	5.90595e-06	3437	TRUE	reported	igd	0.00595418	20.5751
ebi-a-GCST90001482	Resting Treg %CD4	rs72744142	15	81518947	A	G	-0.1499	0.03278	0.1507	4.93503e-06	3437	TRUE	reported	igd	0.00604744	20.8993
ebi-a-GCST90001482	Resting Treg %CD4	rs113376235	16	75514711	A	C	0.3318	0.07267	0.0278	5.153e-06	3437	TRUE	reported	igd	0.00602888	20.8348
ebi-a-GCST90001482	Resting Treg %CD4	rs117680001	17	13652401	A	C	0.5355	0.117	0.0105	4.91496e-06	3437	TRUE	reported	igd	0.00605799	20.936
ebi-a-GCST90001482	Resting Treg %CD4	rs79524476	19	40973561	G	C	0.1481	0.03202	0.1477	3.86296e-06	3437	TRUE	reported	igd	0.00618576	21.3803
ebi-a-GCST90001482	Resting Treg %CD4	rs34441774	22	49440757	A	G	-0.1445	0.03172	0.1621	5.40406e-06	3437	TRUE	reported	igd	0.00600172	20.7404
ebi-a-GCST90001483	CD39+ resting Treg AC	rs112505169	1	197974293	T	C	0.7974	0.1123	0.0117	1.51286e-12	3405	TRUE	reported	igd	0.0145912	50.3892
ebi-a-GCST90001483	CD39+ resting Treg AC	rs11589644	1	199808849	T	C	0.6062	0.1159	0.012	1.79201e-07	3405	TRUE	reported	igd	0.00797026	27.3407
ebi-a-GCST90001483	CD39+ resting Treg AC	rs11890666	2	38745822	A	G	-0.1566	0.02815	0.2875	2.88403e-08	3405	TRUE	reported	igd	0.009007	30.9294
ebi-a-GCST90001483	CD39+ resting Treg AC	rs12712610	2	38897249	G	A	0.1912	0.02749	0.2972	4.16486e-12	3405	TRUE	reported	igd	0.0140082	48.3472
ebi-a-GCST90001483	CD39+ resting Treg AC	rs11718018	3	60364770	C	T	-0.1138	0.02532	0.4137	7.22005e-06	3405	TRUE	reported	igd	0.00589754	20.1884
ebi-a-GCST90001483	CD39+ resting Treg AC	rs62421103	6	113160344	T	G	0.2238	0.04927	0.0712	5.77497e-06	3405	TRUE	reported	igd	0.00602302	20.6205
ebi-a-GCST90001483	CD39+ resting Treg AC	rs10086961	8	132897157	C	T	-0.1276	0.02767	0.2797	4.09902e-06	3405	TRUE	reported	igd	0.00620672	21.2534
ebi-a-GCST90001483	CD39+ resting Treg AC	rs10882701	10	97741071	C	A	-0.3551	0.0246	0.514	7.11541e-46	3405	TRUE	reported	igd	0.0576659	208.246
ebi-a-GCST90001483	CD39+ resting Treg AC	rs10883093	10	100183774	G	A	-0.37	0.07322	0.9692	4.581e-07	3405	TRUE	reported	igd	0.00744358	25.5205
ebi-a-GCST90001483	CD39+ resting Treg AC	rs10882655	10	97474371	A	G	-0.73	0.02195	0.532	1e-200	3405	TRUE	reported	igd	0.245188	1105.41
ebi-a-GCST90001483	CD39+ resting Treg AC	rs1923692	10	98173715	G	T	-0.5138	0.05359	0.9457	1.66303e-21	3405	TRUE	reported	igd	0.0262866	91.8683
ebi-a-GCST90001483	CD39+ resting Treg AC	rs57091493	10	95495162	A	T	0.5018	0.09797	0.017	3.19499e-07	3405	TRUE	reported	igd	0.00764583	26.2192
ebi-a-GCST90001483	CD39+ resting Treg AC	rs11188757	10	98205222	C	A	-0.1737	0.03077	0.2213	1.77599e-08	3405	TRUE	reported	igd	0.00927218	31.8485
ebi-a-GCST90001483	CD39+ resting Treg AC	rs11188245	10	96999046	A	G	0.1845	0.02607	0.3844	1.77296e-12	3405	TRUE	reported	igd	0.0144961	50.0559
ebi-a-GCST90001483	CD39+ resting Treg AC	rs72809762	10	97294154	T	C	0.4336	0.04951	0.0675	3.04299e-18	3405	TRUE	reported	igd	0.0220293	76.6545
ebi-a-GCST90001483	CD39+ resting Treg AC	rs6488275	12	10379180	T	C	-0.1716	0.03738	0.8774	4.55795e-06	3405	TRUE	reported	igd	0.00615119	21.0621
ebi-a-GCST90001483	CD39+ resting Treg AC	rs4321083	13	84031916	A	G	0.1371	0.03069	0.2137	8.24005e-06	3405	TRUE	reported	igd	0.00582675	19.9446
ebi-a-GCST90001483	CD39+ resting Treg AC	rs78654607	16	83070118	G	C	-0.3394	0.07017	0.0329	1.38099e-06	3405	TRUE	reported	igd	0.00682386	23.3811
ebi-a-GCST90001483	CD39+ resting Treg AC	rs56158191	19	57436943	T	C	-0.3521	0.07883	0.0266	8.18691e-06	3405	TRUE	reported	igd	0.00582498	19.9386
ebi-a-GCST90001483	CD39+ resting Treg AC	rs2326054	20	3033175	C	T	-0.2253	0.05016	0.0626	7.27294e-06	3405	TRUE	reported	igd	0.00589013	20.1629
ebi-a-GCST90001484	CD39+ resting Treg %resting Treg	rs77745909	1	198272712	G	A	0.6112	0.1155	0.0119	1.28201e-07	3437	TRUE	reported	igd	0.00808163	27.9866
ebi-a-GCST90001484	CD39+ resting Treg %resting Treg	rs75834156	2	38911130	T	C	-0.1662	0.03462	0.1589	1.64301e-06	3437	TRUE	reported	igd	0.00666079	23.0332
ebi-a-GCST90001484	CD39+ resting Treg %resting Treg	rs77718305	2	85424907	T	C	0.2854	0.06134	0.0425	3.41397e-06	3437	TRUE	reported	igd	0.00625913	21.6355
ebi-a-GCST90001484	CD39+ resting Treg %resting Treg	rs11676839	2	197121290	C	A	-0.1237	0.02792	0.7296	9.78003e-06	3437	TRUE	reported	igd	0.00567879	19.618
ebi-a-GCST90001484	CD39+ resting Treg %resting Treg	rs11718018	3	60364770	C	T	-0.1175	0.02509	0.4149	2.90402e-06	3437	TRUE	reported	igd	0.00634063	21.919
ebi-a-GCST90001484	CD39+ resting Treg %resting Treg	rs73196633	7	86574111	C	A	-0.1457	0.03152	0.1977	3.93604e-06	3437	TRUE	reported	igd	0.00617839	21.3547
ebi-a-GCST90001484	CD39+ resting Treg %resting Treg	rs78809247	8	4556480	T	C	-0.3623	0.08125	0.0239	8.52001e-06	3437	TRUE	reported	igd	0.00575182	19.8718
ebi-a-GCST90001484	CD39+ resting Treg %resting Treg	rs7077127	10	18717348	T	G	-0.1424	0.03091	0.2054	4.26796e-06	3437	TRUE	reported	igd	0.00613718	21.2114
ebi-a-GCST90001484	CD39+ resting Treg %resting Treg	rs10509671	10	96069054	G	T	-0.119	0.02614	0.4207	5.53605e-06	3437	TRUE	reported	igd	0.00599366	20.7124
ebi-a-GCST90001484	CD39+ resting Treg %resting Treg	rs4918960	10	97472570	A	T	-0.7436	0.02151	0.4862	1e-200	3437	TRUE	reported	igd	0.258001	1194.39
ebi-a-GCST90001484	CD39+ resting Treg %resting Treg	rs114844216	10	98158952	C	T	0.6554	0.05812	0.0464	5.48782e-29	3437	TRUE	reported	igd	0.0356783	127.089
ebi-a-GCST90001484	CD39+ resting Treg %resting Treg	rs10882701	10	97741071	C	A	-0.3681	0.02438	0.5141	6.65733e-50	3437	TRUE	reported	igd	0.0622006	227.83
ebi-a-GCST90001484	CD39+ resting Treg %resting Treg	rs2817676	10	98819317	G	A	0.14	0.02735	0.698	3.252e-07	3437	TRUE	reported	igd	0.00756595	26.1872
ebi-a-GCST90001484	CD39+ resting Treg %resting Treg	rs4293064	10	107757380	A	C	0.2434	0.04326	0.0899	1.97601e-08	3437	TRUE	reported	igd	0.00912655	31.6385
ebi-a-GCST90001484	CD39+ resting Treg %resting Treg	rs11188306	10	97146712	T	A	0.241	0.02579	0.6347	1.58016e-20	3437	TRUE	reported	igd	0.0247774	87.2727
ebi-a-GCST90001484	CD39+ resting Treg %resting Treg	rs72809764	10	97295373	C	A	0.4305	0.05651	0.0512	3.30826e-14	3437	TRUE	reported	igd	0.0166052	58.002
ebi-a-GCST90001484	CD39+ resting Treg %resting Treg	rs7963011	12	10389074	T	C	0.125	0.02724	0.2733	4.62104e-06	3437	TRUE	reported	igd	0.00608939	21.0452
ebi-a-GCST90001484	CD39+ resting Treg %resting Treg	rs7328393	13	44805761	G	C	-0.1198	0.02677	0.6881	7.92702e-06	3437	TRUE	reported	igd	0.00579314	20.0154
ebi-a-GCST90001484	CD39+ resting Treg %resting Treg	rs143895795	15	94569845	G	T	0.4488	0.09898	0.0163	5.98494e-06	3437	TRUE	reported	igd	0.00594622	20.5475
ebi-a-GCST90001484	CD39+ resting Treg %resting Treg	rs2127464	15	94581009	G	C	0.2848	0.06305	0.0378	6.49397e-06	3437	TRUE	reported	igd	0.00590146	20.3919
ebi-a-GCST90001484	CD39+ resting Treg %resting Treg	rs2326054	20	3033175	C	T	-0.223	0.04972	0.0628	7.53703e-06	3437	TRUE	reported	igd	0.0058188	20.1046
ebi-a-GCST90001485	CD39+ resting Treg % CD4 Treg	rs61821998	1	193263354	A	T	0.4208	0.08415	0.0215	6.01395e-07	3437	TRUE	reported	igd	0.00722296	24.9914
ebi-a-GCST90001485	CD39+ resting Treg % CD4 Treg	rs77745909	1	198272712	G	A	0.8204	0.1149	0.0119	1.15398e-12	3437	TRUE	reported	igd	0.0146163	50.9517
ebi-a-GCST90001485	CD39+ resting Treg % CD4 Treg	rs11589644	1	199808849	T	C	0.6556	0.1153	0.0119	1.393e-08	3437	TRUE	reported	igd	0.00931909	32.3122
ebi-a-GCST90001485	CD39+ resting Treg % CD4 Treg	rs12712610	2	38897249	G	A	0.201	0.02719	0.2975	1.82684e-13	3437	TRUE	reported	igd	0.015651	54.6161
ebi-a-GCST90001485	CD39+ resting Treg % CD4 Treg	rs11890666	2	38745822	A	G	-0.1612	0.02787	0.2866	7.94292e-09	3437	TRUE	reported	igd	0.00963984	33.4352
ebi-a-GCST90001485	CD39+ resting Treg % CD4 Treg	rs884599	5	171129907	G	A	-0.1114	0.02473	0.4491	6.844e-06	3437	TRUE	reported	igd	0.0058693	20.2801
ebi-a-GCST90001485	CD39+ resting Treg % CD4 Treg	rs12518588	5	85325148	G	T	0.1241	0.02523	0.412	9.15398e-07	3437	TRUE	reported	igd	0.0069901	24.18
ebi-a-GCST90001485	CD39+ resting Treg % CD4 Treg	rs113264169	7	46328226	T	C	0.2772	0.06262	0.0418	9.87006e-06	3437	TRUE	reported	igd	0.00566907	19.5843
ebi-a-GCST90001485	CD39+ resting Treg % CD4 Treg	rs357363	7	137976565	G	C	0.3075	0.06798	0.9674	6.32106e-06	3437	TRUE	reported	igd	0.00591794	20.4491
ebi-a-GCST90001485	CD39+ resting Treg % CD4 Treg	rs78809247	8	4556480	T	C	-0.3668	0.08113	0.0239	6.37397e-06	3437	TRUE	reported	igd	0.00591209	20.4288
ebi-a-GCST90001485	CD39+ resting Treg % CD4 Treg	rs10086961	8	132897157	C	T	-0.1275	0.02736	0.28	3.29602e-06	3437	TRUE	reported	igd	0.00627875	21.7038
ebi-a-GCST90001485	CD39+ resting Treg % CD4 Treg	rs1923692	10	98173715	G	T	-0.5496	0.05289	0.9453	6.37236e-25	3437	TRUE	reported	igd	0.0304602	107.918
ebi-a-GCST90001485	CD39+ resting Treg % CD4 Treg	rs12777195	10	96998743	G	A	0.1965	0.02651	0.3595	1.55704e-13	3437	TRUE	reported	igd	0.015734	54.9102
ebi-a-GCST90001485	CD39+ resting Treg % CD4 Treg	rs57091493	10	95495162	A	T	0.5292	0.09695	0.0172	5.15703e-08	3437	TRUE	reported	igd	0.00859441	29.7777
ebi-a-GCST90001485	CD39+ resting Treg % CD4 Treg	rs11188757	10	98205222	C	A	-0.182	0.03048	0.2207	2.59597e-09	3437	TRUE	reported	igd	0.0102672	35.6336
ebi-a-GCST90001485	CD39+ resting Treg % CD4 Treg	rs72809762	10	97294154	T	C	0.4467	0.04902	0.0675	1.34091e-19	3437	TRUE	reported	igd	0.0235905	82.9913
ebi-a-GCST90001485	CD39+ resting Treg % CD4 Treg	rs12258674	10	68394054	T	A	-0.1514	0.03401	0.165	8.80704e-06	3437	TRUE	reported	igd	0.00573274	19.8055
ebi-a-GCST90001485	CD39+ resting Treg % CD4 Treg	rs10883093	10	100183774	G	A	-0.3438	0.07264	0.9693	2.30399e-06	3437	TRUE	reported	igd	0.00647529	22.3876
ebi-a-GCST90001485	CD39+ resting Treg % CD4 Treg	rs10882655	10	97474371	A	G	-0.766	0.02132	0.5319	1e-200	3437	TRUE	reported	igd	0.273034	1290.12
ebi-a-GCST90001485	CD39+ resting Treg % CD4 Treg	rs10882701	10	97741071	C	A	-0.3593	0.02438	0.5141	1.07994e-47	3437	TRUE	reported	igd	0.0594368	217.067
ebi-a-GCST90001485	CD39+ resting Treg % CD4 Treg	rs7963011	12	10389074	T	C	0.1209	0.02721	0.2733	9.08699e-06	3437	TRUE	reported	igd	0.00571122	19.7307
ebi-a-GCST90001485	CD39+ resting Treg % CD4 Treg	rs7310854	12	52495599	C	T	0.1246	0.02782	0.2827	7.79704e-06	3437	TRUE	reported	igd	0.0058025	20.0479
ebi-a-GCST90001485	CD39+ resting Treg % CD4 Treg	rs78654607	16	83070118	G	C	-0.3327	0.06909	0.033	1.52999e-06	3437	TRUE	reported	igd	0.00670155	23.1751
ebi-a-GCST90001485	CD39+ resting Treg % CD4 Treg	rs2326054	20	3033175	C	T	-0.2311	0.04963	0.0628	3.34503e-06	3437	TRUE	reported	igd	0.00626903	21.67
ebi-a-GCST90001485	CD39+ resting Treg % CD4 Treg	rs5755717	22	35786713	C	A	0.1309	0.02956	0.22	9.80799e-06	3437	TRUE	reported	igd	0.0056731	19.5983
ebi-a-GCST90001486	Activated Treg AC	rs111992639	1	199039653	T	G	-0.5899	0.124	0.0104	2.03198e-06	3405	TRUE	reported	igd	0.00660267	22.6182
ebi-a-GCST90001486	Activated Treg AC	rs34596162	2	195102952	C	T	0.2633	0.0593	0.0533	9.29694e-06	3405	TRUE	reported	igd	0.00575662	19.7032
ebi-a-GCST90001486	Activated Treg AC	rs146746694	6	155566192	A	G	0.5526	0.1249	0.0101	9.98803e-06	3405	TRUE	reported	igd	0.00571597	19.5633
ebi-a-GCST90001486	Activated Treg AC	rs17509082	7	120927706	A	C	0.1467	0.03297	0.1816	8.952e-06	3405	TRUE	reported	igd	0.00578079	19.7864
ebi-a-GCST90001486	Activated Treg AC	rs62489142	7	135616195	C	G	-0.5075	0.1132	0.0138	7.63695e-06	3405	TRUE	reported	igd	0.00586822	20.0874
ebi-a-GCST90001486	Activated Treg AC	rs11593335	10	6160702	T	A	-0.1265	0.02623	0.4164	1.48201e-06	3405	TRUE	reported	igd	0.00678439	23.245
ebi-a-GCST90001486	Activated Treg AC	rs145600407	13	19280601	T	C	-0.4684	0.1035	0.0206	6.25e-06	3405	TRUE	reported	igd	0.00597904	20.4691
ebi-a-GCST90001486	Activated Treg AC	rs142987815	15	98954485	C	T	-0.4526	0.09903	0.0166	5.05406e-06	3405	TRUE	reported	igd	0.00609709	20.8757
ebi-a-GCST90001486	Activated Treg AC	rs8064831	17	10150766	T	C	-0.1164	0.02611	0.3626	8.58005e-06	3405	TRUE	reported	igd	0.00580293	19.8626
ebi-a-GCST90001486	Activated Treg AC	rs10515986	18	60125602	G	A	0.1569	0.035	0.1517	7.65403e-06	3405	TRUE	reported	igd	0.00586728	20.0842
ebi-a-GCST90001486	Activated Treg AC	rs66939386	19	45564915	G	A	-0.1186	0.02662	0.647	8.75205e-06	3405	TRUE	reported	igd	0.00579578	19.838
ebi-a-GCST90001486	Activated Treg AC	rs12626270	21	34223997	T	C	0.1817	0.03912	0.1232	3.55402e-06	3405	TRUE	reported	igd	0.00629582	21.5604
ebi-a-GCST90001487	Activated Treg %CD4 Treg	rs138751156	1	77300547	C	T	0.2723	0.05492	0.0546	7.49808e-07	3437	TRUE	reported	igd	0.00710165	24.5687
ebi-a-GCST90001487	Activated Treg %CD4 Treg	rs76151354	1	104827341	A	G	-0.2757	0.05999	0.0432	4.44601e-06	3437	TRUE	reported	igd	0.00610767	21.1088
ebi-a-GCST90001487	Activated Treg %CD4 Treg	rs7530076	1	195825276	A	G	0.4628	0.08043	0.9748	9.517e-09	3437	TRUE	reported	igd	0.0095413	33.0901
ebi-a-GCST90001487	Activated Treg %CD4 Treg	rs11185398	1	104762898	G	A	-0.2394	0.05089	0.0615	2.64698e-06	3437	TRUE	reported	igd	0.00639759	22.1172
ebi-a-GCST90001487	Activated Treg %CD4 Treg	rs34185703	3	94030311	A	G	0.1469	0.03152	0.1852	3.28897e-06	3437	TRUE	reported	igd	0.00627994	21.7079
ebi-a-GCST90001487	Activated Treg %CD4 Treg	rs76204832	3	71513336	A	C	-0.1095	0.02448	0.475	7.91298e-06	3437	TRUE	reported	igd	0.00578769	19.9964
ebi-a-GCST90001487	Activated Treg %CD4 Treg	rs75839545	3	174387584	C	T	0.3951	0.08349	0.0223	2.30802e-06	3437	TRUE	reported	igd	0.00647359	22.3817
ebi-a-GCST90001487	Activated Treg %CD4 Treg	rs9878966	3	14636829	C	T	0.1526	0.03307	0.1609	4.08103e-06	3437	TRUE	reported	igd	0.00615714	21.2808
ebi-a-GCST90001487	Activated Treg %CD4 Treg	rs55990322	3	124899665	G	A	-0.1369	0.03068	0.1957	8.36797e-06	3437	TRUE	reported	igd	0.00575981	19.8996
ebi-a-GCST90001487	Activated Treg %CD4 Treg	rs368899879	4	29697653	C	G	-0.1829	0.03954	0.1231	3.87097e-06	3437	TRUE	reported	igd	0.00618699	21.3846
ebi-a-GCST90001487	Activated Treg %CD4 Treg	rs7784817	7	23752731	T	C	0.2021	0.04291	0.0889	2.57602e-06	3437	TRUE	reported	igd	0.00641272	22.1699
ebi-a-GCST90001487	Activated Treg %CD4 Treg	rs117779957	8	19490663	T	C	0.1893	0.04224	0.0918	7.69609e-06	3437	TRUE	reported	igd	0.00580956	20.0725
ebi-a-GCST90001487	Activated Treg %CD4 Treg	rs139502175	8	131952722	C	G	-0.3153	0.06883	0.0335	4.78399e-06	3437	TRUE	reported	igd	0.00606833	20.972
ebi-a-GCST90001487	Activated Treg %CD4 Treg	rs73697379	8	106542599	A	G	0.1611	0.03504	0.1423	4.44795e-06	3437	TRUE	reported	igd	0.00611252	21.1257
ebi-a-GCST90001487	Activated Treg %CD4 Treg	rs7035176	9	119577258	C	G	0.1524	0.03107	0.1759	9.78994e-07	3437	TRUE	reported	igd	0.0069515	24.0455
ebi-a-GCST90001487	Activated Treg %CD4 Treg	rs3793566	9	112150516	C	T	-0.1248	0.02777	0.263	7.26507e-06	3437	TRUE	reported	igd	0.00584189	20.1848
ebi-a-GCST90001487	Activated Treg %CD4 Treg	rs10897856	11	81359416	T	G	0.1158	0.02589	0.6676	7.94694e-06	3437	TRUE	reported	igd	0.00578699	19.994
ebi-a-GCST90001487	Activated Treg %CD4 Treg	rs72969219	11	38338290	T	A	0.3286	0.07236	0.0297	5.77298e-06	3437	TRUE	reported	igd	0.00596431	20.6103
ebi-a-GCST90001487	Activated Treg %CD4 Treg	rs11066188	12	112610714	A	G	-0.1254	0.02574	0.4658	1.15001e-06	3437	TRUE	reported	igd	0.00685819	23.7206
ebi-a-GCST90001487	Activated Treg %CD4 Treg	rs12441465	15	80970517	A	G	-0.3664	0.08117	0.0233	6.58203e-06	3437	TRUE	reported	igd	0.0058935	20.3642
ebi-a-GCST90001487	Activated Treg %CD4 Treg	rs2030207	15	92551913	C	T	0.1108	0.02437	0.4406	5.63495e-06	3437	TRUE	reported	igd	0.0059784	20.6593
ebi-a-GCST90001487	Activated Treg %CD4 Treg	rs2356747	16	21252443	A	G	0.1908	0.04219	0.0946	6.32295e-06	3437	TRUE	reported	igd	0.00591536	20.4402
ebi-a-GCST90001487	Activated Treg %CD4 Treg	rs117140551	19	23103264	T	A	0.3619	0.0751	0.0285	1.509e-06	3437	TRUE	reported	igd	0.00671109	23.2084
ebi-a-GCST90001488	Activated Treg %CD4	rs138751156	1	77300547	C	T	0.2547	0.05603	0.0546	5.64794e-06	3437	TRUE	reported	igd	0.00597632	20.6521
ebi-a-GCST90001488	Activated Treg %CD4	rs56295335	1	10062088	A	G	0.2145	0.04447	0.0898	1.47201e-06	3437	TRUE	reported	igd	0.00672374	23.2524
ebi-a-GCST90001488	Activated Treg %CD4	rs149143064	2	39755475	A	G	-0.354	0.07702	0.0276	4.46303e-06	3437	TRUE	reported	igd	0.00610884	21.1128
ebi-a-GCST90001488	Activated Treg %CD4	rs10511150	3	94952474	A	G	0.1452	0.03006	0.2376	1.434e-06	3437	TRUE	reported	igd	0.00674276	23.3186
ebi-a-GCST90001488	Activated Treg %CD4	rs16903407	5	2165975	T	G	0.4769	0.09746	0.0156	1.037e-06	3437	TRUE	reported	igd	0.00691842	23.9303
ebi-a-GCST90001488	Activated Treg %CD4	rs10116430	9	11644911	G	C	-0.128	0.02868	0.2991	8.38996e-06	3437	TRUE	reported	igd	0.00576199	19.9071
ebi-a-GCST90001488	Activated Treg %CD4	rs3793566	9	112150516	C	T	-0.1278	0.02836	0.263	6.78907e-06	3437	TRUE	reported	igd	0.00587369	20.2953
ebi-a-GCST90001488	Activated Treg %CD4	rs7078614	10	6075831	T	G	0.1375	0.02638	0.3413	1.963e-07	3437	TRUE	reported	igd	0.00784254	27.1521
ebi-a-GCST90001488	Activated Treg %CD4	rs597808	12	111973358	G	A	0.1264	0.02682	0.5349	2.536e-06	3437	TRUE	reported	igd	0.00642095	22.1985
ebi-a-GCST90001488	Activated Treg %CD4	rs17038606	12	107042891	T	C	0.4076	0.0893	0.0198	5.19003e-06	3437	TRUE	reported	igd	0.00602506	20.8215
ebi-a-GCST90001488	Activated Treg %CD4	rs139191636	12	23591661	A	G	-0.2311	0.0517	0.0634	8.06102e-06	3437	TRUE	reported	igd	0.00577992	19.9694
ebi-a-GCST90001488	Activated Treg %CD4	rs1820840	16	84640780	C	T	-0.1138	0.02521	0.5797	6.55707e-06	3437	TRUE	reported	igd	0.00589376	20.3651
ebi-a-GCST90001488	Activated Treg %CD4	rs117140551	19	23103264	T	A	0.3571	0.07653	0.0285	3.18603e-06	3437	TRUE	reported	igd	0.00629498	21.7602
ebi-a-GCST90001488	Activated Treg %CD4	rs8112021	19	22667560	C	T	0.121	0.02734	0.2814	9.98688e-06	3437	TRUE	reported	igd	0.00566665	19.5759
ebi-a-GCST90001489	CD39+ activated Treg AC	rs7432284	3	186094684	C	A	0.2441	0.05017	0.068	1.196e-06	3405	TRUE	reported	igd	0.00690433	23.6588
ebi-a-GCST90001489	CD39+ activated Treg AC	rs139015125	4	165512454	C	G	-0.401	0.08506	0.0231	2.52802e-06	3405	TRUE	reported	igd	0.00648478	22.2118
ebi-a-GCST90001489	CD39+ activated Treg AC	rs12648210	4	89266460	G	A	-0.5171	0.1056	0.0145	1.01801e-06	3405	TRUE	reported	igd	0.00699289	23.9644
ebi-a-GCST90001489	CD39+ activated Treg AC	rs142422333	5	155375550	T	C	-0.2705	0.05905	0.0515	4.782e-06	3405	TRUE	reported	igd	0.00612505	20.972
ebi-a-GCST90001489	CD39+ activated Treg AC	rs10059458	5	73681489	C	T	0.1184	0.02655	0.6101	8.51805e-06	3405	TRUE	reported	igd	0.00580668	19.8756
ebi-a-GCST90001489	CD39+ activated Treg AC	rs78027772	7	126248228	A	G	0.2212	0.04672	0.0846	2.29398e-06	3405	TRUE	reported	igd	0.0065403	22.4032
ebi-a-GCST90001489	CD39+ activated Treg AC	rs12707040	7	80480551	A	G	0.1591	0.03418	0.1783	3.37404e-06	3405	TRUE	reported	igd	0.00632302	21.6541
ebi-a-GCST90001489	CD39+ activated Treg AC	rs139577399	7	23203415	C	T	-0.3155	0.06457	0.0414	1.08101e-06	3405	TRUE	reported	igd	0.00696283	23.8606
ebi-a-GCST90001489	CD39+ activated Treg AC	rs11777493	8	113921646	A	T	-0.1467	0.0305	0.2395	1.57101e-06	3405	TRUE	reported	igd	0.00674843	23.1209
ebi-a-GCST90001489	CD39+ activated Treg AC	rs35163827	8	9606332	G	A	-0.3443	0.07172	0.0391	1.646e-06	3405	TRUE	reported	igd	0.00672275	23.0324
ebi-a-GCST90001489	CD39+ activated Treg AC	rs191262582	9	85042639	A	T	-0.4955	0.1096	0.014	6.418e-06	3405	TRUE	reported	igd	0.00596692	20.4273
ebi-a-GCST90001489	CD39+ activated Treg AC	rs11795139	9	86150415	T	C	0.1205	0.02712	0.3335	9.22593e-06	3405	TRUE	reported	igd	0.00576457	19.7306
ebi-a-GCST90001489	CD39+ activated Treg AC	rs7085208	10	97123121	A	G	-0.3824	0.04311	0.0954	1.1471e-18	3405	TRUE	reported	igd	0.0225861	78.6366
ebi-a-GCST90001489	CD39+ activated Treg AC	rs10882885	10	99028394	A	G	0.1295	0.02619	0.3825	7.97903e-07	3405	TRUE	reported	igd	0.00712925	24.4351
ebi-a-GCST90001489	CD39+ activated Treg AC	rs10882701	10	97741071	C	A	-0.3631	0.02528	0.514	1.80094e-45	3405	TRUE	reported	igd	0.0571261	206.178
ebi-a-GCST90001489	CD39+ activated Treg AC	rs7075737	10	100061311	A	G	0.1906	0.03821	0.8722	6.42096e-07	3405	TRUE	reported	igd	0.00725458	24.8678
ebi-a-GCST90001489	CD39+ activated Treg AC	rs111806244	10	47637202	T	C	-0.3653	0.07836	0.0476	3.26302e-06	3405	TRUE	reported	igd	0.00634206	21.7198
ebi-a-GCST90001489	CD39+ activated Treg AC	rs2247582	10	109481853	A	C	-0.1958	0.04288	0.1019	5.13204e-06	3405	TRUE	reported	igd	0.00608622	20.8382
ebi-a-GCST90001489	CD39+ activated Treg AC	rs4918960	10	97472570	A	T	-0.7919	0.02203	0.486	1e-200	3405	TRUE	reported	igd	0.275092	1291.39
ebi-a-GCST90001489	CD39+ activated Treg AC	rs11188774	10	98226933	C	T	-0.2299	0.03387	0.1868	1.34896e-11	3405	TRUE	reported	igd	0.0133504	46.0461
ebi-a-GCST90001489	CD39+ activated Treg AC	rs11002579	10	80258836	A	G	-0.1316	0.02727	0.3366	1.46201e-06	3405	TRUE	reported	igd	0.00679304	23.2748
ebi-a-GCST90001489	CD39+ activated Treg AC	rs2255174	10	98816373	A	C	0.1592	0.02712	0.6442	4.71704e-09	3405	TRUE	reported	igd	0.0100188	34.4391
ebi-a-GCST90001489	CD39+ activated Treg AC	rs4321083	13	84031916	A	G	0.1497	0.03152	0.2137	2.12398e-06	3405	TRUE	reported	igd	0.00658092	22.5432
ebi-a-GCST90001489	CD39+ activated Treg AC	rs4441121	13	19650584	G	A	0.125	0.02703	0.3192	3.85496e-06	3405	TRUE	reported	igd	0.00624154	21.3734
ebi-a-GCST90001489	CD39+ activated Treg AC	rs77020191	15	59643449	G	C	0.2605	0.05731	0.0542	5.65705e-06	3405	TRUE	reported	igd	0.00603129	20.649
ebi-a-GCST90001489	CD39+ activated Treg AC	rs56197234	15	70222702	A	G	0.5601	0.1188	0.0115	2.536e-06	3405	TRUE	reported	igd	0.00648568	22.2148
ebi-a-GCST90001489	CD39+ activated Treg AC	rs289708	16	57038162	G	A	0.1372	0.02962	0.7573	3.77303e-06	3405	TRUE	reported	igd	0.00626171	21.4429
ebi-a-GCST90001489	CD39+ activated Treg AC	rs8076447	17	75229883	A	G	0.1337	0.02928	0.2515	5.08604e-06	3405	TRUE	reported	igd	0.00608628	20.8385
ebi-a-GCST90001489	CD39+ activated Treg AC	rs618250	18	362116	T	C	0.3109	0.06017	0.0457	2.51299e-07	3405	TRUE	reported	igd	0.00777987	26.6825
ebi-a-GCST90001489	CD39+ activated Treg AC	rs4811602	20	36849088	A	G	0.1348	0.02614	0.4019	2.651e-07	3405	TRUE	reported	igd	0.00774948	26.5775
ebi-a-GCST90001490	CD39+ activated Treg %activated Treg	rs2171655	2	127229166	C	A	0.3024	0.05716	0.0508	1.297e-07	3437	TRUE	reported	igd	0.00807751	27.9722
ebi-a-GCST90001490	CD39+ activated Treg %activated Treg	rs72805325	2	60887023	G	C	-0.4465	0.09822	0.0159	5.65197e-06	3437	TRUE	reported	igd	0.00597668	20.6533
ebi-a-GCST90001490	CD39+ activated Treg %activated Treg	rs6432076	2	10368044	C	T	-0.1184	0.02664	0.3174	9.12599e-06	3437	TRUE	reported	igd	0.00571435	19.7416
ebi-a-GCST90001490	CD39+ activated Treg %activated Treg	rs12106894	3	127066325	C	A	-0.1875	0.04072	0.1079	4.30101e-06	3437	TRUE	reported	igd	0.00613107	21.1902
ebi-a-GCST90001490	CD39+ activated Treg %activated Treg	rs7774484	6	7465057	T	G	-0.3945	0.08822	0.0185	8.00995e-06	3437	TRUE	reported	igd	0.00578443	19.9851
ebi-a-GCST90001491	CD39+ activated Treg %CD4 Treg	rs61818169	1	113522834	A	G	0.1828	0.04102	0.1013	8.63098e-06	3437	TRUE	reported	igd	0.00574486	19.8476
ebi-a-GCST90001491	CD39+ activated Treg %CD4 Treg	rs7681044	4	99477128	A	G	-0.125	0.02547	0.5692	9.69505e-07	3437	TRUE	reported	igd	0.00695905	24.0718
ebi-a-GCST90001491	CD39+ activated Treg %CD4 Treg	rs12648210	4	89266460	G	A	-0.5101	0.1037	0.0145	9.19094e-07	3437	TRUE	reported	igd	0.0069908	24.1825
ebi-a-GCST90001491	CD39+ activated Treg %CD4 Treg	rs79629290	5	56760264	C	T	0.174	0.03842	0.1266	6.15503e-06	3437	TRUE	reported	igd	0.00593226	20.4989
ebi-a-GCST90001491	CD39+ activated Treg %CD4 Treg	rs62390650	6	1652500	A	G	-0.138	0.02908	0.23	2.14299e-06	3437	TRUE	reported	igd	0.00650959	22.5069
ebi-a-GCST90001491	CD39+ activated Treg %CD4 Treg	rs138483328	6	108484291	T	C	0.4874	0.1054	0.0141	3.86002e-06	3437	TRUE	reported	igd	0.00618325	21.3716
ebi-a-GCST90001491	CD39+ activated Treg %CD4 Treg	rs7035176	9	119577258	C	G	0.1497	0.03193	0.1759	2.834e-06	3437	TRUE	reported	igd	0.00635474	21.9681
ebi-a-GCST90001491	CD39+ activated Treg %CD4 Treg	rs11188774	10	98226933	C	T	-0.206	0.03346	0.1864	8.27409e-10	3437	TRUE	reported	igd	0.0109079	37.8817
ebi-a-GCST90001491	CD39+ activated Treg %CD4 Treg	rs111806244	10	47637202	T	C	-0.3505	0.07712	0.0474	5.67597e-06	3437	TRUE	reported	igd	0.00597393	20.6438
ebi-a-GCST90001491	CD39+ activated Treg %CD4 Treg	rs7085208	10	97123121	A	G	-0.3998	0.04249	0.0953	8.84097e-21	3437	TRUE	reported	igd	0.0251123	88.4829
ebi-a-GCST90001491	CD39+ activated Treg %CD4 Treg	rs4918960	10	97472570	A	T	-0.8275	0.02126	0.4862	1e-200	3437	TRUE	reported	igd	0.305935	1514.11
ebi-a-GCST90001491	CD39+ activated Treg %CD4 Treg	rs10882701	10	97741071	C	A	-0.3538	0.02489	0.5141	1.31613e-44	3437	TRUE	reported	igd	0.0555236	201.936
ebi-a-GCST90001491	CD39+ activated Treg %CD4 Treg	rs148903835	10	108283818	A	G	0.6005	0.1288	0.0106	3.225e-06	3437	TRUE	reported	igd	0.00628459	21.7241
ebi-a-GCST90001491	CD39+ activated Treg %CD4 Treg	rs2255174	10	98816373	A	C	0.1845	0.02665	0.6452	5.16773e-12	3437	TRUE	reported	igd	0.0137532	47.9011
ebi-a-GCST90001491	CD39+ activated Treg %CD4 Treg	rs117812273	10	97209800	C	G	0.2236	0.04728	0.0762	2.34898e-06	3437	TRUE	reported	igd	0.00646535	22.353
ebi-a-GCST90001491	CD39+ activated Treg %CD4 Treg	rs74018295	15	57870174	T	C	0.1589	0.03582	0.1459	9.4591e-06	3437	TRUE	reported	igd	0.00569295	19.6673
ebi-a-GCST90001491	CD39+ activated Treg %CD4 Treg	rs117344160	15	45274540	C	T	0.2868	0.06372	0.041	6.97895e-06	3437	TRUE	reported	igd	0.00585969	20.2467
ebi-a-GCST90001491	CD39+ activated Treg %CD4 Treg	rs72715941	15	27293286	A	G	0.1447	0.03172	0.1898	5.25702e-06	3437	TRUE	reported	igd	0.00601824	20.7978
ebi-a-GCST90001491	CD39+ activated Treg %CD4 Treg	rs4550723	20	36838101	C	T	0.1177	0.02596	0.3926	6.03295e-06	3437	TRUE	reported	igd	0.00594531	20.5443
ebi-a-GCST90001492	Secreting Treg AC	rs111992639	1	199039653	T	G	-0.7119	0.1247	0.0104	1.242e-08	3405	TRUE	reported	igd	0.00948093	32.5724
ebi-a-GCST90001492	Secreting Treg AC	rs76202906	1	113476831	A	C	-0.3478	0.07473	0.0301	3.37303e-06	3405	TRUE	reported	igd	0.00632118	21.6478
ebi-a-GCST90001492	Secreting Treg AC	rs72915529	2	54970478	A	G	-0.5613	0.124	0.0103	6.21799e-06	3405	TRUE	reported	igd	0.00598169	20.4782
ebi-a-GCST90001492	Secreting Treg AC	rs6942586	7	36530276	A	G	-0.1271	0.02687	0.6416	2.31798e-06	3405	TRUE	reported	igd	0.00652821	22.3615
ebi-a-GCST90001492	Secreting Treg AC	rs17717645	7	18003774	C	T	0.3868	0.08192	0.0267	2.43798e-06	3405	TRUE	reported	igd	0.00650492	22.2812
ebi-a-GCST90001492	Secreting Treg AC	rs61839660	10	6094697	T	C	0.3436	0.05734	0.0542	2.274e-09	3405	TRUE	reported	igd	0.0104356	35.8869
ebi-a-GCST90001492	Secreting Treg AC	rs75596315	12	122520112	T	C	0.2636	0.05765	0.0523	4.97199e-06	3405	TRUE	reported	igd	0.00610262	20.8947
ebi-a-GCST90001492	Secreting Treg AC	rs3184504	12	111884608	C	T	-0.1297	0.0282	0.5289	4.39805e-06	3405	TRUE	reported	igd	0.00617412	21.1411
ebi-a-GCST90001492	Secreting Treg AC	rs145600407	13	19280601	T	C	-0.5134	0.1045	0.0206	9.43409e-07	3405	TRUE	reported	igd	0.00703873	24.1226
ebi-a-GCST90001492	Secreting Treg AC	rs7162344	15	26030485	A	G	-0.1209	0.02578	0.4314	2.857e-06	3405	TRUE	reported	igd	0.00641761	21.9802
ebi-a-GCST90001492	Secreting Treg AC	rs149951966	17	41137136	C	T	0.2109	0.04394	0.1035	1.65501e-06	3405	TRUE	reported	igd	0.00672028	23.0238
ebi-a-GCST90001492	Secreting Treg AC	rs1041737	21	34318056	T	A	-0.1244	0.02796	0.3065	8.87994e-06	3405	TRUE	reported	igd	0.00578005	19.7839
ebi-a-GCST90001493	Secreting Treg % CD4 Treg	rs61828007	1	203502968	G	A	-0.376	0.07274	0.0289	2.48102e-07	3437	TRUE	reported	igd	0.00771412	26.704
ebi-a-GCST90001493	Secreting Treg % CD4 Treg	rs11589644	1	199808849	T	C	-0.8197	0.1112	0.0119	2.11398e-13	3437	TRUE	reported	igd	0.0155635	54.306
ebi-a-GCST90001493	Secreting Treg % CD4 Treg	rs60220946	1	193505625	T	C	-0.4131	0.08175	0.0212	4.56499e-07	3437	TRUE	reported	igd	0.00737464	25.5201
ebi-a-GCST90001493	Secreting Treg % CD4 Treg	rs12744266	1	248047667	A	G	0.1243	0.02583	0.2979	1.547e-06	3437	TRUE	reported	igd	0.00669264	23.1441
ebi-a-GCST90001493	Secreting Treg % CD4 Treg	rs112505169	1	197974293	T	C	-0.8557	0.1078	0.0118	2.72584e-15	3437	TRUE	reported	igd	0.0180026	62.9728
ebi-a-GCST90001493	Secreting Treg % CD4 Treg	rs75981740	1	5012020	G	A	0.212	0.04589	0.0711	3.97796e-06	3437	TRUE	reported	igd	0.00617117	21.3296
ebi-a-GCST90001493	Secreting Treg % CD4 Treg	rs17607399	2	41884212	T	C	-0.2213	0.03894	0.1084	1.43599e-08	3437	TRUE	reported	igd	0.00930956	32.2789
ebi-a-GCST90001493	Secreting Treg % CD4 Treg	rs413431	2	39176695	G	A	0.2955	0.03106	0.8154	3.30598e-21	3437	TRUE	reported	igd	0.0256592	90.4606
ebi-a-GCST90001493	Secreting Treg % CD4 Treg	rs6751481	2	38897810	C	T	-0.2879	0.02374	0.4709	3.53021e-33	3437	TRUE	reported	igd	0.0410342	146.984
ebi-a-GCST90001493	Secreting Treg % CD4 Treg	rs72966214	2	208014310	C	T	-0.2131	0.04753	0.0701	7.55301e-06	3437	TRUE	reported	igd	0.00581459	20.0899
ebi-a-GCST90001493	Secreting Treg % CD4 Treg	rs12993274	2	42378770	C	A	0.1532	0.03388	0.1481	6.29695e-06	3437	TRUE	reported	igd	0.00591392	20.4352
ebi-a-GCST90001493	Secreting Treg % CD4 Treg	rs11739607	5	27694229	C	T	-0.3801	0.08266	0.0214	4.42497e-06	3437	TRUE	reported	igd	0.00611451	21.1326
ebi-a-GCST90001493	Secreting Treg % CD4 Treg	rs10059100	5	120100784	G	A	0.1188	0.02585	0.3224	4.48301e-06	3437	TRUE	reported	igd	0.00610761	21.1086
ebi-a-GCST90001493	Secreting Treg % CD4 Treg	rs9265947	6	31315165	C	T	0.1387	0.03104	0.5804	8.15004e-06	3437	TRUE	reported	igd	0.00577583	19.9552
ebi-a-GCST90001493	Secreting Treg % CD4 Treg	rs7825970	8	3414155	T	G	0.1091	0.0242	0.5701	6.76893e-06	3437	TRUE	reported	igd	0.00587866	20.3126
ebi-a-GCST90001493	Secreting Treg % CD4 Treg	rs73579441	8	49024059	C	T	-0.2123	0.04708	0.0716	6.72698e-06	3437	TRUE	reported	igd	0.00588147	20.3224
ebi-a-GCST90001493	Secreting Treg % CD4 Treg	rs273421	8	132542825	C	G	0.1507	0.03147	0.8356	1.75902e-06	3437	TRUE	reported	igd	0.00662774	22.9182
ebi-a-GCST90001493	Secreting Treg % CD4 Treg	rs79224901	8	3651438	C	G	-0.4074	0.08352	0.0221	1.118e-06	3437	TRUE	reported	igd	0.0068752	23.7798
ebi-a-GCST90001493	Secreting Treg % CD4 Treg	rs7893324	10	6111075	C	T	0.1629	0.03354	0.1562	1.24799e-06	3437	TRUE	reported	igd	0.00681657	23.5756
ebi-a-GCST90001493	Secreting Treg % CD4 Treg	rs4759006	12	56009543	A	G	0.1495	0.03323	0.1565	7.07099e-06	3437	TRUE	reported	igd	0.00585453	20.2287
ebi-a-GCST90001493	Secreting Treg % CD4 Treg	rs186940149	13	36528979	T	A	0.3416	0.07552	0.0256	6.29898e-06	3437	TRUE	reported	igd	0.00591772	20.4484
ebi-a-GCST90001493	Secreting Treg % CD4 Treg	rs2148708	13	21794935	G	A	-0.2105	0.04618	0.9326	5.35895e-06	3437	TRUE	reported	igd	0.00600896	20.7656
ebi-a-GCST90001493	Secreting Treg % CD4 Treg	rs79235233	14	92726328	G	C	0.2934	0.06472	0.0342	5.97806e-06	3437	TRUE	reported	igd	0.00594394	20.5395
ebi-a-GCST90001493	Secreting Treg % CD4 Treg	rs562562	18	24263725	A	G	0.1197	0.02486	0.3714	1.54e-06	3437	TRUE	reported	igd	0.00670019	23.1704
ebi-a-GCST90001494	Secreting Treg %CD4	rs77745909	1	198272712	G	A	-0.7155	0.1168	0.0119	1.02e-09	3437	TRUE	reported	igd	0.0108004	37.5043
ebi-a-GCST90001494	Secreting Treg %CD4	rs34444573	1	204755333	A	T	-0.599	0.1142	0.0113	1.64699e-07	3437	TRUE	reported	igd	0.00794108	27.4959
ebi-a-GCST90001494	Secreting Treg %CD4	rs10925924	1	239767145	G	T	-0.1919	0.03875	0.8829	7.73108e-07	3437	TRUE	reported	igd	0.00708499	24.5106
ebi-a-GCST90001494	Secreting Treg %CD4	rs115797102	1	196168996	T	C	-0.7094	0.1195	0.0112	3.17497e-09	3437	TRUE	reported	igd	0.0101493	35.2204
ebi-a-GCST90001494	Secreting Treg %CD4	rs12712610	2	38897249	G	A	-0.1818	0.02763	0.2975	5.43e-11	3437	TRUE	reported	igd	0.0124397	43.2686
ebi-a-GCST90001494	Secreting Treg %CD4	rs11124653	2	39112166	A	C	0.1191	0.026	0.5911	4.79104e-06	3437	TRUE	reported	igd	0.00606812	20.9712
ebi-a-GCST90001494	Secreting Treg %CD4	rs6438325	3	116384674	C	A	-0.1809	0.03737	0.8749	1.354e-06	3437	TRUE	reported	igd	0.00677174	23.4195
ebi-a-GCST90001494	Secreting Treg %CD4	rs358809	3	55349822	A	G	-0.1137	0.02558	0.5422	9.09892e-06	3437	TRUE	reported	igd	0.00571546	19.7455
[truncated: 12,697 more rows]
