# Supplementary material for: A multi-omics framework integrating gut microbiota, blood metabolites, and immune cells to elucidate the pathogenesis of Alzheimer’s disease
Source: Front Immunol. 2026 Jul 6;17:1842398. doi: 10.3389/fimmu.2026.1842398 (PMC13381253; doi:10.3389/fimmu.2026.1842398)
Supplement: Supplementary file 11 [file Table9.xlsx]

## Sheet: Sheet1
id.exposure	exposure	SNP	chr.exposure	pos.exposure	effect_allele.exposure	other_allele.exposure	beta.exposure	se.exposure	eaf.exposure	pval.exposure	mr_keep.exposure	pval_origin.exposure	data_source.exposure	samplesize.exposure	R2	F
GCST90027651	k__Bacteria.p__Actinobacteria.c__Actinobacteria	rs182549	2	136616754	T	C	-0.139995	0.0191017	0.756083	2.32064e-13	TRUE	reported	textfile	7738	0.00689356	53.6988
GCST90027651	k__Bacteria.p__Actinobacteria.c__Actinobacteria	rs74452406	3	63012872	T	C	-0.150306	0.0326799	0.0727759	4.2381e-06	TRUE	reported	textfile	7738	0.00272633	21.1486
GCST90027651	k__Bacteria.p__Actinobacteria.c__Actinobacteria	rs795981	4	140802689	T	C	-0.119776	0.0269253	0.119956	8.64958e-06	TRUE	reported	textfile	7738	0.00255081	19.7835
GCST90027651	k__Bacteria.p__Actinobacteria.c__Actinobacteria	rs62347983	4	165130380	G	C	0.0725885	0.0161339	0.489964	6.82336e-06	TRUE	reported	textfile	7738	0.00260911	20.2369
GCST90027651	k__Bacteria.p__Actinobacteria.c__Actinobacteria	rs318801	5	55410143	A	G	-0.103544	0.023416	0.176296	9.78114e-06	TRUE	reported	textfile	7738	0.0025206	19.5486
GCST90027651	k__Bacteria.p__Actinobacteria.c__Actinobacteria	rs35344390	5	79628446	T	C	0.0894189	0.0191949	0.236588	3.18561e-06	TRUE	reported	textfile	7738	0.00279668	21.6958
GCST90027651	k__Bacteria.p__Actinobacteria.c__Actinobacteria	rs2197344	6	92899617	C	G	-0.0843355	0.0165228	0.616961	3.32206e-07	TRUE	reported	textfile	7738	0.00335557	26.0461
GCST90027651	k__Bacteria.p__Actinobacteria.c__Actinobacteria	rs61939486	12	119663906	C	T	-0.125022	0.0235191	0.149904	1.06219e-07	TRUE	reported	textfile	7738	0.00363846	28.2499
GCST90027651	k__Bacteria.p__Actinobacteria.c__Actinobacteria	rs926010	15	24038174	A	C	0.104151	0.0205103	0.76559	3.81448e-07	TRUE	reported	textfile	7738	0.00332132	25.7793
GCST90027651	k__Bacteria.p__Actinobacteria.c__Actinobacteria	rs12955365	18	75219184	G	T	-0.087128	0.0190616	0.394177	4.85735e-06	TRUE	reported	textfile	7738	0.00269275	20.8873
GCST90027651	k__Bacteria.p__Actinobacteria.c__Actinobacteria	rs6044857	20	17496742	G	A	0.0799424	0.0168998	0.389459	2.2411e-06	TRUE	reported	textfile	7738	0.00288342	22.3706
GCST90027652	k__Bacteria.p__Bacteroidetes.c__Bacteroidia	rs2807619	1	60448209	T	C	0.129912	0.0288403	0.0891517	6.65214e-06	TRUE	reported	textfile	7738	0.00261536	20.2855
GCST90027652	k__Bacteria.p__Bacteroidetes.c__Bacteroidia	rs10158939	1	242223343	A	G	0.0808326	0.0174673	0.375746	3.69857e-06	TRUE	reported	textfile	7738	0.00275988	21.4095
GCST90027652	k__Bacteria.p__Bacteroidetes.c__Bacteroidia	rs1023692	2	67868756	C	T	-0.0986975	0.0198976	0.771301	7.03982e-07	TRUE	reported	textfile	7738	0.00316958	24.5978
GCST90027652	k__Bacteria.p__Bacteroidetes.c__Bacteroidia	rs9843097	3	150197676	T	C	0.0867737	0.0190768	0.240726	5.39931e-06	TRUE	reported	textfile	7738	0.00266671	20.6848
GCST90027652	k__Bacteria.p__Bacteroidetes.c__Bacteroidia	rs2603095	4	177175752	T	G	-0.085223	0.0186016	0.743202	4.61691e-06	TRUE	reported	textfile	7738	0.00270525	20.9846
GCST90027652	k__Bacteria.p__Bacteroidetes.c__Bacteroidia	rs73098732	7	43503949	A	G	0.0995528	0.0218817	0.170003	5.37475e-06	TRUE	reported	textfile	7738	0.00266783	20.6935
GCST90027652	k__Bacteria.p__Bacteroidetes.c__Bacteroidia	rs13283363	9	34842242	G	A	0.164596	0.0311082	0.0863951	1.2161e-07	TRUE	reported	textfile	7738	0.00360486	27.9881
GCST90027652	k__Bacteria.p__Bacteroidetes.c__Bacteroidia	rs74949229	10	9526946	A	G	0.147428	0.0284368	0.0938822	2.16689e-07	TRUE	reported	textfile	7738	0.00346151	26.8713
GCST90027652	k__Bacteria.p__Bacteroidetes.c__Bacteroidia	rs10836532	11	4745154	T	G	0.0839484	0.0175508	0.351076	1.72564e-06	TRUE	reported	textfile	7738	0.00294794	22.8727
GCST90027652	k__Bacteria.p__Bacteroidetes.c__Bacteroidia	rs28538857	15	87689365	T	C	0.176942	0.0392323	0.0530423	6.47962e-06	TRUE	reported	textfile	7738	0.00262183	20.3358
GCST90027652	k__Bacteria.p__Bacteroidetes.c__Bacteroidia	rs11657406	17	7249870	T	G	-0.101748	0.0218457	0.166085	3.19968e-06	TRUE	reported	textfile	7738	0.00279559	21.6873
GCST90027652	k__Bacteria.p__Bacteroidetes.c__Bacteroidia	rs783253	17	72498434	C	T	-0.0834026	0.0188586	0.72146	9.75498e-06	TRUE	reported	textfile	7738	0.00252126	19.5538
GCST90027652	k__Bacteria.p__Bacteroidetes.c__Bacteroidia	rs2698177	18	68747115	G	A	-0.171794	0.036475	0.945889	2.47806e-06	TRUE	reported	textfile	7738	0.00285862	22.1777
GCST90027653	k__Bacteria.p__Firmicutes.c__Bacilli	rs12064418	1	16761962	T	C	0.148588	0.0333745	0.162888	8.50205e-06	TRUE	reported	textfile	7738	0.00255504	19.8164
GCST90027653	k__Bacteria.p__Firmicutes.c__Bacilli	rs75005855	1	175381699	A	T	-0.232258	0.0511301	0.0546038	5.55946e-06	TRUE	reported	textfile	7738	0.00265951	20.6288
GCST90027653	k__Bacteria.p__Firmicutes.c__Bacilli	rs11694441	2	119541381	A	C	-0.149789	0.0337367	0.125998	8.99777e-06	TRUE	reported	textfile	7738	0.00254111	19.7081
GCST90027653	k__Bacteria.p__Firmicutes.c__Bacilli	rs76752365	3	118350858	C	G	-0.146265	0.0322166	0.136027	5.62378e-06	TRUE	reported	textfile	7738	0.00265668	20.6068
GCST90027653	k__Bacteria.p__Firmicutes.c__Bacilli	rs11744900	5	141949123	G	A	-0.140837	0.0296482	0.174459	2.0314e-06	TRUE	reported	textfile	7738	0.00290766	22.5593
GCST90027653	k__Bacteria.p__Firmicutes.c__Bacilli	rs1206113	6	97442712	T	C	-0.167094	0.0359956	0.108426	3.44919e-06	TRUE	reported	textfile	7738	0.00277708	21.5433
GCST90027653	k__Bacteria.p__Firmicutes.c__Bacilli	rs74520302	8	5416476	G	A	-0.220634	0.0499474	0.0530404	9.99304e-06	TRUE	reported	textfile	7738	0.00251534	19.5077
GCST90027653	k__Bacteria.p__Firmicutes.c__Bacilli	rs10761245	9	96387675	T	C	-0.0983934	0.0220912	0.494124	8.42968e-06	TRUE	reported	textfile	7738	0.00255714	19.8327
GCST90027653	k__Bacteria.p__Firmicutes.c__Bacilli	rs1249137	10	79990400	T	C	0.0997535	0.0224173	0.375257	8.59307e-06	TRUE	reported	textfile	7738	0.00255242	19.796
GCST90027653	k__Bacteria.p__Firmicutes.c__Bacilli	rs77655905	10	126611387	A	G	0.163245	0.036351	0.104456	7.09579e-06	TRUE	reported	textfile	7738	0.00259948	20.162
GCST90027653	k__Bacteria.p__Firmicutes.c__Bacilli	rs4903903	14	80634365	C	T	0.104822	0.0233032	0.337698	6.85377e-06	TRUE	reported	textfile	7738	0.00260802	20.2284
GCST90027653	k__Bacteria.p__Firmicutes.c__Bacilli	rs1400577	16	73551996	G	A	-0.106378	0.0223735	0.600237	1.9879e-06	TRUE	reported	textfile	7738	0.00291301	22.6009
GCST90027653	k__Bacteria.p__Firmicutes.c__Bacilli	rs10404584	19	15301449	T	C	0.132517	0.0285225	0.181561	3.38354e-06	TRUE	reported	textfile	7738	0.00278182	21.5802
GCST90027653	k__Bacteria.p__Firmicutes.c__Bacilli	rs3892326	21	43018030	C	T	-0.123996	0.0240164	0.479803	2.43042e-07	TRUE	reported	textfile	7738	0.00343305	26.6495
GCST90027654	k__Bacteria.p__Firmicutes.c__Clostridia	rs1023692	2	67868756	C	T	0.0996966	0.0197632	0.771282	4.54571e-07	TRUE	reported	textfile	7738	0.00327787	25.441
GCST90027654	k__Bacteria.p__Firmicutes.c__Clostridia	rs7794348	7	138966254	A	G	0.161442	0.0354367	0.0548254	5.21872e-06	TRUE	reported	textfile	7738	0.00267508	20.7499
GCST90027654	k__Bacteria.p__Firmicutes.c__Clostridia	rs674292	8	60881849	C	T	0.073504	0.0165031	0.387016	8.43093e-06	TRUE	reported	textfile	7738	0.0025571	19.8324
GCST90027654	k__Bacteria.p__Firmicutes.c__Clostridia	rs12675379	8	117505928	C	T	0.0754169	0.0165522	0.515953	5.206e-06	TRUE	reported	textfile	7738	0.00267568	20.7546
GCST90027654	k__Bacteria.p__Firmicutes.c__Clostridia	rs74949229	10	9526946	A	G	-0.140267	0.0282447	0.0938701	6.82989e-07	TRUE	reported	textfile	7738	0.00317707	24.6562
GCST90027654	k__Bacteria.p__Firmicutes.c__Clostridia	rs34566098	10	126860657	G	A	0.174315	0.0380417	0.0538268	4.60106e-06	TRUE	reported	textfile	7738	0.00270609	20.9911
GCST90027654	k__Bacteria.p__Firmicutes.c__Clostridia	rs10766557	11	19447547	C	G	-0.0761699	0.0169137	0.346886	6.68609e-06	TRUE	reported	textfile	7738	0.00261411	20.2758
GCST90027655	k__Bacteria.p__Firmicutes.c__Erysipelotrichia	rs78685125	3	37667096	T	C	-0.174426	0.0392434	0.0669123	8.8001e-06	TRUE	reported	textfile	7738	0.00254657	19.7505
GCST90027655	k__Bacteria.p__Firmicutes.c__Erysipelotrichia	rs4975752	5	1880588	G	T	-0.101686	0.0230142	0.230866	9.94264e-06	TRUE	reported	textfile	7738	0.00251658	19.5174
GCST90027655	k__Bacteria.p__Firmicutes.c__Erysipelotrichia	rs733330	8	94158704	G	A	0.100522	0.0213377	0.33704	2.46501e-06	TRUE	reported	textfile	7738	0.00285992	22.1878
GCST90027655	k__Bacteria.p__Firmicutes.c__Erysipelotrichia	rs75298326	12	24268068	T	A	-0.183637	0.041519	0.0592882	9.73569e-06	TRUE	reported	textfile	7738	0.00252174	19.5575
GCST90027655	k__Bacteria.p__Firmicutes.c__Erysipelotrichia	rs11652559	17	36002599	C	T	0.115982	0.025306	0.807699	4.57969e-06	TRUE	reported	textfile	7738	0.00270724	21.0001
GCST90027655	k__Bacteria.p__Firmicutes.c__Erysipelotrichia	rs62131327	19	775626	C	T	0.1464	0.0330701	0.104702	9.55696e-06	TRUE	reported	textfile	7738	0.0025263	19.5929
GCST90027655	k__Bacteria.p__Firmicutes.c__Erysipelotrichia	rs73037929	19	28461212	T	G	-0.21042	0.0439455	0.0539829	1.68284e-06	TRUE	reported	textfile	7738	0.00295414	22.9209
GCST90027655	k__Bacteria.p__Firmicutes.c__Erysipelotrichia	rs73114746	20	43873729	T	C	0.153268	0.0332861	0.099634	4.13366e-06	TRUE	reported	textfile	7738	0.00273248	21.1964
GCST90027656	k__Bacteria.p__Firmicutes.c__Negativicutes	rs12472147	2	124572776	G	A	-0.12833	0.0264956	0.855652	1.27615e-06	TRUE	reported	textfile	7738	0.00302248	23.4528
GCST90027656	k__Bacteria.p__Firmicutes.c__Negativicutes	rs176564	7	105812525	G	A	-0.153345	0.0337663	0.910342	5.58933e-06	TRUE	reported	textfile	7738	0.00265819	20.6186
GCST90027656	k__Bacteria.p__Firmicutes.c__Negativicutes	rs10736970	10	3387104	C	T	-0.0913671	0.0204744	0.741775	8.10063e-06	TRUE	reported	textfile	7738	0.00256692	19.9088
GCST90027656	k__Bacteria.p__Firmicutes.c__Negativicutes	rs78791321	11	69317280	A	G	0.153283	0.0328393	0.0809067	3.04624e-06	TRUE	reported	textfile	7738	0.00280771	21.7816
GCST90027656	k__Bacteria.p__Firmicutes.c__Negativicutes	rs77764206	12	91611380	C	T	0.197357	0.0423653	0.0504393	3.18588e-06	TRUE	reported	textfile	7738	0.00279666	21.6956
GCST90027656	k__Bacteria.p__Firmicutes.c__Negativicutes	rs2282037	14	103588515	T	C	-0.102233	0.0186334	0.521969	4.09789e-08	TRUE	reported	textfile	7738	0.00387515	30.0948
GCST90027656	k__Bacteria.p__Firmicutes.c__Negativicutes	rs12979658	19	7892087	G	A	-0.0935377	0.0203693	0.263676	4.3882e-06	TRUE	reported	textfile	7738	0.00271776	21.0819
GCST90027657	k__Bacteria.p__Proteobacteria.c__Betaproteobacteria	rs12734494	1	211803881	A	G	0.0791571	0.0164342	0.48892	1.46017e-06	TRUE	reported	textfile	7738	0.00298919	23.1937
GCST90027657	k__Bacteria.p__Proteobacteria.c__Betaproteobacteria	rs9428844	1	240647593	C	T	-0.0888565	0.0200476	0.656533	9.32472e-06	TRUE	reported	textfile	7738	0.00253234	19.6399
GCST90027657	k__Bacteria.p__Proteobacteria.c__Betaproteobacteria	rs13071362	3	116990816	G	A	0.0778951	0.0176263	0.302458	9.90397e-06	TRUE	reported	textfile	7738	0.00251754	19.5248
GCST90027657	k__Bacteria.p__Proteobacteria.c__Betaproteobacteria	rs62351959	4	182904885	T	C	0.0966813	0.0215454	0.197615	7.21198e-06	TRUE	reported	textfile	7738	0.00259549	20.131
GCST90027657	k__Bacteria.p__Proteobacteria.c__Betaproteobacteria	rs12646537	4	184720947	G	A	0.145028	0.032508	0.0653836	8.14638e-06	TRUE	reported	textfile	7738	0.00256554	19.8981
GCST90027657	k__Bacteria.p__Proteobacteria.c__Betaproteobacteria	rs59033852	13	23656934	C	T	-0.152927	0.0337678	0.0649189	5.93229e-06	TRUE	reported	textfile	7738	0.00264354	20.5046
GCST90027657	k__Bacteria.p__Proteobacteria.c__Betaproteobacteria	rs11626416	14	33053536	A	G	-0.118337	0.0244909	0.125363	1.35255e-06	TRUE	reported	textfile	7738	0.00300811	23.341
GCST90027657	k__Bacteria.p__Proteobacteria.c__Betaproteobacteria	rs78026425	14	78485536	G	C	0.130889	0.0292566	0.0851163	7.6832e-06	TRUE	reported	textfile	7738	0.00257993	20.01
GCST90027657	k__Bacteria.p__Proteobacteria.c__Betaproteobacteria	rs9673456	16	62465518	G	T	-0.0816209	0.01684	0.419921	1.25435e-06	TRUE	reported	textfile	7738	0.00302674	23.4859
GCST90027657	k__Bacteria.p__Proteobacteria.c__Betaproteobacteria	rs79598028	16	85374721	T	C	0.124831	0.0261276	0.119662	1.77263e-06	TRUE	reported	textfile	7738	0.0029413	22.821
GCST90027657	k__Bacteria.p__Proteobacteria.c__Betaproteobacteria	rs74034215	16	86106253	C	T	0.131706	0.0265059	0.111825	6.73239e-07	TRUE	reported	textfile	7738	0.00318063	24.6839
GCST90027657	k__Bacteria.p__Proteobacteria.c__Betaproteobacteria	rs2834333	21	35370488	A	C	-0.0774478	0.0161535	0.537174	1.63097e-06	TRUE	reported	textfile	7738	0.00296187	22.9811
GCST90027657	k__Bacteria.p__Proteobacteria.c__Betaproteobacteria	rs713716	22	46871094	A	G	-0.0844048	0.0186883	0.252325	6.28849e-06	TRUE	reported	textfile	7738	0.00262919	20.393
GCST90027658	k__Bacteria.p__Proteobacteria.c__Deltaproteobacteria	rs2990682	1	13839382	G	C	0.0839398	0.0185872	0.304642	6.30212e-06	TRUE	reported	textfile	7738	0.00262866	20.3889
GCST90027658	k__Bacteria.p__Proteobacteria.c__Deltaproteobacteria	rs73966738	2	150948178	C	G	-0.127535	0.0287267	0.102434	9.01251e-06	TRUE	reported	textfile	7738	0.00254071	19.705
GCST90027658	k__Bacteria.p__Proteobacteria.c__Deltaproteobacteria	rs10087056	8	130836118	A	C	-0.0821264	0.0175093	0.385711	2.726e-06	TRUE	reported	textfile	7738	0.0028351	21.9947
GCST90027658	k__Bacteria.p__Proteobacteria.c__Deltaproteobacteria	rs11219805	11	124718707	C	T	0.0953742	0.0196637	0.264005	1.23298e-06	TRUE	reported	textfile	7738	0.00303098	23.519
GCST90027658	k__Bacteria.p__Proteobacteria.c__Deltaproteobacteria	rs237461	20	48033171	C	T	-0.0851996	0.018658	0.290792	4.96216e-06	TRUE	reported	textfile	7738	0.00268749	20.8464
GCST90027659	k__Bacteria.p__Proteobacteria.c__Gammaproteobacteria	rs12726307	1	177541010	T	G	0.119809	0.0251698	0.145928	1.93552e-06	TRUE	reported	textfile	7738	0.0029196	22.6522
GCST90027659	k__Bacteria.p__Proteobacteria.c__Gammaproteobacteria	rs292226	6	90626584	A	G	0.109603	0.0230947	0.187608	2.07668e-06	TRUE	reported	textfile	7738	0.00290222	22.5169
GCST90027659	k__Bacteria.p__Proteobacteria.c__Gammaproteobacteria	rs80113686	9	18127674	C	G	-0.127998	0.0284635	0.117738	6.89449e-06	TRUE	reported	textfile	7738	0.00260656	20.2171
GCST90027659	k__Bacteria.p__Proteobacteria.c__Gammaproteobacteria	rs117076107	10	135417440	A	G	-0.197134	0.0376204	0.0608167	1.6051e-07	TRUE	reported	textfile	7738	0.00353597	27.4513
GCST90027660	k__Bacteria.p__Verrucomicrobia.c__Verrucomicrobiae	rs12710731	2	16720355	T	C	0.0908998	0.0199385	0.290693	5.13932e-06	TRUE	reported	textfile	7738	0.00267885	20.7793
GCST90027660	k__Bacteria.p__Verrucomicrobia.c__Verrucomicrobiae	rs4670221	2	38050232	G	C	-0.0901928	0.0201434	0.308248	7.55088e-06	TRUE	reported	textfile	7738	0.0025842	20.0432
GCST90027660	k__Bacteria.p__Verrucomicrobia.c__Verrucomicrobiae	rs6823767	4	151295085	C	T	0.0928282	0.02072	0.261341	7.45973e-06	TRUE	reported	textfile	7738	0.00258719	20.0664
GCST90027660	k__Bacteria.p__Verrucomicrobia.c__Verrucomicrobiae	rs68058313	5	24990890	T	C	0.190994	0.039289	0.0641869	1.16641e-06	TRUE	reported	textfile	7738	0.0030447	23.6257
GCST90027660	k__Bacteria.p__Verrucomicrobia.c__Verrucomicrobiae	rs1298928	5	118836004	G	T	0.106841	0.0236374	0.182956	6.18466e-06	TRUE	reported	textfile	7738	0.00263329	20.4249
GCST90027660	k__Bacteria.p__Verrucomicrobia.c__Verrucomicrobiae	rs9368149	6	20097305	G	A	-0.12443	0.0259939	0.172487	1.69398e-06	TRUE	reported	textfile	7738	0.00295251	22.9083
GCST90027660	k__Bacteria.p__Verrucomicrobia.c__Verrucomicrobiae	rs36119306	6	37707962	T	A	0.108908	0.0234524	0.197307	3.42085e-06	TRUE	reported	textfile	7738	0.00277912	21.5592
GCST90027660	k__Bacteria.p__Verrucomicrobia.c__Verrucomicrobiae	rs7912369	10	2005604	G	A	0.0883668	0.0199345	0.702824	9.29928e-06	TRUE	reported	textfile	7738	0.00253301	19.6451
GCST90027660	k__Bacteria.p__Verrucomicrobia.c__Verrucomicrobiae	rs4075877	11	67567936	T	C	-0.0852446	0.0189657	0.586452	6.96798e-06	TRUE	reported	textfile	7738	0.00260395	20.1968
GCST90027660	k__Bacteria.p__Verrucomicrobia.c__Verrucomicrobiae	rs166570	12	65405314	G	C	-0.0894444	0.0190782	0.636465	2.75491e-06	TRUE	reported	textfile	7738	0.0028325	21.9744
GCST90027660	k__Bacteria.p__Verrucomicrobia.c__Verrucomicrobiae	rs55926131	12	115085267	T	C	-0.105935	0.0202559	0.611517	1.69659e-07	TRUE	reported	textfile	7738	0.00352221	27.3441
GCST90027660	k__Bacteria.p__Verrucomicrobia.c__Verrucomicrobiae	rs35895642	15	37816202	T	C	0.109956	0.0229035	0.198579	1.58024e-06	TRUE	reported	textfile	7738	0.00296968	23.0418
GCST90027660	k__Bacteria.p__Verrucomicrobia.c__Verrucomicrobiae	rs1532932	16	10082174	G	A	-0.0999825	0.0223102	0.786723	7.41284e-06	TRUE	reported	textfile	7738	0.00258874	20.0784
GCST90027660	k__Bacteria.p__Verrucomicrobia.c__Verrucomicrobiae	rs79041579	17	47860915	A	G	0.127245	0.0244438	0.1829	1.93354e-07	TRUE	reported	textfile	7738	0.00348977	27.0914
GCST90027660	k__Bacteria.p__Verrucomicrobia.c__Verrucomicrobiae	rs2523176	19	2272309	T	C	0.109566	0.0241816	0.204089	5.87114e-06	TRUE	reported	textfile	7738	0.00264609	20.5244
GCST90027661	k__Bacteria.p__Actinobacteria.c__Actinobacteria.o__Actinomycetales.f__Micrococcaceae	rs616801	1	95011698	A	G	0.247127	0.0529429	0.119849	3.04427e-06	TRUE	reported	textfile	7738	0.00280787	21.7828
GCST90027661	k__Bacteria.p__Actinobacteria.c__Actinobacteria.o__Actinomycetales.f__Micrococcaceae	rs17049177	2	129915467	A	G	-0.259548	0.0538955	0.110945	1.46641e-06	TRUE	reported	textfile	7738	0.00298814	23.1855
GCST90027661	k__Bacteria.p__Actinobacteria.c__Actinobacteria.o__Actinomycetales.f__Micrococcaceae	rs709159	3	12481203	A	C	-0.173535	0.0376231	0.759341	3.97942e-06	TRUE	reported	textfile	7738	0.00274185	21.2692
GCST90027661	k__Bacteria.p__Actinobacteria.c__Actinobacteria.o__Actinomycetales.f__Micrococcaceae	rs9268614	6	32402778	G	T	-0.186289	0.0404122	0.200868	4.03198e-06	TRUE	reported	textfile	7738	0.00273861	21.2441
GCST90027661	k__Bacteria.p__Actinobacteria.c__Actinobacteria.o__Actinomycetales.f__Micrococcaceae	rs80010435	9	140767792	A	G	-0.324559	0.0731352	0.0533435	9.08874e-06	TRUE	reported	textfile	7738	0.00253864	19.6889
GCST90027661	k__Bacteria.p__Actinobacteria.c__Actinobacteria.o__Actinomycetales.f__Micrococcaceae	rs888195	12	2834412	C	G	0.165585	0.0339776	0.331862	1.09715e-06	TRUE	reported	textfile	7738	0.00305983	23.7435
GCST90027662	k__Bacteria.p__Actinobacteria.c__Actinobacteria.o__Bifidobacteriales.f__Bifidobacteriaceae	rs1546579	1	61319955	T	C	-0.0772188	0.0172048	0.405264	7.18218e-06	TRUE	reported	textfile	7738	0.00259651	20.1389
GCST90027662	k__Bacteria.p__Actinobacteria.c__Actinobacteria.o__Bifidobacteriales.f__Bifidobacteriaceae	rs182549	2	136616754	T	C	-0.153302	0.0196364	0.755025	5.85582e-15	TRUE	reported	textfile	7738	0.00781509	60.9337
GCST90027662	k__Bacteria.p__Actinobacteria.c__Actinobacteria.o__Bifidobacteriales.f__Bifidobacteriaceae	rs74452406	3	63012872	T	C	-0.176051	0.0339528	0.0723787	2.15818e-07	TRUE	reported	textfile	7738	0.00346251	26.879
GCST90027662	k__Bacteria.p__Actinobacteria.c__Actinobacteria.o__Bifidobacteriales.f__Bifidobacteriaceae	rs11732081	4	62600906	T	C	0.0783377	0.0174251	0.364727	6.93518e-06	TRUE	reported	textfile	7738	0.00260512	20.2058
GCST90027662	k__Bacteria.p__Actinobacteria.c__Actinobacteria.o__Bifidobacteriales.f__Bifidobacteriaceae	rs4859454	4	77541509	T	C	0.122758	0.0263014	0.114125	3.05125e-06	TRUE	reported	textfile	7738	0.0028073	21.7784
GCST90027662	k__Bacteria.p__Actinobacteria.c__Actinobacteria.o__Bifidobacteriales.f__Bifidobacteriaceae	rs4472164	4	168344708	G	A	-0.125353	0.027537	0.103173	5.31006e-06	TRUE	reported	textfile	7738	0.00267081	20.7167
GCST90027662	k__Bacteria.p__Actinobacteria.c__Actinobacteria.o__Bifidobacteriales.f__Bifidobacteriaceae	rs12657170	5	79643369	C	T	0.0785084	0.0167389	0.46418	2.72976e-06	TRUE	reported	textfile	7738	0.00283476	21.992
GCST90027662	k__Bacteria.p__Actinobacteria.c__Actinobacteria.o__Bifidobacteriales.f__Bifidobacteriaceae	rs10455532	6	92883361	G	A	-0.0769154	0.0167272	0.552534	4.26097e-06	TRUE	reported	textfile	7738	0.00272501	21.1382
GCST90027662	k__Bacteria.p__Actinobacteria.c__Actinobacteria.o__Bifidobacteriales.f__Bifidobacteriaceae	rs77432108	8	74446780	T	A	0.0957041	0.0215476	0.183749	8.93282e-06	TRUE	reported	textfile	7738	0.00254289	19.7219
GCST90027662	k__Bacteria.p__Actinobacteria.c__Actinobacteria.o__Bifidobacteriales.f__Bifidobacteriaceae	rs61939486	12	119663906	C	T	-0.110859	0.0243793	0.148052	5.43506e-06	TRUE	reported	textfile	7738	0.00266508	20.6722
GCST90027662	k__Bacteria.p__Actinobacteria.c__Actinobacteria.o__Bifidobacteriales.f__Bifidobacteriaceae	rs10873640	15	24025547	T	C	0.0909746	0.0201027	0.759057	6.0257e-06	TRUE	reported	textfile	7738	0.00263969	20.4747
GCST90027662	k__Bacteria.p__Actinobacteria.c__Actinobacteria.o__Bifidobacteriales.f__Bifidobacteriaceae	rs34823013	19	552579	G	T	-0.0869075	0.0194389	0.661291	7.79248e-06	TRUE	reported	textfile	7738	0.00257646	19.983
GCST90027663	k__Bacteria.p__Actinobacteria.c__Actinobacteria.o__Coriobacteriales.f__Coriobacteriaceae	rs77502228	2	140505773	T	A	-0.160702	0.0353101	0.0575034	5.33501e-06	TRUE	reported	textfile	7738	0.00266965	20.7077
GCST90027663	k__Bacteria.p__Actinobacteria.c__Actinobacteria.o__Coriobacteriales.f__Coriobacteriaceae	rs6793441	3	8775223	A	C	0.0834386	0.0186694	0.323931	7.84841e-06	TRUE	reported	textfile	7738	0.0025747	19.9693
GCST90027663	k__Bacteria.p__Actinobacteria.c__Actinobacteria.o__Coriobacteriales.f__Coriobacteriaceae	rs28806584	3	68010971	C	G	-0.0819916	0.017878	0.696357	4.51455e-06	TRUE	reported	textfile	7738	0.00271077	21.0275
GCST90027663	k__Bacteria.p__Actinobacteria.c__Actinobacteria.o__Coriobacteriales.f__Coriobacteriaceae	rs4234207	3	194731909	G	A	0.118163	0.0242532	0.86877	1.10444e-06	TRUE	reported	textfile	7738	0.0030582	23.7308
GCST90027663	k__Bacteria.p__Actinobacteria.c__Actinobacteria.o__Coriobacteriales.f__Coriobacteriaceae	rs2907732	7	153780749	A	C	0.082498	0.0175735	0.606662	2.67321e-06	TRUE	reported	textfile	7738	0.00283992	22.0322
GCST90027663	k__Bacteria.p__Actinobacteria.c__Actinobacteria.o__Coriobacteriales.f__Coriobacteriaceae	rs78362376	8	106944849	G	C	0.123068	0.0266391	0.105462	3.84031e-06	TRUE	reported	textfile	7738	0.00275061	21.3374
GCST90027663	k__Bacteria.p__Actinobacteria.c__Actinobacteria.o__Coriobacteriales.f__Coriobacteriaceae	rs7831606	8	128455694	A	T	-0.0995338	0.0221652	0.163846	7.10439e-06	TRUE	reported	textfile	7738	0.00259919	20.1597
GCST90027663	k__Bacteria.p__Actinobacteria.c__Actinobacteria.o__Coriobacteriales.f__Coriobacteriaceae	rs550057	9	136146597	T	C	0.110172	0.0185759	0.250228	3.01242e-09	TRUE	reported	textfile	7738	0.00452528	35.1667
GCST90027663	k__Bacteria.p__Actinobacteria.c__Actinobacteria.o__Coriobacteriales.f__Coriobacteriaceae	rs11652058	17	64584932	A	G	0.0912383	0.0199153	0.217003	4.6208e-06	TRUE	reported	textfile	7738	0.00270504	20.9829
GCST90027663	k__Bacteria.p__Actinobacteria.c__Actinobacteria.o__Coriobacteriales.f__Coriobacteriaceae	rs2849714	21	43208598	C	T	0.122785	0.0269753	0.10702	5.32008e-06	TRUE	reported	textfile	7738	0.00267034	20.7131
GCST90027664	k__Bacteria.p__Bacteroidetes.c__Bacteroidia.o__Bacteroidales.f__Bacteroidaceae	rs2774282	1	114648020	C	T	0.0850792	0.0190882	0.76057	8.30477e-06	TRUE	reported	textfile	7738	0.00256081	19.8613
GCST90027664	k__Bacteria.p__Bacteroidetes.c__Bacteroidia.o__Bacteroidales.f__Bacteroidaceae	rs742682	1	114897076	C	A	-0.110567	0.024218	0.132617	4.98356e-06	TRUE	reported	textfile	7738	0.00268643	20.8382
GCST90027664	k__Bacteria.p__Bacteroidetes.c__Bacteroidia.o__Bacteroidales.f__Bacteroidaceae	rs28414316	2	122972140	C	T	0.114905	0.0238957	0.140049	1.51999e-06	TRUE	reported	textfile	7738	0.00297928	23.1166
GCST90027664	k__Bacteria.p__Bacteroidetes.c__Bacteroidia.o__Bacteroidales.f__Bacteroidaceae	rs62365577	5	83033300	C	G	-0.117516	0.025764	0.123856	5.08493e-06	TRUE	reported	textfile	7738	0.00268147	20.7997
GCST90027664	k__Bacteria.p__Bacteroidetes.c__Bacteroidia.o__Bacteroidales.f__Bacteroidaceae	rs73046099	7	709469	A	G	-0.126161	0.02691	0.110042	2.75548e-06	TRUE	reported	textfile	7738	0.00283244	21.974
GCST90027664	k__Bacteria.p__Bacteroidetes.c__Bacteroidia.o__Bacteroidales.f__Bacteroidaceae	rs56178001	7	5362944	C	G	-0.0829141	0.0181179	0.707901	4.73108e-06	TRUE	reported	textfile	7738	0.00269923	20.9378
GCST90027664	k__Bacteria.p__Bacteroidetes.c__Bacteroidia.o__Bacteroidales.f__Bacteroidaceae	rs80306758	7	27255650	C	A	0.165403	0.0366646	0.061056	6.44505e-06	TRUE	reported	textfile	7738	0.00262314	20.346
GCST90027664	k__Bacteria.p__Bacteroidetes.c__Bacteroidia.o__Bacteroidales.f__Bacteroidaceae	rs4278144	8	62697207	C	A	0.0772061	0.0172764	0.351387	7.86282e-06	TRUE	reported	textfile	7738	0.00257425	19.9658
GCST90027664	k__Bacteria.p__Bacteroidetes.c__Bacteroidia.o__Bacteroidales.f__Bacteroidaceae	rs680138	9	110882980	T	C	-0.0806635	0.0171239	0.617925	2.47022e-06	TRUE	reported	textfile	7738	0.0028594	22.1838
GCST90027664	k__Bacteria.p__Bacteroidetes.c__Bacteroidia.o__Bacteroidales.f__Bacteroidaceae	rs2571	9	115926317	T	G	-0.113956	0.0253402	0.125637	6.89007e-06	TRUE	reported	textfile	7738	0.00260672	20.2183
GCST90027664	k__Bacteria.p__Bacteroidetes.c__Bacteroidia.o__Bacteroidales.f__Bacteroidaceae	rs505128	11	116273511	C	T	-0.0790142	0.0170449	0.353603	3.55817e-06	TRUE	reported	textfile	7738	0.00276942	21.4837
GCST90027664	k__Bacteria.p__Bacteroidetes.c__Bacteroidia.o__Bacteroidales.f__Bacteroidaceae	rs71446723	12	20934000	A	G	0.113087	0.0249499	0.124427	5.82692e-06	TRUE	reported	textfile	7738	0.00264795	20.5389
GCST90027664	k__Bacteria.p__Bacteroidetes.c__Bacteroidia.o__Bacteroidales.f__Bacteroidaceae	rs61510729	12	109709157	A	G	-0.100197	0.0219746	0.171943	5.1238e-06	TRUE	reported	textfile	7738	0.0026796	20.7851
GCST90027664	k__Bacteria.p__Bacteroidetes.c__Bacteroidia.o__Bacteroidales.f__Bacteroidaceae	rs9564193	13	65333539	G	A	-0.174688	0.039027	0.0508343	7.60288e-06	TRUE	reported	textfile	7738	0.00258251	20.03
GCST90027665	k__Bacteria.p__Bacteroidetes.c__Bacteroidia.o__Bacteroidales.f__Bacteroidales_noname	rs2465095	2	137536904	G	A	-0.0819963	0.0166902	0.417237	8.97639e-07	TRUE	reported	textfile	7738	0.00310946	24.1298
GCST90027665	k__Bacteria.p__Bacteroidetes.c__Bacteroidia.o__Bacteroidales.f__Bacteroidales_noname	rs3106091	2	200881067	C	T	0.0828995	0.0180146	0.680953	4.18877e-06	TRUE	reported	textfile	7738	0.00272922	21.171
GCST90027665	k__Bacteria.p__Bacteroidetes.c__Bacteroidia.o__Bacteroidales.f__Bacteroidales_noname	rs4294998	2	228912194	C	A	0.0741667	0.0167806	0.505929	9.87957e-06	TRUE	reported	textfile	7738	0.00251814	19.5295
GCST90027665	k__Bacteria.p__Bacteroidetes.c__Bacteroidia.o__Bacteroidales.f__Bacteroidales_noname	rs55712042	4	2706103	G	A	0.0749093	0.0168861	0.536767	9.15782e-06	TRUE	reported	textfile	7738	0.00253678	19.6744
GCST90027665	k__Bacteria.p__Bacteroidetes.c__Bacteroidia.o__Bacteroidales.f__Bacteroidales_noname	rs2700958	7	36134000	A	G	0.131086	0.0296117	0.0912533	9.56313e-06	TRUE	reported	textfile	7738	0.00252614	19.5917
GCST90027665	k__Bacteria.p__Bacteroidetes.c__Bacteroidia.o__Bacteroidales.f__Bacteroidales_noname	rs12449080	16	73660160	G	C	0.0866379	0.0178384	0.664356	1.19282e-06	TRUE	reported	textfile	7738	0.00303917	23.5827
GCST90027665	k__Bacteria.p__Bacteroidetes.c__Bacteroidia.o__Bacteroidales.f__Bacteroidales_noname	rs2008778	17	36156378	A	C	-0.0979307	0.0215629	0.219845	5.58195e-06	TRUE	reported	textfile	7738	0.00265852	20.6211
GCST90027665	k__Bacteria.p__Bacteroidetes.c__Bacteroidia.o__Bacteroidales.f__Bacteroidales_noname	rs12602625	17	65679135	C	G	-0.165436	0.0370076	0.058124	7.80968e-06	TRUE	reported	textfile	7738	0.00257591	19.9787
GCST90027665	k__Bacteria.p__Bacteroidetes.c__Bacteroidia.o__Bacteroidales.f__Bacteroidales_noname	rs35445518	19	46908968	C	A	0.0909857	0.0204096	0.769202	8.27351e-06	TRUE	reported	textfile	7738	0.00256173	19.8685
GCST90027666	k__Bacteria.p__Bacteroidetes.c__Bacteroidia.o__Bacteroidales.f__Porphyromonadaceae	rs41265179	1	153601828	T	G	-0.186507	0.0419988	0.0513384	8.96377e-06	TRUE	reported	textfile	7738	0.00254204	19.7153
GCST90027666	k__Bacteria.p__Bacteroidetes.c__Bacteroidia.o__Bacteroidales.f__Porphyromonadaceae	rs10166236	2	42967871	A	G	-0.118275	0.0260257	0.125028	5.50562e-06	TRUE	reported	textfile	7738	0.00266191	20.6475
GCST90027666	k__Bacteria.p__Bacteroidetes.c__Bacteroidia.o__Bacteroidales.f__Porphyromonadaceae	rs1452703	3	5766901	A	G	0.0761138	0.0168897	0.375274	6.58958e-06	TRUE	reported	textfile	7738	0.00261769	20.3036
GCST90027666	k__Bacteria.p__Bacteroidetes.c__Bacteroidia.o__Bacteroidales.f__Porphyromonadaceae	rs13070029	3	42852207	T	C	0.0869101	0.0192953	0.239247	6.66169e-06	TRUE	reported	textfile	7738	0.00261501	20.2828
GCST90027666	k__Bacteria.p__Bacteroidetes.c__Bacteroidia.o__Bacteroidales.f__Porphyromonadaceae	rs1363927	5	37861581	A	G	-0.119586	0.0259413	0.108679	4.0289e-06	TRUE	reported	textfile	7738	0.0027388	21.2456
GCST90027666	k__Bacteria.p__Bacteroidetes.c__Bacteroidia.o__Bacteroidales.f__Porphyromonadaceae	rs12673975	7	21527320	A	G	-0.0775436	0.0170789	0.640623	5.61716e-06	TRUE	reported	textfile	7738	0.00265697	20.6091
GCST90027666	k__Bacteria.p__Bacteroidetes.c__Bacteroidia.o__Bacteroidales.f__Porphyromonadaceae	rs11979513	7	41250331	A	G	0.0994314	0.0211827	0.178196	2.67927e-06	TRUE	reported	textfile	7738	0.00283936	22.0278
GCST90027666	k__Bacteria.p__Bacteroidetes.c__Bacteroidia.o__Bacteroidales.f__Porphyromonadaceae	rs9694714	8	103530946	C	G	-0.0760192	0.0165391	0.457009	4.3001e-06	TRUE	reported	textfile	7738	0.00272275	21.1207
GCST90027666	k__Bacteria.p__Bacteroidetes.c__Bacteroidia.o__Bacteroidales.f__Porphyromonadaceae	rs2236547	9	214864	T	C	0.0949108	0.0213119	0.182002	8.45158e-06	TRUE	reported	textfile	7738	0.0025565	19.8278
GCST90027666	k__Bacteria.p__Bacteroidetes.c__Bacteroidia.o__Bacteroidales.f__Porphyromonadaceae	rs366032	10	17428971	A	T	0.0761617	0.0165727	0.559106	4.31476e-06	TRUE	reported	textfile	7738	0.00272192	21.1142
GCST90027666	k__Bacteria.p__Bacteroidetes.c__Bacteroidia.o__Bacteroidales.f__Porphyromonadaceae	rs56238206	11	13918589	A	G	0.108593	0.0235475	0.144547	3.99489e-06	TRUE	reported	textfile	7738	0.00274089	21.2618
GCST90027666	k__Bacteria.p__Bacteroidetes.c__Bacteroidia.o__Bacteroidales.f__Porphyromonadaceae	rs2448269	11	80099803	T	C	0.0958694	0.0215746	0.191151	8.84543e-06	TRUE	reported	textfile	7738	0.00254531	19.7407
GCST90027666	k__Bacteria.p__Bacteroidetes.c__Bacteroidia.o__Bacteroidales.f__Porphyromonadaceae	rs3863318	11	117811167	C	A	-0.0733528	0.0164864	0.56509	8.61562e-06	TRUE	reported	textfile	7738	0.00255177	19.791
GCST90027666	k__Bacteria.p__Bacteroidetes.c__Bacteroidia.o__Bacteroidales.f__Porphyromonadaceae	rs9542263	13	70868010	C	T	0.0747894	0.0165338	0.536238	6.08463e-06	TRUE	reported	textfile	7738	0.0026373	20.4561
GCST90027666	k__Bacteria.p__Bacteroidetes.c__Bacteroidia.o__Bacteroidales.f__Porphyromonadaceae	rs366171	16	66906450	T	A	-0.0756702	0.0168043	0.390098	6.69902e-06	TRUE	reported	textfile	7738	0.00261364	20.2721
GCST90027666	k__Bacteria.p__Bacteroidetes.c__Bacteroidia.o__Bacteroidales.f__Porphyromonadaceae	rs12456364	18	71518679	A	G	-0.0726766	0.0164463	0.496351	9.91499e-06	TRUE	reported	textfile	7738	0.00251726	19.5227
GCST90027666	k__Bacteria.p__Bacteroidetes.c__Bacteroidia.o__Bacteroidales.f__Porphyromonadaceae	rs1109499	21	28126167	G	C	-0.0885771	0.019507	0.253967	5.60462e-06	TRUE	reported	textfile	7738	0.00265752	20.6134
GCST90027666	k__Bacteria.p__Bacteroidetes.c__Bacteroidia.o__Bacteroidales.f__Porphyromonadaceae	rs113710653	21	47581835	T	C	0.128026	0.0277397	0.0952181	3.92633e-06	TRUE	reported	textfile	7738	0.00274515	21.295
GCST90027666	k__Bacteria.p__Bacteroidetes.c__Bacteroidia.o__Bacteroidales.f__Porphyromonadaceae	rs5767121	22	48762687	T	G	0.108883	0.0240491	0.132134	5.96723e-06	TRUE	reported	textfile	7738	0.00264209	20.4934
GCST90027667	k__Bacteria.p__Bacteroidetes.c__Bacteroidia.o__Bacteroidales.f__Prevotellaceae	rs1510611	2	54865527	T	G	-0.0884672	0.0175327	0.594367	4.51538e-07	TRUE	reported	textfile	7738	0.00327953	25.4539
GCST90027667	k__Bacteria.p__Bacteroidetes.c__Bacteroidia.o__Bacteroidales.f__Prevotellaceae	rs73163971	3	168643821	T	C	-0.194918	0.043069	0.0515452	6.01902e-06	TRUE	reported	textfile	7738	0.00263997	20.4768
GCST90027667	k__Bacteria.p__Bacteroidetes.c__Bacteroidia.o__Bacteroidales.f__Prevotellaceae	rs113315281	5	28531872	G	A	-0.148351	0.0297853	0.108384	6.33667e-07	TRUE	reported	textfile	7738	0.00319562	24.8006
GCST90027667	k__Bacteria.p__Bacteroidetes.c__Bacteroidia.o__Bacteroidales.f__Prevotellaceae	rs26702	5	58527391	C	T	-0.0808769	0.0177656	0.394094	5.30266e-06	TRUE	reported	textfile	7738	0.00267115	20.7194
GCST90027667	k__Bacteria.p__Bacteroidetes.c__Bacteroidia.o__Bacteroidales.f__Prevotellaceae	rs4301441	8	40539356	G	T	0.144042	0.0292486	0.100135	8.44701e-07	TRUE	reported	textfile	7738	0.00312449	24.2469
GCST90027667	k__Bacteria.p__Bacteroidetes.c__Bacteroidia.o__Bacteroidales.f__Prevotellaceae	rs7862521	9	116406907	T	G	0.080884	0.0180115	0.439996	7.09915e-06	TRUE	reported	textfile	7738	0.00259937	20.1611
GCST90027667	k__Bacteria.p__Bacteroidetes.c__Bacteroidia.o__Bacteroidales.f__Prevotellaceae	rs4432059	11	111119178	T	C	-0.0896231	0.0191325	0.341703	2.80872e-06	TRUE	reported	textfile	7738	0.00282772	21.9373
GCST90027667	k__Bacteria.p__Bacteroidetes.c__Bacteroidia.o__Bacteroidales.f__Prevotellaceae	rs55994980	19	7560434	A	G	0.103933	0.0233574	0.199165	8.59978e-06	TRUE	reported	textfile	7738	0.00255223	19.7945
GCST90027668	k__Bacteria.p__Bacteroidetes.c__Bacteroidia.o__Bacteroidales.f__Rikenellaceae	rs4949447	1	32057186	G	A	-0.0771561	0.017272	0.683099	7.92791e-06	TRUE	reported	textfile	7738	0.00257222	19.95
GCST90027668	k__Bacteria.p__Bacteroidetes.c__Bacteroidia.o__Bacteroidales.f__Rikenellaceae	rs11211406	1	47413786	A	C	0.0919539	0.0196408	0.789079	2.84398e-06	TRUE	reported	textfile	7738	0.00282465	21.9134
GCST90027668	k__Bacteria.p__Bacteroidetes.c__Bacteroidia.o__Bacteroidales.f__Rikenellaceae	rs952822	2	52851073	A	G	0.0752055	0.016669	0.379853	6.43138e-06	TRUE	reported	textfile	7738	0.00262367	20.3501
GCST90027668	k__Bacteria.p__Bacteroidetes.c__Bacteroidia.o__Bacteroidales.f__Rikenellaceae	rs73344869	5	177746345	T	C	0.172423	0.0307724	0.0745717	2.10469e-08	TRUE	reported	textfile	7738	0.00404092	31.3874
GCST90027668	k__Bacteria.p__Bacteroidetes.c__Bacteroidia.o__Bacteroidales.f__Rikenellaceae	rs2465506	7	79328573	T	C	-0.145905	0.0315429	0.929491	3.73501e-06	TRUE	reported	textfile	7738	0.00275746	21.3907
GCST90027668	k__Bacteria.p__Bacteroidetes.c__Bacteroidia.o__Bacteroidales.f__Rikenellaceae	rs61881300	11	35847569	T	C	-0.100451	0.022395	0.159687	7.27681e-06	TRUE	reported	textfile	7738	0.00259329	20.1139
GCST90027668	k__Bacteria.p__Bacteroidetes.c__Bacteroidia.o__Bacteroidales.f__Rikenellaceae	rs74459573	11	66690149	C	T	0.088645	0.0200009	0.19937	9.33375e-06	TRUE	reported	textfile	7738	0.0025321	19.6381
GCST90027668	k__Bacteria.p__Bacteroidetes.c__Bacteroidia.o__Bacteroidales.f__Rikenellaceae	rs77318370	12	72532501	G	A	0.172751	0.0388572	0.0543052	8.75654e-06	TRUE	reported	textfile	7738	0.00254779	19.76
GCST90027668	k__Bacteria.p__Bacteroidetes.c__Bacteroidia.o__Bacteroidales.f__Rikenellaceae	rs9511112	13	24753101	G	A	0.0896655	0.0199605	0.76759	7.05071e-06	TRUE	reported	textfile	7738	0.00260105	20.1742
GCST90027668	k__Bacteria.p__Bacteroidetes.c__Bacteroidia.o__Bacteroidales.f__Rikenellaceae	rs6131687	20	15649074	A	G	-0.0715726	0.0160778	0.476825	8.52169e-06	TRUE	reported	textfile	7738	0.00255447	19.812
GCST90027669	k__Bacteria.p__Firmicutes.c__Bacilli.o__Lactobacillales.f__Lactobacillaceae	rs6684536	1	18712328	T	C	-0.18069	0.0406447	0.245762	8.7642e-06	TRUE	reported	textfile	7738	0.00254757	19.7584
GCST90027669	k__Bacteria.p__Firmicutes.c__Bacilli.o__Lactobacillales.f__Lactobacillaceae	rs11689862	2	81066982	G	T	-0.216861	0.048965	0.847484	9.47205e-06	TRUE	reported	textfile	7738	0.00252849	19.61
GCST90027669	k__Bacteria.p__Firmicutes.c__Bacilli.o__Lactobacillales.f__Lactobacillaceae	rs3135176	4	3267074	C	T	0.297472	0.0646219	0.0919798	4.15901e-06	TRUE	reported	textfile	7738	0.00273097	21.1847
GCST90027669	k__Bacteria.p__Firmicutes.c__Bacilli.o__Lactobacillales.f__Lactobacillaceae	rs112241999	4	53563365	T	C	0.35592	0.0767043	0.0730194	3.48152e-06	TRUE	reported	textfile	7738	0.00277478	21.5255
GCST90027669	k__Bacteria.p__Firmicutes.c__Bacilli.o__Lactobacillales.f__Lactobacillaceae	rs76832256	4	149841540	C	T	-0.176148	0.0385687	0.264639	4.94481e-06	TRUE	reported	textfile	7738	0.00268835	20.8532
GCST90027669	k__Bacteria.p__Firmicutes.c__Bacilli.o__Lactobacillales.f__Lactobacillaceae	rs278502	5	100103358	G	A	0.165598	0.0367282	0.333478	6.52115e-06	TRUE	reported	textfile	7738	0.00262026	20.3235
GCST90027669	k__Bacteria.p__Firmicutes.c__Bacilli.o__Lactobacillales.f__Lactobacillaceae	rs12204031	6	155836415	A	T	-0.273266	0.0611533	0.124503	7.87542e-06	TRUE	reported	textfile	7738	0.00257385	19.9627
GCST90027669	k__Bacteria.p__Firmicutes.c__Bacilli.o__Lactobacillales.f__Lactobacillaceae	rs1149732	10	79986352	T	C	0.156996	0.0352505	0.382739	8.43981e-06	TRUE	reported	textfile	7738	0.00255684	19.8304
GCST90027669	k__Bacteria.p__Firmicutes.c__Bacilli.o__Lactobacillales.f__Lactobacillaceae	rs2598336	12	16256537	C	G	0.162166	0.0358989	0.593195	6.26323e-06	TRUE	reported	textfile	7738	0.00263018	20.4008
GCST90027669	k__Bacteria.p__Firmicutes.c__Bacilli.o__Lactobacillales.f__Lactobacillaceae	rs17457331	12	19899635	G	T	-0.277086	0.061724	0.0928986	7.15201e-06	TRUE	reported	textfile	7738	0.00259754	20.1469
GCST90027669	k__Bacteria.p__Firmicutes.c__Bacilli.o__Lactobacillales.f__Lactobacillaceae	rs17381234	13	108998914	G	A	0.185051	0.0371903	0.355456	6.49815e-07	TRUE	reported	textfile	7738	0.00318939	24.7521
GCST90027669	k__Bacteria.p__Firmicutes.c__Bacilli.o__Lactobacillales.f__Lactobacillaceae	rs2899931	14	42338011	T	G	0.184167	0.0405913	0.242114	5.70283e-06	TRUE	reported	textfile	7738	0.00265325	20.5801
GCST90027669	k__Bacteria.p__Firmicutes.c__Bacilli.o__Lactobacillales.f__Lactobacillaceae	rs2332915	14	73182541	C	G	-0.184069	0.037914	0.378608	1.20445e-06	TRUE	reported	textfile	7738	0.00303677	23.564
GCST90027670	k__Bacteria.p__Firmicutes.c__Bacilli.o__Lactobacillales.f__Streptococcaceae	rs9828991	3	104284483	T	A	-0.135924	0.0270776	0.7027	5.1725e-07	TRUE	reported	textfile	7738	0.00324588	25.1919
GCST90027670	k__Bacteria.p__Firmicutes.c__Bacilli.o__Lactobacillales.f__Streptococcaceae	rs28719561	4	7277846	C	T	0.209054	0.0455591	0.0837098	4.46173e-06	TRUE	reported	textfile	7738	0.00271367	21.05
GCST90027670	k__Bacteria.p__Firmicutes.c__Bacilli.o__Lactobacillales.f__Streptococcaceae	rs11153641	6	117227284	C	T	-0.144528	0.0300958	0.206792	1.56872e-06	TRUE	reported	textfile	7738	0.00297148	23.0559
GCST90027670	k__Bacteria.p__Firmicutes.c__Bacilli.o__Lactobacillales.f__Streptococcaceae	rs13235500	7	7822225	G	A	0.150679	0.0331838	0.190723	5.60616e-06	TRUE	reported	textfile	7738	0.00265745	20.6128
GCST90027670	k__Bacteria.p__Firmicutes.c__Bacilli.o__Lactobacillales.f__Streptococcaceae	rs73447940	7	122783839	A	C	0.205148	0.0405881	0.101803	4.31749e-07	TRUE	reported	textfile	7738	0.00329063	25.5403
GCST90027670	k__Bacteria.p__Firmicutes.c__Bacilli.o__Lactobacillales.f__Streptococcaceae	rs2610946	8	21139032	G	A	-0.167032	0.0374381	0.854692	8.13695e-06	TRUE	reported	textfile	7738	0.00256582	19.9003
GCST90027670	k__Bacteria.p__Firmicutes.c__Bacilli.o__Lactobacillales.f__Streptococcaceae	rs75955305	8	98899757	A	C	-0.192862	0.0436049	0.083372	9.73684e-06	TRUE	reported	textfile	7738	0.00252172	19.5573
GCST90027670	k__Bacteria.p__Firmicutes.c__Bacilli.o__Lactobacillales.f__Streptococcaceae	rs10869688	9	78690813	A	G	-0.131667	0.0282923	0.238254	3.25843e-06	TRUE	reported	textfile	7738	0.00279111	21.6524
GCST90027670	k__Bacteria.p__Firmicutes.c__Bacilli.o__Lactobacillales.f__Streptococcaceae	rs41294029	10	5993461	T	C	0.207403	0.0463357	0.0817246	7.60211e-06	TRUE	reported	textfile	7738	0.00258254	20.0302
GCST90027670	k__Bacteria.p__Firmicutes.c__Bacilli.o__Lactobacillales.f__Streptococcaceae	rs73242161	10	55325964	C	A	-0.246374	0.0526148	0.0557373	2.83269e-06	TRUE	reported	textfile	7738	0.00282563	21.921
GCST90027670	k__Bacteria.p__Firmicutes.c__Bacilli.o__Lactobacillales.f__Streptococcaceae	rs2668320	12	32226658	T	C	0.12428	0.0270266	0.278342	4.25706e-06	TRUE	reported	textfile	7738	0.00272523	21.14
GCST90027670	k__Bacteria.p__Firmicutes.c__Bacilli.o__Lactobacillales.f__Streptococcaceae	rs72679838	14	23119483	G	A	0.165144	0.0369302	0.125756	7.75674e-06	TRUE	reported	textfile	7738	0.00257759	19.9917
GCST90027670	k__Bacteria.p__Firmicutes.c__Bacilli.o__Lactobacillales.f__Streptococcaceae	rs74064457	14	80660670	A	G	0.11913	0.0258328	0.339887	3.99598e-06	TRUE	reported	textfile	7738	0.00274082	21.2613
GCST90027670	k__Bacteria.p__Firmicutes.c__Bacilli.o__Lactobacillales.f__Streptococcaceae	rs1901115	16	60407480	T	C	0.143701	0.0300179	0.799426	1.69137e-06	TRUE	reported	textfile	7738	0.00295289	22.9112
GCST90027670	k__Bacteria.p__Firmicutes.c__Bacilli.o__Lactobacillales.f__Streptococcaceae	rs3892326	21	43018030	C	T	-0.118422	0.0265076	0.480188	7.91568e-06	TRUE	reported	textfile	7738	0.0025726	19.953
GCST90027670	k__Bacteria.p__Firmicutes.c__Bacilli.o__Lactobacillales.f__Streptococcaceae	rs6003161	22	43745368	C	A	0.113075	0.0246872	0.525108	4.64316e-06	TRUE	reported	textfile	7738	0.00270385	20.9737
GCST90027671	k__Bacteria.p__Firmicutes.c__Clostridia.o__Clostridiales.f__Clostridiaceae	rs1572504	1	219859210	T	C	0.134667	0.0285797	0.210831	2.45335e-06	TRUE	reported	textfile	7738	0.00286109	22.1969
GCST90027671	k__Bacteria.p__Firmicutes.c__Clostridia.o__Clostridiales.f__Clostridiaceae	rs28577018	4	29759187	G	A	0.243328	0.0505872	0.0573578	1.5088e-06	TRUE	reported	textfile	7738	0.0029811	23.1308
GCST90027671	k__Bacteria.p__Firmicutes.c__Clostridia.o__Clostridiales.f__Clostridiaceae	rs11969660	6	14395373	T	C	0.170942	0.036738	0.110506	3.27116e-06	TRUE	reported	textfile	7738	0.00279014	21.645
GCST90027671	k__Bacteria.p__Firmicutes.c__Clostridia.o__Clostridiales.f__Clostridiaceae	rs10106275	8	89046119	A	G	-0.114781	0.023154	0.43782	7.14829e-07	TRUE	reported	textfile	7738	0.0031658	24.5684
GCST90027671	k__Bacteria.p__Firmicutes.c__Clostridia.o__Clostridiales.f__Clostridiaceae	rs55834012	12	94200011	C	A	-0.111296	0.0241032	0.365609	3.88476e-06	TRUE	reported	textfile	7738	0.00274778	21.3154
GCST90027671	k__Bacteria.p__Firmicutes.c__Clostridia.o__Clostridiales.f__Clostridiaceae	rs4924450	15	40597229	A	G	0.11646	0.0259694	0.705191	7.30895e-06	TRUE	reported	textfile	7738	0.00259221	20.1054
GCST90027671	k__Bacteria.p__Firmicutes.c__Clostridia.o__Clostridiales.f__Clostridiaceae	rs111604729	15	42769334	T	C	-0.195978	0.0426563	0.0852083	4.34099e-06	TRUE	reported	textfile	7738	0.00272042	21.1026
GCST90027671	k__Bacteria.p__Firmicutes.c__Clostridia.o__Clostridiales.f__Clostridiaceae	rs12923305	16	8625523	A	C	0.142402	0.0286354	0.229486	6.595e-07	TRUE	reported	textfile	7738	0.00318573	24.7236
GCST90027672	k__Bacteria.p__Firmicutes.c__Clostridia.o__Clostridiales.f__Clostridiales_noname	rs315026	1	77041173	G	A	-0.101553	0.0228013	0.313019	8.43617e-06	TRUE	reported	textfile	7738	0.00255695	19.8313
GCST90027672	k__Bacteria.p__Firmicutes.c__Clostridia.o__Clostridiales.f__Clostridiales_noname	rs12039057	1	181338339	G	A	-0.105024	0.0236295	0.284067	8.80538e-06	TRUE	reported	textfile	7738	0.00254642	19.7494
GCST90027672	k__Bacteria.p__Firmicutes.c__Clostridia.o__Clostridiales.f__Clostridiales_noname	rs36131910	4	150277279	A	G	0.235299	0.0485794	0.052841	1.27507e-06	TRUE	reported	textfile	7738	0.00302269	23.4544
GCST90027672	k__Bacteria.p__Firmicutes.c__Clostridia.o__Clostridiales.f__Clostridiales_noname	rs74564383	10	59135772	T	C	-0.225762	0.0487175	0.0507443	3.58482e-06	TRUE	reported	textfile	7738	0.00276758	21.4694
GCST90027672	k__Bacteria.p__Firmicutes.c__Clostridia.o__Clostridiales.f__Clostridiales_noname	rs72896141	11	5845481	A	G	-0.171682	0.0366461	0.11407	2.80156e-06	TRUE	reported	textfile	7738	0.00282835	21.9422
GCST90027672	k__Bacteria.p__Firmicutes.c__Clostridia.o__Clostridiales.f__Clostridiales_noname	rs35903463	13	85599144	T	A	0.16143	0.0350324	0.107979	4.06502e-06	TRUE	reported	textfile	7738	0.0027366	21.2285
GCST90027672	k__Bacteria.p__Firmicutes.c__Clostridia.o__Clostridiales.f__Clostridiales_noname	rs7402939	15	99183876	C	T	0.104932	0.0224615	0.631239	2.98788e-06	TRUE	reported	textfile	7738	0.00281248	21.8187
GCST90027672	k__Bacteria.p__Firmicutes.c__Clostridia.o__Clostridiales.f__Clostridiales_noname	rs4939587	18	47142173	G	T	-0.132439	0.0266022	0.193687	6.40834e-07	TRUE	reported	textfile	7738	0.00319284	24.7789
GCST90027673	k__Bacteria.p__Firmicutes.c__Clostridia.o__Clostridiales.f__Eubacteriaceae	rs1942648	7	15776571	T	C	0.154392	0.0342993	0.0606979	6.75309e-06	TRUE	reported	textfile	7738	0.00261166	20.2567
GCST90027673	k__Bacteria.p__Firmicutes.c__Clostridia.o__Clostridiales.f__Eubacteriaceae	rs17218256	8	74350499	G	C	-0.0843857	0.0164173	0.446303	2.74688e-07	TRUE	reported	textfile	7738	0.0034027	26.4131
GCST90027673	k__Bacteria.p__Firmicutes.c__Clostridia.o__Clostridiales.f__Eubacteriaceae	rs3898456	8	139175349	T	C	-0.0824025	0.0182763	0.358345	6.52228e-06	TRUE	reported	textfile	7738	0.00262021	20.3232
GCST90027673	k__Bacteria.p__Firmicutes.c__Clostridia.o__Clostridiales.f__Eubacteriaceae	rs4113953	12	40767990	C	G	0.0755761	0.0169817	0.65612	8.5696e-06	TRUE	reported	textfile	7738	0.00255309	19.8013
GCST90027673	k__Bacteria.p__Firmicutes.c__Clostridia.o__Clostridiales.f__Eubacteriaceae	rs9600403	13	75463070	C	A	0.0771876	0.0164372	0.455977	2.65419e-06	TRUE	reported	textfile	7738	0.00284168	22.0459
GCST90027673	k__Bacteria.p__Firmicutes.c__Clostridia.o__Clostridiales.f__Eubacteriaceae	rs2252668	18	33849043	A	G	0.104832	0.0229048	0.845037	4.72048e-06	TRUE	reported	textfile	7738	0.00269978	20.9421
GCST90027673	k__Bacteria.p__Firmicutes.c__Clostridia.o__Clostridiales.f__Eubacteriaceae	rs6021384	20	50306527	C	T	-0.0843257	0.0180317	0.291771	2.91759e-06	TRUE	reported	textfile	7738	0.00281835	21.8644
GCST90027674	k__Bacteria.p__Firmicutes.c__Clostridia.o__Clostridiales.f__Lachnospiraceae	rs11210592	1	42581600	G	A	0.105431	0.0205474	0.192552	2.87992e-07	TRUE	reported	textfile	7738	0.00339097	26.3218
GCST90027674	k__Bacteria.p__Firmicutes.c__Clostridia.o__Clostridiales.f__Lachnospiraceae	rs11892661	2	213400434	G	T	-0.0885936	0.0195958	0.228781	6.15365e-06	TRUE	reported	textfile	7738	0.00263453	20.4345
GCST90027674	k__Bacteria.p__Firmicutes.c__Clostridia.o__Clostridiales.f__Lachnospiraceae	rs12619063	2	226467954	A	G	-0.0907745	0.0203645	0.219821	8.29213e-06	TRUE	reported	textfile	7738	0.00256118	19.8642
GCST90027674	k__Bacteria.p__Firmicutes.c__Clostridia.o__Clostridiales.f__Lachnospiraceae	rs9882102	3	42159514	A	G	-0.0760817	0.0165105	0.575358	4.0643e-06	TRUE	reported	textfile	7738	0.00273665	21.2288
GCST90027674	k__Bacteria.p__Firmicutes.c__Clostridia.o__Clostridiales.f__Lachnospiraceae	rs116656500	4	7961293	C	T	-0.150967	0.0332048	0.0658668	5.4533e-06	TRUE	reported	textfile	7738	0.00266426	20.6658
GCST90027674	k__Bacteria.p__Firmicutes.c__Clostridia.o__Clostridiales.f__Lachnospiraceae	rs2903645	4	14349049	C	T	-0.0747618	0.0167254	0.632013	7.82357e-06	TRUE	reported	textfile	7738	0.00257548	19.9753
GCST90027674	k__Bacteria.p__Firmicutes.c__Clostridia.o__Clostridiales.f__Lachnospiraceae	rs166135	5	3194999	A	G	-0.073012	0.0162784	0.463958	7.28446e-06	TRUE	reported	textfile	7738	0.00259303	20.1118
GCST90027674	k__Bacteria.p__Firmicutes.c__Clostridia.o__Clostridiales.f__Lachnospiraceae	rs61025394	6	7085817	A	G	-0.0907695	0.0204079	0.195299	8.67713e-06	TRUE	reported	textfile	7738	0.00255003	19.7774
GCST90027674	k__Bacteria.p__Firmicutes.c__Clostridia.o__Clostridiales.f__Lachnospiraceae	rs6558174	8	22492129	G	A	-0.0822329	0.0176301	0.69082	3.09604e-06	TRUE	reported	textfile	7738	0.00280371	21.7505
GCST90027674	k__Bacteria.p__Firmicutes.c__Clostridia.o__Clostridiales.f__Lachnospiraceae	rs7078960	10	12589150	G	A	0.0835007	0.0182234	0.631884	4.60418e-06	TRUE	reported	textfile	7738	0.00270593	20.9898
GCST90027674	k__Bacteria.p__Firmicutes.c__Clostridia.o__Clostridiales.f__Lachnospiraceae	rs1892388	10	79618066	T	A	-0.157692	0.035191	0.0585681	7.42819e-06	TRUE	reported	textfile	7738	0.00258823	20.0745
GCST90027674	k__Bacteria.p__Firmicutes.c__Clostridia.o__Clostridiales.f__Lachnospiraceae	rs11625794	14	90811229	G	A	-0.074346	0.0167112	0.43836	8.63202e-06	TRUE	reported	textfile	7738	0.00255131	19.7874
GCST90027675	k__Bacteria.p__Firmicutes.c__Clostridia.o__Clostridiales.f__Oscillospiraceae	rs56001939	2	54363878	C	T	-0.0795853	0.0170427	0.362334	3.01555e-06	TRUE	reported	textfile	7738	0.0028102	21.801
GCST90027675	k__Bacteria.p__Firmicutes.c__Clostridia.o__Clostridiales.f__Oscillospiraceae	rs13119423	4	27850234	C	A	-0.110371	0.0239806	0.139999	4.17427e-06	TRUE	reported	textfile	7738	0.00273007	21.1776
GCST90027675	k__Bacteria.p__Firmicutes.c__Clostridia.o__Clostridiales.f__Oscillospiraceae	rs55682375	9	21808352	A	G	-0.158559	0.0351998	0.0674229	6.65141e-06	TRUE	reported	textfile	7738	0.00261539	20.2857
GCST90027675	k__Bacteria.p__Firmicutes.c__Clostridia.o__Clostridiales.f__Oscillospiraceae	rs10769221	11	5806426	A	G	0.141694	0.027228	0.884538	1.95073e-07	TRUE	reported	textfile	7738	0.00348758	27.0743
GCST90027675	k__Bacteria.p__Firmicutes.c__Clostridia.o__Clostridiales.f__Oscillospiraceae	rs12446334	16	81302009	G	A	0.0938369	0.0200605	0.275569	2.90116e-06	TRUE	reported	textfile	7738	0.00281974	21.8752
GCST90027675	k__Bacteria.p__Firmicutes.c__Clostridia.o__Clostridiales.f__Oscillospiraceae	rs7255582	19	35718076	T	C	-0.0800168	0.0169181	0.411214	2.24897e-06	TRUE	reported	textfile	7738	0.00288255	22.3639
GCST90027675	k__Bacteria.p__Firmicutes.c__Clostridia.o__Clostridiales.f__Oscillospiraceae	rs34865636	19	45793832	T	A	-0.0828569	0.0176735	0.312404	2.75628e-06	TRUE	reported	textfile	7738	0.00283237	21.9735
GCST90027675	k__Bacteria.p__Firmicutes.c__Clostridia.o__Clostridiales.f__Oscillospiraceae	rs11087270	20	18906606	T	A	0.0873817	0.0185193	0.267415	2.3768e-06	TRUE	reported	textfile	7738	0.00286891	22.2578
GCST90027676	k__Bacteria.p__Firmicutes.c__Clostridia.o__Clostridiales.f__Ruminococcaceae	rs4446400	4	118732670	T	C	-0.0734502	0.0165219	0.400889	8.76394e-06	TRUE	reported	textfile	7738	0.00254758	19.7584
GCST90027676	k__Bacteria.p__Firmicutes.c__Clostridia.o__Clostridiales.f__Ruminococcaceae	rs154221	5	58598034	T	C	-0.114376	0.0255568	0.111851	7.62818e-06	TRUE	reported	textfile	7738	0.0025817	20.0237
GCST90027676	k__Bacteria.p__Firmicutes.c__Clostridia.o__Clostridiales.f__Ruminococcaceae	rs6887055	5	82885783	G	A	0.0915711	0.0202793	0.20347	6.3166e-06	TRUE	reported	textfile	7738	0.0026281	20.3845
GCST90027676	k__Bacteria.p__Firmicutes.c__Clostridia.o__Clostridiales.f__Ruminococcaceae	rs111854245	5	110389110	C	T	-0.109559	0.0247809	0.143828	9.81894e-06	TRUE	reported	textfile	7738	0.00251965	19.5413
GCST90027676	k__Bacteria.p__Firmicutes.c__Clostridia.o__Clostridiales.f__Ruminococcaceae	rs17206746	8	59544252	T	A	0.0829663	0.0179829	0.288105	3.95723e-06	TRUE	reported	textfile	7738	0.00274322	21.28
GCST90027676	k__Bacteria.p__Firmicutes.c__Clostridia.o__Clostridiales.f__Ruminococcaceae	rs74949229	10	9526946	A	G	-0.141078	0.0283076	0.0938701	6.23616e-07	TRUE	reported	textfile	7738	0.00319958	24.8314
GCST90027676	k__Bacteria.p__Firmicutes.c__Clostridia.o__Clostridiales.f__Ruminococcaceae	rs117996720	11	32460157	A	C	-0.166308	0.0366775	0.0608325	5.77868e-06	TRUE	reported	textfile	7738	0.00264999	20.5548
GCST90027677	k__Bacteria.p__Firmicutes.c__Erysipelotrichia.o__Erysipelotrichales.f__Erysipelotrichaceae	rs78685125	3	37667096	T	C	-0.174589	0.0392434	0.0669123	8.63185e-06	TRUE	reported	textfile	7738	0.00255131	19.7874
GCST90027677	k__Bacteria.p__Firmicutes.c__Erysipelotrichia.o__Erysipelotrichales.f__Erysipelotrichaceae	rs4975752	5	1880588	G	T	-0.101691	0.0230142	0.230866	9.93357e-06	TRUE	reported	textfile	7738	0.0025168	19.5191
GCST90027677	k__Bacteria.p__Firmicutes.c__Erysipelotrichia.o__Erysipelotrichales.f__Erysipelotrichaceae	rs733330	8	94158704	G	A	0.100498	0.0213377	0.33704	2.47878e-06	TRUE	reported	textfile	7738	0.00285855	22.1771
GCST90027677	k__Bacteria.p__Firmicutes.c__Erysipelotrichia.o__Erysipelotrichales.f__Erysipelotrichaceae	rs75298326	12	24268068	T	A	-0.183606	0.041519	0.0592882	9.76911e-06	TRUE	reported	textfile	7738	0.0025209	19.551
GCST90027677	k__Bacteria.p__Firmicutes.c__Erysipelotrichia.o__Erysipelotrichales.f__Erysipelotrichaceae	rs11652559	17	36002599	C	T	0.115925	0.025306	0.807699	4.62916e-06	TRUE	reported	textfile	7738	0.00270459	20.9795
GCST90027677	k__Bacteria.p__Firmicutes.c__Erysipelotrichia.o__Erysipelotrichales.f__Erysipelotrichaceae	rs62131327	19	775626	C	T	0.146435	0.0330701	0.104702	9.50963e-06	TRUE	reported	textfile	7738	0.00252752	19.6024
GCST90027677	k__Bacteria.p__Firmicutes.c__Erysipelotrichia.o__Erysipelotrichales.f__Erysipelotrichaceae	rs73037929	19	28461212	T	G	-0.210504	0.0439456	0.0539829	1.66692e-06	TRUE	reported	textfile	7738	0.00295649	22.9392
GCST90027677	k__Bacteria.p__Firmicutes.c__Erysipelotrichia.o__Erysipelotrichales.f__Erysipelotrichaceae	rs73114746	20	43873729	T	C	0.15327	0.0332861	0.099634	4.1324e-06	TRUE	reported	textfile	7738	0.00273255	21.197
GCST90027678	k__Bacteria.p__Firmicutes.c__Negativicutes.o__Selenomonadales.f__Acidaminococcaceae	rs76411331	3	21259066	T	C	-0.19787	0.0443618	0.106517	8.18222e-06	TRUE	reported	textfile	7738	0.00256446	19.8897
GCST90027678	k__Bacteria.p__Firmicutes.c__Negativicutes.o__Selenomonadales.f__Acidaminococcaceae	rs7797421	7	19286182	T	C	0.16619	0.0354633	0.185171	2.7825e-06	TRUE	reported	textfile	7738	0.00283004	21.9553
GCST90027678	k__Bacteria.p__Firmicutes.c__Negativicutes.o__Selenomonadales.f__Acidaminococcaceae	rs7787688	7	22807884	T	C	-0.130716	0.0274759	0.4232	1.96029e-06	TRUE	reported	textfile	7738	0.00291646	22.6277
GCST90027678	k__Bacteria.p__Firmicutes.c__Negativicutes.o__Selenomonadales.f__Acidaminococcaceae	rs55751855	11	113955970	G	A	0.134359	0.0290493	0.299801	3.74216e-06	TRUE	reported	textfile	7738	0.00275699	21.3871
GCST90027678	k__Bacteria.p__Firmicutes.c__Negativicutes.o__Selenomonadales.f__Acidaminococcaceae	rs2303658	12	20278430	A	G	-0.127219	0.0283984	0.332114	7.47132e-06	TRUE	reported	textfile	7738	0.0025868	20.0634
GCST90027678	k__Bacteria.p__Firmicutes.c__Negativicutes.o__Selenomonadales.f__Acidaminococcaceae	rs11850002	14	42509970	C	A	-0.130019	0.028663	0.290347	5.72937e-06	TRUE	reported	textfile	7738	0.0026521	20.5712
GCST90027678	k__Bacteria.p__Firmicutes.c__Negativicutes.o__Selenomonadales.f__Acidaminococcaceae	rs67391746	16	61675825	C	T	-0.162536	0.0362279	0.157817	7.24029e-06	TRUE	reported	textfile	7738	0.00259453	20.1235
GCST90027679	k__Bacteria.p__Firmicutes.c__Negativicutes.o__Selenomonadales.f__Veillonellaceae	rs11804833	1	168663055	T	C	-0.126683	0.0278625	0.151584	5.44864e-06	TRUE	reported	textfile	7738	0.00266447	20.6674
GCST90027679	k__Bacteria.p__Firmicutes.c__Negativicutes.o__Selenomonadales.f__Veillonellaceae	rs6701211	1	214682808	A	G	-0.17341	0.0385777	0.0730063	6.95393e-06	TRUE	reported	textfile	7738	0.00260445	20.2006
GCST90027679	k__Bacteria.p__Firmicutes.c__Negativicutes.o__Selenomonadales.f__Veillonellaceae	rs62165977	2	76632661	T	C	0.117901	0.0259445	0.168383	5.50986e-06	TRUE	reported	textfile	7738	0.00266172	20.646
GCST90027679	k__Bacteria.p__Firmicutes.c__Negativicutes.o__Selenomonadales.f__Veillonellaceae	rs258816	5	142590414	A	C	0.100039	0.0211144	0.399475	2.15871e-06	TRUE	reported	textfile	7738	0.00289266	22.4425
GCST90027679	k__Bacteria.p__Firmicutes.c__Negativicutes.o__Selenomonadales.f__Veillonellaceae	rs7746214	6	121220067	A	G	0.102716	0.0224918	0.743589	4.95238e-06	TRUE	reported	textfile	7738	0.00268798	20.8502
GCST90027679	k__Bacteria.p__Firmicutes.c__Negativicutes.o__Selenomonadales.f__Veillonellaceae	rs35025485	6	148770331	A	G	0.19416	0.03752	0.0732338	2.28108e-07	TRUE	reported	textfile	7738	0.00344877	26.772
GCST90027679	k__Bacteria.p__Firmicutes.c__Negativicutes.o__Selenomonadales.f__Veillonellaceae	rs2347496	8	32288932	G	T	-0.0930453	0.0197255	0.39951	2.39338e-06	TRUE	reported	textfile	7738	0.0028672	22.2444
GCST90027679	k__Bacteria.p__Firmicutes.c__Negativicutes.o__Selenomonadales.f__Veillonellaceae	rs1882135	12	116769600	G	T	-0.090728	0.020247	0.354587	7.42745e-06	TRUE	reported	textfile	7738	0.00258825	20.0747
GCST90027679	k__Bacteria.p__Firmicutes.c__Negativicutes.o__Selenomonadales.f__Veillonellaceae	rs62024270	16	11669568	A	G	0.100571	0.020125	0.371821	5.81246e-07	TRUE	reported	textfile	7738	0.003217	24.967
GCST90027679	k__Bacteria.p__Firmicutes.c__Negativicutes.o__Selenomonadales.f__Veillonellaceae	rs28393833	18	3206552	T	C	-0.111547	0.0249138	0.202463	7.55904e-06	TRUE	reported	textfile	7738	0.00258393	20.0411
GCST90027679	k__Bacteria.p__Firmicutes.c__Negativicutes.o__Selenomonadales.f__Veillonellaceae	rs6105994	20	18929774	A	G	0.0931033	0.0205603	0.373708	5.94564e-06	TRUE	reported	textfile	7738	0.00264299	20.5003
GCST90027679	k__Bacteria.p__Firmicutes.c__Negativicutes.o__Selenomonadales.f__Veillonellaceae	rs747682	20	61507219	C	G	0.0906897	0.0197647	0.516707	4.46509e-06	TRUE	reported	textfile	7738	0.00271348	21.0486
GCST90027680	k__Bacteria.p__Proteobacteria.c__Betaproteobacteria.o__Burkholderiales.f__Burkholderiales_noname	rs6664382	1	76089534	C	G	0.232224	0.0507396	0.935113	4.72195e-06	TRUE	reported	textfile	7738	0.00269971	20.9415
GCST90027680	k__Bacteria.p__Proteobacteria.c__Betaproteobacteria.o__Burkholderiales.f__Burkholderiales_noname	rs9872584	3	178567864	A	C	-0.248008	0.0559446	0.0724795	9.28858e-06	TRUE	reported	textfile	7738	0.00253329	19.6473
GCST90027680	k__Bacteria.p__Proteobacteria.c__Betaproteobacteria.o__Burkholderiales.f__Burkholderiales_noname	rs1860691	7	52336084	G	A	0.144647	0.0322121	0.183397	7.10733e-06	TRUE	reported	textfile	7738	0.00259909	20.1589
GCST90027680	k__Bacteria.p__Proteobacteria.c__Betaproteobacteria.o__Burkholderiales.f__Burkholderiales_noname	rs4717625	7	71508645	G	A	0.173906	0.0358947	0.142567	1.26679e-06	TRUE	reported	textfile	7738	0.0030243	23.4669
GCST90027680	k__Bacteria.p__Proteobacteria.c__Betaproteobacteria.o__Burkholderiales.f__Burkholderiales_noname	rs13257050	8	19029859	A	C	0.130578	0.0287646	0.720616	5.63738e-06	TRUE	reported	textfile	7738	0.00265609	20.6022
GCST90027680	k__Bacteria.p__Proteobacteria.c__Betaproteobacteria.o__Burkholderiales.f__Burkholderiales_noname	rs11144350	9	77862854	G	A	-0.138725	0.029365	0.729892	2.31077e-06	TRUE	reported	textfile	7738	0.00287586	22.3119
GCST90027680	k__Bacteria.p__Proteobacteria.c__Betaproteobacteria.o__Burkholderiales.f__Burkholderiales_noname	rs73653217	9	79442588	T	A	-0.174748	0.0351745	0.158443	6.76293e-07	TRUE	reported	textfile	7738	0.00317951	24.6751
GCST90027680	k__Bacteria.p__Proteobacteria.c__Betaproteobacteria.o__Burkholderiales.f__Burkholderiales_noname	rs1533824	11	214169	C	T	0.137173	0.0266356	0.329499	2.60503e-07	TRUE	reported	textfile	7738	0.00341584	26.5155
GCST90027680	k__Bacteria.p__Proteobacteria.c__Betaproteobacteria.o__Burkholderiales.f__Burkholderiales_noname	rs1792325	11	71113304	T	C	-0.13059	0.0282128	0.398815	3.67847e-06	TRUE	reported	textfile	7738	0.00276122	21.42
GCST90027680	k__Bacteria.p__Proteobacteria.c__Betaproteobacteria.o__Burkholderiales.f__Burkholderiales_noname	rs10895784	11	105046839	G	A	0.120714	0.0257173	0.620207	2.68089e-06	TRUE	reported	textfile	7738	0.00283921	22.0267
GCST90027680	k__Bacteria.p__Proteobacteria.c__Betaproteobacteria.o__Burkholderiales.f__Burkholderiales_noname	rs16923154	12	20885931	G	A	0.208221	0.0440879	0.0874242	2.32551e-06	TRUE	reported	textfile	7738	0.00287429	22.2996
GCST90027680	k__Bacteria.p__Proteobacteria.c__Betaproteobacteria.o__Burkholderiales.f__Burkholderiales_noname	rs10507465	13	38463552	C	T	-0.139037	0.0297642	0.246739	2.99335e-06	TRUE	reported	textfile	7738	0.00281203	21.8152
GCST90027680	k__Bacteria.p__Proteobacteria.c__Betaproteobacteria.o__Burkholderiales.f__Burkholderiales_noname	rs12941005	17	29755009	C	T	-0.191247	0.0424092	0.096713	6.49596e-06	TRUE	reported	textfile	7738	0.00262121	20.331
GCST90027681	k__Bacteria.p__Proteobacteria.c__Betaproteobacteria.o__Burkholderiales.f__Oxalobacteraceae	rs12725104	1	65268226	G	A	0.15492	0.0346453	0.177096	7.76414e-06	TRUE	reported	textfile	7738	0.00257735	19.9899
GCST90027681	k__Bacteria.p__Proteobacteria.c__Betaproteobacteria.o__Burkholderiales.f__Oxalobacteraceae	rs1861231	2	10455625	A	G	-0.154011	0.0307211	0.741502	5.35358e-07	TRUE	reported	textfile	7738	0.00323736	25.1255
GCST90027681	k__Bacteria.p__Proteobacteria.c__Betaproteobacteria.o__Burkholderiales.f__Oxalobacteraceae	rs10865362	2	67933923	T	C	-0.148048	0.0333796	0.798704	9.19529e-06	TRUE	reported	textfile	7738	0.00253577	19.6666
GCST90027681	k__Bacteria.p__Proteobacteria.c__Betaproteobacteria.o__Burkholderiales.f__Oxalobacteraceae	rs35921003	8	83230206	C	A	-0.221395	0.0497349	0.0816795	8.52729e-06	TRUE	reported	textfile	7738	0.00255431	19.8107
GCST90027681	k__Bacteria.p__Proteobacteria.c__Betaproteobacteria.o__Burkholderiales.f__Oxalobacteraceae	rs11068499	12	117892931	A	G	-0.163287	0.0363068	0.157012	6.87844e-06	TRUE	reported	textfile	7738	0.00260714	20.2215
GCST90027681	k__Bacteria.p__Proteobacteria.c__Betaproteobacteria.o__Burkholderiales.f__Oxalobacteraceae	rs4889373	16	81747602	G	A	0.130841	0.0292173	0.720261	7.5279e-06	TRUE	reported	textfile	7738	0.00258495	20.049
GCST90027681	k__Bacteria.p__Proteobacteria.c__Betaproteobacteria.o__Burkholderiales.f__Oxalobacteraceae	rs17562516	17	48729781	A	T	-0.138562	0.0291834	0.301073	2.05477e-06	TRUE	reported	textfile	7738	0.00290484	22.5373
GCST90027681	k__Bacteria.p__Proteobacteria.c__Betaproteobacteria.o__Burkholderiales.f__Oxalobacteraceae	rs3745098	19	52855303	T	G	0.128373	0.0273541	0.445331	2.69198e-06	TRUE	reported	textfile	7738	0.00283819	22.0188
GCST90027681	k__Bacteria.p__Proteobacteria.c__Betaproteobacteria.o__Burkholderiales.f__Oxalobacteraceae	rs73918563	20	59220861	C	T	-0.273973	0.0585581	0.0564855	2.8877e-06	TRUE	reported	textfile	7738	0.00282089	21.8841
GCST90027682	k__Bacteria.p__Proteobacteria.c__Betaproteobacteria.o__Burkholderiales.f__Sutterellaceae	rs2004833	2	44374984	T	G	0.0767079	0.0170252	0.651762	6.62017e-06	TRUE	reported	textfile	7738	0.00261655	20.2947
GCST90027682	k__Bacteria.p__Proteobacteria.c__Betaproteobacteria.o__Burkholderiales.f__Sutterellaceae	rs11113910	12	108874663	A	C	-0.111451	0.023851	0.139107	2.97134e-06	TRUE	reported	textfile	7738	0.00281385	21.8293
GCST90027682	k__Bacteria.p__Proteobacteria.c__Betaproteobacteria.o__Burkholderiales.f__Sutterellaceae	rs59033852	13	23656934	C	T	-0.159079	0.0340677	0.0646688	3.01938e-06	TRUE	reported	textfile	7738	0.00280989	21.7986
GCST90027682	k__Bacteria.p__Proteobacteria.c__Betaproteobacteria.o__Burkholderiales.f__Sutterellaceae	rs76883601	14	78483292	C	T	0.136403	0.0295783	0.0847648	3.99619e-06	TRUE	reported	textfile	7738	0.00274081	21.2612
GCST90027682	k__Bacteria.p__Proteobacteria.c__Betaproteobacteria.o__Burkholderiales.f__Sutterellaceae	rs1420536	16	52443744	G	A	0.0738342	0.0165908	0.468396	8.57437e-06	TRUE	reported	textfile	7738	0.00255295	19.8002
GCST90027682	k__Bacteria.p__Proteobacteria.c__Betaproteobacteria.o__Burkholderiales.f__Sutterellaceae	rs9673456	16	62465518	G	T	-0.0822555	0.016948	0.420045	1.21354e-06	TRUE	reported	textfile	7738	0.00303491	23.5495
GCST90027682	k__Bacteria.p__Proteobacteria.c__Betaproteobacteria.o__Burkholderiales.f__Sutterellaceae	rs74034215	16	86106253	C	T	0.130627	0.026673	0.111819	9.71443e-07	TRUE	reported	textfile	7738	0.00308992	23.9777
GCST90027682	k__Bacteria.p__Proteobacteria.c__Betaproteobacteria.o__Burkholderiales.f__Sutterellaceae	rs28517505	17	81064203	A	G	0.0784057	0.0175998	0.687092	8.3923e-06	TRUE	reported	textfile	7738	0.00255823	19.8412
GCST90027682	k__Bacteria.p__Proteobacteria.c__Betaproteobacteria.o__Burkholderiales.f__Sutterellaceae	rs2834333	21	35370488	A	C	-0.0822713	0.0162658	0.536805	4.23814e-07	TRUE	reported	textfile	7738	0.00329522	25.5761
GCST90027683	k__Bacteria.p__Proteobacteria.c__Deltaproteobacteria.o__Desulfovibrionales.f__Desulfovibrionaceae	rs2990682	1	13839382	G	C	0.0839517	0.0185872	0.304642	6.2829e-06	TRUE	reported	textfile	7738	0.00262941	20.3948
GCST90027683	k__Bacteria.p__Proteobacteria.c__Deltaproteobacteria.o__Desulfovibrionales.f__Desulfovibrionaceae	rs73966738	2	150948178	C	G	-0.127521	0.0287266	0.102434	9.03271e-06	TRUE	reported	textfile	7738	0.00254016	19.7007
GCST90027683	k__Bacteria.p__Proteobacteria.c__Deltaproteobacteria.o__Desulfovibrionales.f__Desulfovibrionaceae	rs10087056	8	130836118	A	C	-0.0821171	0.0175092	0.385711	2.73293e-06	TRUE	reported	textfile	7738	0.00283447	21.9898
GCST90027683	k__Bacteria.p__Proteobacteria.c__Deltaproteobacteria.o__Desulfovibrionales.f__Desulfovibrionaceae	rs11219805	11	124718707	C	T	0.0953695	0.0196637	0.264005	1.23441e-06	TRUE	reported	textfile	7738	0.0030307	23.5167
GCST90027683	k__Bacteria.p__Proteobacteria.c__Deltaproteobacteria.o__Desulfovibrionales.f__Desulfovibrionaceae	rs237461	20	48033171	C	T	-0.0851866	0.018658	0.290792	4.97834e-06	TRUE	reported	textfile	7738	0.00268669	20.8402
GCST90027684	k__Bacteria.p__Proteobacteria.c__Gammaproteobacteria.o__Enterobacteriales.f__Enterobacteriaceae	rs113117201	3	168326056	T	C	0.197345	0.0439409	0.0588079	7.08378e-06	TRUE	reported	textfile	7738	0.0025999	20.1653
GCST90027684	k__Bacteria.p__Proteobacteria.c__Gammaproteobacteria.o__Enterobacteriales.f__Enterobacteriaceae	rs13138313	4	146977979	T	C	0.0851873	0.0189584	0.414534	7.01049e-06	TRUE	reported	textfile	7738	0.00260246	20.1852
GCST90027684	k__Bacteria.p__Proteobacteria.c__Gammaproteobacteria.o__Enterobacteriales.f__Enterobacteriaceae	rs13166339	5	39774566	G	A	-0.180471	0.0381964	0.0659301	2.30336e-06	TRUE	reported	textfile	7738	0.00287666	22.318
GCST90027684	k__Bacteria.p__Proteobacteria.c__Gammaproteobacteria.o__Enterobacteriales.f__Enterobacteriaceae	rs115534005	5	44055894	C	T	0.229202	0.044755	0.0507977	3.03503e-07	TRUE	reported	textfile	7738	0.00337797	26.2205
GCST90027684	k__Bacteria.p__Proteobacteria.c__Gammaproteobacteria.o__Enterobacteriales.f__Enterobacteriaceae	rs112572980	6	12752767	G	A	0.190198	0.0427408	0.0527728	8.58607e-06	TRUE	reported	textfile	7738	0.00255262	19.7976
GCST90027685	k__Bacteria.p__Proteobacteria.c__Gammaproteobacteria.o__Pasteurellales.f__Pasteurellaceae	rs12254965	10	127297038	G	A	-0.194897	0.0437944	0.139658	8.57587e-06	TRUE	reported	textfile	7738	0.00255291	19.7999
GCST90027685	k__Bacteria.p__Proteobacteria.c__Gammaproteobacteria.o__Pasteurellales.f__Pasteurellaceae	rs7132825	12	1500603	A	G	0.22574	0.0503199	0.0870785	7.25415e-06	TRUE	reported	textfile	7738	0.00259406	20.1198
GCST90027685	k__Bacteria.p__Proteobacteria.c__Gammaproteobacteria.o__Pasteurellales.f__Pasteurellaceae	rs56162052	17	36205502	C	T	-0.156607	0.033411	0.724504	2.76868e-06	TRUE	reported	textfile	7738	0.00283127	21.9649
GCST90027686	k__Bacteria.p__Verrucomicrobia.c__Verrucomicrobiae.o__Verrucomicrobiales.f__Verrucomicrobiaceae	rs12710731	2	16720355	T	C	0.0909052	0.0199384	0.290693	5.13256e-06	TRUE	reported	textfile	7738	0.00267918	20.7818
GCST90027686	k__Bacteria.p__Verrucomicrobia.c__Verrucomicrobiae.o__Verrucomicrobiales.f__Verrucomicrobiaceae	rs4670221	2	38050232	G	C	-0.0902038	0.0201434	0.308248	7.53145e-06	TRUE	reported	textfile	7738	0.00258483	20.0481
GCST90027686	k__Bacteria.p__Verrucomicrobia.c__Verrucomicrobiae.o__Verrucomicrobiales.f__Verrucomicrobiaceae	rs6823767	4	151295085	C	T	0.0928291	0.0207199	0.261341	7.45799e-06	TRUE	reported	textfile	7738	0.00258724	20.0668
GCST90027686	k__Bacteria.p__Verrucomicrobia.c__Verrucomicrobiae.o__Verrucomicrobiales.f__Verrucomicrobiaceae	rs68058313	5	24990890	T	C	0.191014	0.039289	0.0641869	1.16343e-06	TRUE	reported	textfile	7738	0.00304533	23.6307
GCST90027686	k__Bacteria.p__Verrucomicrobia.c__Verrucomicrobiae.o__Verrucomicrobiales.f__Verrucomicrobiaceae	rs1298928	5	118836004	G	T	0.106836	0.0236374	0.182956	6.19021e-06	TRUE	reported	textfile	7738	0.00263307	20.4232
GCST90027686	k__Bacteria.p__Verrucomicrobia.c__Verrucomicrobiae.o__Verrucomicrobiales.f__Verrucomicrobiaceae	rs9368149	6	20097305	G	A	-0.124435	0.0259939	0.172487	1.69206e-06	TRUE	reported	textfile	7738	0.00295279	22.9104
GCST90027686	k__Bacteria.p__Verrucomicrobia.c__Verrucomicrobiae.o__Verrucomicrobiales.f__Verrucomicrobiaceae	rs36119306	6	37707962	T	A	0.108913	0.0234524	0.197307	3.4172e-06	TRUE	reported	textfile	7738	0.00277938	21.5612
GCST90027686	k__Bacteria.p__Verrucomicrobia.c__Verrucomicrobiae.o__Verrucomicrobiales.f__Verrucomicrobiaceae	rs7912369	10	2005604	G	A	0.088377	0.0199345	0.702824	9.27693e-06	TRUE	reported	textfile	7738	0.0025336	19.6497
GCST90027686	k__Bacteria.p__Verrucomicrobia.c__Verrucomicrobiae.o__Verrucomicrobiales.f__Verrucomicrobiaceae	rs4075877	11	67567936	T	C	-0.0852424	0.0189657	0.586452	6.97158e-06	TRUE	reported	textfile	7738	0.00260383	20.1958
GCST90027686	k__Bacteria.p__Verrucomicrobia.c__Verrucomicrobiae.o__Verrucomicrobiales.f__Verrucomicrobiaceae	rs166570	12	65405314	G	C	-0.0894416	0.0190782	0.636465	2.75678e-06	TRUE	reported	textfile	7738	0.00283233	21.9731
GCST90027686	k__Bacteria.p__Verrucomicrobia.c__Verrucomicrobiae.o__Verrucomicrobiales.f__Verrucomicrobiaceae	rs55926131	12	115085267	T	C	-0.105931	0.0202559	0.611517	1.69828e-07	TRUE	reported	textfile	7738	0.00352196	27.3422
GCST90027686	k__Bacteria.p__Verrucomicrobia.c__Verrucomicrobiae.o__Verrucomicrobiales.f__Verrucomicrobiaceae	rs35895642	15	37816202	T	C	0.109943	0.0229035	0.198579	1.58454e-06	TRUE	reported	textfile	7738	0.002969	23.0366
GCST90027686	k__Bacteria.p__Verrucomicrobia.c__Verrucomicrobiae.o__Verrucomicrobiales.f__Verrucomicrobiaceae	rs1532932	16	10082174	G	A	-0.0999736	0.0223101	0.786723	7.42641e-06	TRUE	reported	textfile	7738	0.00258829	20.0749
GCST90027686	k__Bacteria.p__Verrucomicrobia.c__Verrucomicrobiae.o__Verrucomicrobiales.f__Verrucomicrobiaceae	rs79041579	17	47860915	A	G	0.127241	0.0244437	0.1829	1.93488e-07	TRUE	reported	textfile	7738	0.0034896	27.0901
GCST90027686	k__Bacteria.p__Verrucomicrobia.c__Verrucomicrobiae.o__Verrucomicrobiales.f__Verrucomicrobiaceae	rs2523176	19	2272309	T	C	0.109575	0.0241815	0.204089	5.86081e-06	TRUE	reported	textfile	7738	0.00264652	20.5278
GCST90027687	k__Bacteria.p__Actinobacteria.c__Actinobacteria.o__Actinomycetales.f__Micrococcaceae.g__Rothia	rs769155	1	29791430	C	G	-0.147631	0.0331519	0.424259	8.46154e-06	TRUE	reported	textfile	7738	0.00255621	19.8255
GCST90027687	k__Bacteria.p__Actinobacteria.c__Actinobacteria.o__Actinomycetales.f__Micrococcaceae.g__Rothia	rs616801	1	95011698	A	G	0.247295	0.0525607	0.119849	2.53952e-06	TRUE	reported	textfile	7738	0.00285258	22.1307
GCST90027687	k__Bacteria.p__Actinobacteria.c__Actinobacteria.o__Actinomycetales.f__Micrococcaceae.g__Rothia	rs17049177	2	129915467	A	G	-0.258588	0.0535065	0.110945	1.34601e-06	TRUE	reported	textfile	7738	0.00300931	23.3503
GCST90027687	k__Bacteria.p__Actinobacteria.c__Actinobacteria.o__Actinomycetales.f__Micrococcaceae.g__Rothia	rs709159	3	12481203	A	C	-0.173838	0.0373515	0.759341	3.25384e-06	TRUE	reported	textfile	7738	0.00279145	21.6551
GCST90027687	k__Bacteria.p__Actinobacteria.c__Actinobacteria.o__Actinomycetales.f__Micrococcaceae.g__Rothia	rs10513070	5	11087711	T	A	-0.146609	0.0327864	0.454366	7.76233e-06	TRUE	reported	textfile	7738	0.00257741	19.9904
GCST90027687	k__Bacteria.p__Actinobacteria.c__Actinobacteria.o__Actinomycetales.f__Micrococcaceae.g__Rothia	rs9268614	6	32402778	G	T	-0.185915	0.0401205	0.200868	3.58804e-06	TRUE	reported	textfile	7738	0.00276736	21.4677
GCST90027687	k__Bacteria.p__Actinobacteria.c__Actinobacteria.o__Actinomycetales.f__Micrococcaceae.g__Rothia	rs80010435	9	140767792	A	G	-0.324347	0.0726073	0.0533435	7.92735e-06	TRUE	reported	textfile	7738	0.00257224	19.9502
GCST90027687	k__Bacteria.p__Actinobacteria.c__Actinobacteria.o__Actinomycetales.f__Micrococcaceae.g__Rothia	rs888195	12	2834412	C	G	0.165638	0.0337323	0.331862	9.09073e-07	TRUE	reported	textfile	7738	0.00310633	24.1054
GCST90027688	k__Bacteria.p__Actinobacteria.c__Actinobacteria.o__Bifidobacteriales.f__Bifidobacteriaceae.g__Bifidobacterium	rs182549	2	136616754	T	C	-0.152231	0.0196209	0.754899	8.5872e-15	TRUE	reported	textfile	7738	0.00771921	60.1803
GCST90027688	k__Bacteria.p__Actinobacteria.c__Actinobacteria.o__Bifidobacteriales.f__Bifidobacteriaceae.g__Bifidobacterium	rs74452406	3	63012872	T	C	-0.171486	0.0340129	0.0721825	4.61197e-07	TRUE	reported	textfile	7738	0.00327428	25.4131
GCST90027688	k__Bacteria.p__Actinobacteria.c__Actinobacteria.o__Bifidobacteriales.f__Bifidobacteriaceae.g__Bifidobacterium	rs11732081	4	62600906	T	C	0.0774997	0.0174123	0.364923	8.55231e-06	TRUE	reported	textfile	7738	0.00255359	19.8051
GCST90027688	k__Bacteria.p__Actinobacteria.c__Actinobacteria.o__Bifidobacteriales.f__Bifidobacteriaceae.g__Bifidobacterium	rs4859454	4	77541509	T	C	0.120463	0.0262743	0.114251	4.54372e-06	TRUE	reported	textfile	7738	0.00270918	21.0152
GCST90027688	k__Bacteria.p__Actinobacteria.c__Actinobacteria.o__Bifidobacteriales.f__Bifidobacteriaceae.g__Bifidobacterium	rs4472164	4	168344708	G	A	-0.125655	0.0275202	0.103149	4.97346e-06	TRUE	reported	textfile	7738	0.00268693	20.8421
GCST90027688	k__Bacteria.p__Actinobacteria.c__Actinobacteria.o__Bifidobacteriales.f__Bifidobacteriaceae.g__Bifidobacterium	rs12657170	5	79643369	C	T	0.0770323	0.0167241	0.464323	4.1034e-06	TRUE	reported	textfile	7738	0.00273429	21.2104
GCST90027688	k__Bacteria.p__Actinobacteria.c__Actinobacteria.o__Bifidobacteriales.f__Bifidobacteriaceae.g__Bifidobacterium	rs10455532	6	92883361	G	A	-0.0769908	0.0167217	0.552592	4.1397e-06	TRUE	reported	textfile	7738	0.00273212	21.1936
GCST90027688	k__Bacteria.p__Actinobacteria.c__Actinobacteria.o__Bifidobacteriales.f__Bifidobacteriaceae.g__Bifidobacterium	rs61939486	12	119663906	C	T	-0.108607	0.0243638	0.147975	8.28371e-06	TRUE	reported	textfile	7738	0.00256143	19.8661
GCST90027688	k__Bacteria.p__Actinobacteria.c__Actinobacteria.o__Bifidobacteriales.f__Bifidobacteriaceae.g__Bifidobacterium	rs10873640	15	24025547	T	C	0.0909496	0.0200943	0.759129	6.007e-06	TRUE	reported	textfile	7738	0.00264046	20.4807
GCST90027688	k__Bacteria.p__Actinobacteria.c__Actinobacteria.o__Bifidobacteriales.f__Bifidobacteriaceae.g__Bifidobacterium	rs72993945	18	77284465	A	G	-0.0818989	0.0181838	0.334215	6.67006e-06	TRUE	reported	textfile	7738	0.0026147	20.2804
GCST90027689	k__Bacteria.p__Actinobacteria.c__Actinobacteria.o__Coriobacteriales.f__Coriobacteriaceae.g__Adlercreutzia	rs7532302	1	156659768	T	C	-0.121914	0.0252893	0.667952	1.43016e-06	TRUE	reported	textfile	7738	0.00299433	23.2337
GCST90027689	k__Bacteria.p__Actinobacteria.c__Actinobacteria.o__Coriobacteriales.f__Coriobacteriaceae.g__Adlercreutzia	rs148883344	2	16345561	A	C	0.214048	0.0456884	0.0848704	2.8001e-06	TRUE	reported	textfile	7738	0.00282848	21.9432
GCST90027689	k__Bacteria.p__Actinobacteria.c__Actinobacteria.o__Coriobacteriales.f__Coriobacteriaceae.g__Adlercreutzia	rs72682613	4	122877809	T	C	-0.138041	0.0307687	0.186661	7.24293e-06	TRUE	reported	textfile	7738	0.00259444	20.1228
GCST90027689	k__Bacteria.p__Actinobacteria.c__Actinobacteria.o__Coriobacteriales.f__Coriobacteriaceae.g__Adlercreutzia	rs9347737	6	163740322	G	A	-0.108741	0.0244454	0.422944	8.65456e-06	TRUE	reported	textfile	7738	0.00255067	19.7824
GCST90027689	k__Bacteria.p__Actinobacteria.c__Actinobacteria.o__Coriobacteriales.f__Coriobacteriaceae.g__Adlercreutzia	rs62529678	8	84315197	A	G	0.118961	0.0267512	0.286471	8.70993e-06	TRUE	reported	textfile	7738	0.0025491	19.7702
GCST90027689	k__Bacteria.p__Actinobacteria.c__Actinobacteria.o__Coriobacteriales.f__Coriobacteriaceae.g__Adlercreutzia	rs609909	9	12866508	C	G	-0.2575	0.0542358	0.946447	2.05654e-06	TRUE	reported	textfile	7738	0.00290463	22.5357
GCST90027689	k__Bacteria.p__Actinobacteria.c__Actinobacteria.o__Coriobacteriales.f__Coriobacteriaceae.g__Adlercreutzia	rs73546364	13	37318533	T	C	-0.218902	0.0480583	0.0705586	5.24038e-06	TRUE	reported	textfile	7738	0.00267406	20.742
GCST90027690	k__Bacteria.p__Actinobacteria.c__Actinobacteria.o__Coriobacteriales.f__Coriobacteriaceae.g__Collinsella	rs10070311	5	79570013	T	C	0.0770744	0.0171681	0.385612	7.14273e-06	TRUE	reported	textfile	7738	0.00259786	20.1494
GCST90027690	k__Bacteria.p__Actinobacteria.c__Actinobacteria.o__Coriobacteriales.f__Coriobacteriaceae.g__Collinsella	rs11782083	8	20549398	G	C	-0.0977091	0.0213124	0.198507	4.54817e-06	TRUE	reported	textfile	7738	0.00270894	21.0133
GCST90027690	k__Bacteria.p__Actinobacteria.c__Actinobacteria.o__Coriobacteriales.f__Coriobacteriaceae.g__Collinsella	rs7831606	8	128455694	A	T	-0.1068	0.0229995	0.161897	3.42404e-06	TRUE	reported	textfile	7738	0.00277889	21.5574
GCST90027690	k__Bacteria.p__Actinobacteria.c__Actinobacteria.o__Coriobacteriales.f__Coriobacteriaceae.g__Collinsella	rs550057	9	136146597	T	C	0.124063	0.0191538	0.25104	9.34335e-11	TRUE	reported	textfile	7738	0.00539261	41.9434
GCST90027690	k__Bacteria.p__Actinobacteria.c__Actinobacteria.o__Coriobacteriales.f__Coriobacteriaceae.g__Collinsella	rs4933278	10	84743037	T	C	-0.0835501	0.0186185	0.289958	7.20685e-06	TRUE	reported	textfile	7738	0.00259567	20.1323
GCST90027690	k__Bacteria.p__Actinobacteria.c__Actinobacteria.o__Coriobacteriales.f__Coriobacteriaceae.g__Collinsella	rs7147611	14	95024931	A	G	-0.0806524	0.0178533	0.656676	6.25717e-06	TRUE	reported	textfile	7738	0.00263042	20.4026
GCST90027690	k__Bacteria.p__Actinobacteria.c__Actinobacteria.o__Coriobacteriales.f__Coriobacteriaceae.g__Collinsella	rs4075691	15	92002949	A	G	-0.100005	0.0224933	0.183928	8.74821e-06	TRUE	reported	textfile	7738	0.00254802	19.7618
GCST90027690	k__Bacteria.p__Actinobacteria.c__Actinobacteria.o__Coriobacteriales.f__Coriobacteriaceae.g__Collinsella	rs6099022	20	54747624	T	C	-0.104291	0.02185	0.214132	1.81461e-06	TRUE	reported	textfile	7738	0.00293552	22.7761
GCST90027691	k__Bacteria.p__Actinobacteria.c__Actinobacteria.o__Coriobacteriales.f__Coriobacteriaceae.g__Eggerthella	rs141306664	2	103065467	G	A	-0.345674	0.0727756	0.0512882	2.03549e-06	TRUE	reported	textfile	7738	0.00290717	22.5554
GCST90027691	k__Bacteria.p__Actinobacteria.c__Actinobacteria.o__Coriobacteriales.f__Coriobacteriaceae.g__Eggerthella	rs231723	2	204739781	G	A	-0.146563	0.0325733	0.392175	6.81153e-06	TRUE	reported	textfile	7738	0.00260954	20.2402
GCST90027691	k__Bacteria.p__Actinobacteria.c__Actinobacteria.o__Coriobacteriales.f__Coriobacteriaceae.g__Eggerthella	rs62358729	5	39183334	C	T	-0.181357	0.0403199	0.198663	6.86088e-06	TRUE	reported	textfile	7738	0.00260776	20.2264
GCST90027691	k__Bacteria.p__Actinobacteria.c__Actinobacteria.o__Coriobacteriales.f__Coriobacteriaceae.g__Eggerthella	rs35501864	14	37425905	G	A	-0.149949	0.0321853	0.41	3.17876e-06	TRUE	reported	textfile	7738	0.00279721	21.6999
GCST90027691	k__Bacteria.p__Actinobacteria.c__Actinobacteria.o__Coriobacteriales.f__Coriobacteriaceae.g__Eggerthella	rs111842857	16	5455531	G	C	0.167244	0.0372849	0.252163	7.27236e-06	TRUE	reported	textfile	7738	0.00259344	20.115
GCST90027691	k__Bacteria.p__Actinobacteria.c__Actinobacteria.o__Coriobacteriales.f__Coriobacteriaceae.g__Eggerthella	rs77214081	16	51193047	G	A	-0.340309	0.0747294	0.0503147	5.26652e-06	TRUE	reported	textfile	7738	0.00267284	20.7325
GCST90027692	k__Bacteria.p__Actinobacteria.c__Actinobacteria.o__Coriobacteriales.f__Coriobacteriaceae.g__Gordonibacter	rs7553861	1	25484633	G	T	-0.206579	0.0450486	0.662171	4.52482e-06	TRUE	reported	textfile	7738	0.00271021	21.0231
GCST90027692	k__Bacteria.p__Actinobacteria.c__Actinobacteria.o__Coriobacteriales.f__Coriobacteriaceae.g__Gordonibacter	rs12637754	3	69840865	G	A	-0.295454	0.0665076	0.130241	8.89565e-06	TRUE	reported	textfile	7738	0.00254391	19.7299
GCST90027692	k__Bacteria.p__Actinobacteria.c__Actinobacteria.o__Coriobacteriales.f__Coriobacteriaceae.g__Gordonibacter	rs2966752	5	109401940	G	A	0.210409	0.0442046	0.594667	1.93694e-06	TRUE	reported	textfile	7738	0.00291942	22.6507
GCST90027692	k__Bacteria.p__Actinobacteria.c__Actinobacteria.o__Coriobacteriales.f__Coriobacteriaceae.g__Gordonibacter	rs62481637	8	3804179	C	T	0.3088	0.0667977	0.118952	3.78399e-06	TRUE	reported	textfile	7738	0.00275425	21.3657
GCST90027693	k__Bacteria.p__Bacteroidetes.c__Bacteroidia.o__Bacteroidales.f__Bacteroidaceae.g__Bacteroides	rs2774282	1	114648020	C	T	0.0851111	0.0190867	0.76057	8.22778e-06	TRUE	reported	textfile	7738	0.00256309	19.8791
GCST90027693	k__Bacteria.p__Bacteroidetes.c__Bacteroidia.o__Bacteroidales.f__Bacteroidaceae.g__Bacteroides	rs742682	1	114897076	C	A	-0.110503	0.0242162	0.132617	5.03879e-06	TRUE	reported	textfile	7738	0.00268372	20.8171
GCST90027693	k__Bacteria.p__Bacteroidetes.c__Bacteroidia.o__Bacteroidales.f__Bacteroidaceae.g__Bacteroides	rs28414316	2	122972140	C	T	0.11471	0.0238939	0.140049	1.58039e-06	TRUE	reported	textfile	7738	0.00296965	23.0417
GCST90027693	k__Bacteria.p__Bacteroidetes.c__Bacteroidia.o__Bacteroidales.f__Bacteroidaceae.g__Bacteroides	rs62365577	5	83033300	C	G	-0.117269	0.0257621	0.123856	5.31413e-06	TRUE	reported	textfile	7738	0.00267062	20.7152
GCST90027693	k__Bacteria.p__Bacteroidetes.c__Bacteroidia.o__Bacteroidales.f__Bacteroidaceae.g__Bacteroides	rs73046099	7	709469	A	G	-0.126414	0.0269081	0.110042	2.62736e-06	TRUE	reported	textfile	7738	0.00284419	22.0654
GCST90027693	k__Bacteria.p__Bacteroidetes.c__Bacteroidia.o__Bacteroidales.f__Bacteroidaceae.g__Bacteroides	rs56178001	7	5362944	C	G	-0.0830545	0.0181165	0.707901	4.55164e-06	TRUE	reported	textfile	7738	0.00270875	21.0118
GCST90027693	k__Bacteria.p__Bacteroidetes.c__Bacteroidia.o__Bacteroidales.f__Bacteroidaceae.g__Bacteroides	rs80306758	7	27255650	C	A	0.165091	0.0366619	0.061056	6.69757e-06	TRUE	reported	textfile	7738	0.00261369	20.2725
GCST90027693	k__Bacteria.p__Bacteroidetes.c__Bacteroidia.o__Bacteroidales.f__Bacteroidaceae.g__Bacteroides	rs4278144	8	62697207	C	A	0.0771407	0.0172751	0.351387	7.99087e-06	TRUE	reported	textfile	7738	0.00257028	19.9349
GCST90027693	k__Bacteria.p__Bacteroidetes.c__Bacteroidia.o__Bacteroidales.f__Bacteroidaceae.g__Bacteroides	rs680138	9	110882980	T	C	-0.0806974	0.0171227	0.617925	2.44217e-06	TRUE	reported	textfile	7738	0.00286222	22.2057
GCST90027693	k__Bacteria.p__Bacteroidetes.c__Bacteroidia.o__Bacteroidales.f__Bacteroidaceae.g__Bacteroides	rs2571	9	115926317	T	G	-0.114098	0.0253383	0.125637	6.70087e-06	TRUE	reported	textfile	7738	0.00261357	20.2715
GCST90027693	k__Bacteria.p__Bacteroidetes.c__Bacteroidia.o__Bacteroidales.f__Bacteroidaceae.g__Bacteroides	rs505128	11	116273511	C	T	-0.0790377	0.0170436	0.353603	3.52868e-06	TRUE	reported	textfile	7738	0.00277147	21.4997
GCST90027693	k__Bacteria.p__Bacteroidetes.c__Bacteroidia.o__Bacteroidales.f__Bacteroidaceae.g__Bacteroides	rs71446723	12	20934000	A	G	0.11298	0.0249481	0.124427	5.93743e-06	TRUE	reported	textfile	7738	0.00264333	20.503
GCST90027693	k__Bacteria.p__Bacteroidetes.c__Bacteroidia.o__Bacteroidales.f__Bacteroidaceae.g__Bacteroides	rs61510729	12	109709157	A	G	-0.100363	0.021973	0.171943	4.9343e-06	TRUE	reported	textfile	7738	0.00268888	20.8572
GCST90027693	k__Bacteria.p__Bacteroidetes.c__Bacteroidia.o__Bacteroidales.f__Bacteroidaceae.g__Bacteroides	rs9564193	13	65333539	G	A	-0.174504	0.0390242	0.0508343	7.75993e-06	TRUE	reported	textfile	7738	0.00257749	19.991
GCST90027693	k__Bacteria.p__Bacteroidetes.c__Bacteroidia.o__Bacteroidales.f__Bacteroidaceae.g__Bacteroides	rs13045121	20	52378642	T	C	0.135832	0.0306208	0.0884981	9.16784e-06	TRUE	reported	textfile	7738	0.00253651	19.6723
GCST90027694	k__Bacteria.p__Bacteroidetes.c__Bacteroidia.o__Bacteroidales.f__Bacteroidales_noname.g__Bacteroidales_noname	rs2465095	2	137536904	G	A	-0.081979	0.0166906	0.417237	9.02936e-07	TRUE	reported	textfile	7738	0.003108	24.1185
GCST90027694	k__Bacteria.p__Bacteroidetes.c__Bacteroidia.o__Bacteroidales.f__Bacteroidales_noname.g__Bacteroidales_noname	rs3106091	2	200881067	C	T	0.0829122	0.0180151	0.680953	4.17683e-06	TRUE	reported	textfile	7738	0.00272992	21.1765
GCST90027694	k__Bacteria.p__Bacteroidetes.c__Bacteroidia.o__Bacteroidales.f__Bacteroidales_noname.g__Bacteroidales_noname	rs4294998	2	228912194	C	A	0.0742452	0.016781	0.505929	9.67258e-06	TRUE	reported	textfile	7738	0.00252334	19.57
GCST90027694	k__Bacteria.p__Bacteroidetes.c__Bacteroidia.o__Bacteroidales.f__Bacteroidales_noname.g__Bacteroidales_noname	rs55712042	4	2706103	G	A	0.0749687	0.0168865	0.536767	9.01379e-06	TRUE	reported	textfile	7738	0.00254067	19.7047
GCST90027694	k__Bacteria.p__Bacteroidetes.c__Bacteroidia.o__Bacteroidales.f__Bacteroidales_noname.g__Bacteroidales_noname	rs2700958	7	36134000	A	G	0.131146	0.0296124	0.0912533	9.47834e-06	TRUE	reported	textfile	7738	0.00252833	19.6087
GCST90027694	k__Bacteria.p__Bacteroidetes.c__Bacteroidia.o__Bacteroidales.f__Bacteroidales_noname.g__Bacteroidales_noname	rs12449080	16	73660160	G	C	0.0865938	0.0178388	0.664356	1.2085e-06	TRUE	reported	textfile	7738	0.00303594	23.5575
GCST90027694	k__Bacteria.p__Bacteroidetes.c__Bacteroidia.o__Bacteroidales.f__Bacteroidales_noname.g__Bacteroidales_noname	rs2008778	17	36156378	A	C	-0.0979854	0.0215634	0.219845	5.51801e-06	TRUE	reported	textfile	7738	0.00266135	20.6432
GCST90027694	k__Bacteria.p__Bacteroidetes.c__Bacteroidia.o__Bacteroidales.f__Bacteroidales_noname.g__Bacteroidales_noname	rs12602625	17	65679135	C	G	-0.165344	0.0370085	0.058124	7.9056e-06	TRUE	reported	textfile	7738	0.00257291	19.9554
GCST90027694	k__Bacteria.p__Bacteroidetes.c__Bacteroidia.o__Bacteroidales.f__Bacteroidales_noname.g__Bacteroidales_noname	rs35445518	19	46908968	C	A	0.0910549	0.0204101	0.769202	8.14778e-06	TRUE	reported	textfile	7738	0.0025655	19.8977
GCST90027695	k__Bacteria.p__Bacteroidetes.c__Bacteroidia.o__Bacteroidales.f__Porphyromonadaceae.g__Barnesiella	rs78335793	1	175415285	T	C	0.136187	0.0296879	0.0949423	4.49029e-06	TRUE	reported	textfile	7738	0.0027121	21.0378
GCST90027695	k__Bacteria.p__Bacteroidetes.c__Bacteroidia.o__Bacteroidales.f__Porphyromonadaceae.g__Barnesiella	rs62135856	2	38063634	A	G	0.153567	0.0333456	0.0776336	4.11818e-06	TRUE	reported	textfile	7738	0.0027334	21.2036
GCST90027695	k__Bacteria.p__Bacteroidetes.c__Bacteroidia.o__Bacteroidales.f__Porphyromonadaceae.g__Barnesiella	rs67396441	2	127772373	T	C	-0.0790905	0.017334	0.385942	5.04879e-06	TRUE	reported	textfile	7738	0.00268323	20.8133
GCST90027695	k__Bacteria.p__Bacteroidetes.c__Bacteroidia.o__Bacteroidales.f__Porphyromonadaceae.g__Barnesiella	rs115004061	3	109435292	T	C	-0.189927	0.0427222	0.0506658	8.76407e-06	TRUE	reported	textfile	7738	0.00254758	19.7584
GCST90027695	k__Bacteria.p__Bacteroidetes.c__Bacteroidia.o__Bacteroidales.f__Porphyromonadaceae.g__Barnesiella	rs9884588	4	32616774	T	C	0.0829432	0.0179741	0.370832	3.93848e-06	TRUE	reported	textfile	7738	0.00274439	21.2891
GCST90027695	k__Bacteria.p__Bacteroidetes.c__Bacteroidia.o__Bacteroidales.f__Porphyromonadaceae.g__Barnesiella	rs72957980	4	106425877	A	C	-0.156555	0.0345402	0.0681974	5.82748e-06	TRUE	reported	textfile	7738	0.00264793	20.5387
GCST90027695	k__Bacteria.p__Bacteroidetes.c__Bacteroidia.o__Bacteroidales.f__Porphyromonadaceae.g__Barnesiella	rs6920861	6	167939982	C	T	-0.109842	0.0209364	0.253827	1.55043e-07	TRUE	reported	textfile	7738	0.00354457	27.5183
GCST90027695	k__Bacteria.p__Bacteroidetes.c__Bacteroidia.o__Bacteroidales.f__Porphyromonadaceae.g__Barnesiella	rs74448867	8	3804085	G	A	0.169254	0.0349493	0.0685882	1.27991e-06	TRUE	reported	textfile	7738	0.00302175	23.4471
GCST90027695	k__Bacteria.p__Bacteroidetes.c__Bacteroidia.o__Bacteroidales.f__Porphyromonadaceae.g__Barnesiella	rs700801	9	79234647	A	G	0.100913	0.0222596	0.81313	5.80248e-06	TRUE	reported	textfile	7738	0.00264898	20.547
GCST90027695	k__Bacteria.p__Bacteroidetes.c__Bacteroidia.o__Bacteroidales.f__Porphyromonadaceae.g__Barnesiella	rs118183316	12	31033659	A	G	0.177111	0.0400405	0.0517068	9.72055e-06	TRUE	reported	textfile	7738	0.00252213	19.5605
GCST90027695	k__Bacteria.p__Bacteroidetes.c__Bacteroidia.o__Bacteroidales.f__Porphyromonadaceae.g__Barnesiella	rs11851037	14	104767703	T	C	0.0814204	0.0183917	0.318062	9.55476e-06	TRUE	reported	textfile	7738	0.00252635	19.5934
GCST90027695	k__Bacteria.p__Bacteroidetes.c__Bacteroidia.o__Bacteroidales.f__Porphyromonadaceae.g__Barnesiella	rs8029854	15	77314031	C	T	-0.107635	0.0224718	0.811072	1.66983e-06	TRUE	reported	textfile	7738	0.00295606	22.9358
GCST90027695	k__Bacteria.p__Bacteroidetes.c__Bacteroidia.o__Bacteroidales.f__Porphyromonadaceae.g__Barnesiella	rs1078988	15	101902700	C	T	0.0941197	0.0205927	0.257608	4.8646e-06	TRUE	reported	textfile	7738	0.00269238	20.8845
GCST90027695	k__Bacteria.p__Bacteroidetes.c__Bacteroidia.o__Bacteroidales.f__Porphyromonadaceae.g__Barnesiella	rs34437635	22	45256730	T	C	0.161612	0.0350091	0.072341	3.90651e-06	TRUE	reported	textfile	7738	0.0027464	21.3047
GCST90027696	k__Bacteria.p__Bacteroidetes.c__Bacteroidia.o__Bacteroidales.f__Porphyromonadaceae.g__Coprobacter	rs75238635	4	177157192	A	G	0.194892	0.0414986	0.0856001	2.64846e-06	TRUE	reported	textfile	7738	0.00284221	22.05
GCST90027696	k__Bacteria.p__Bacteroidetes.c__Bacteroidia.o__Bacteroidales.f__Porphyromonadaceae.g__Coprobacter	rs112428203	7	147486250	T	C	-0.138203	0.0305287	0.174616	5.98297e-06	TRUE	reported	textfile	7738	0.00264145	20.4883
GCST90027696	k__Bacteria.p__Bacteroidetes.c__Bacteroidia.o__Bacteroidales.f__Porphyromonadaceae.g__Coprobacter	rs2697923	11	47363215	T	G	-0.122751	0.0241408	0.651908	3.68008e-07	TRUE	reported	textfile	7738	0.0033302	25.8485
GCST90027696	k__Bacteria.p__Bacteroidetes.c__Bacteroidia.o__Bacteroidales.f__Porphyromonadaceae.g__Coprobacter	rs1896610	12	20347763	A	G	-0.134295	0.0289879	0.202817	3.60749e-06	TRUE	reported	textfile	7738	0.00276602	21.4573
GCST90027696	k__Bacteria.p__Bacteroidetes.c__Bacteroidia.o__Bacteroidales.f__Porphyromonadaceae.g__Coprobacter	rs79594952	13	59329981	G	A	0.171616	0.0334868	0.146863	2.9769e-07	TRUE	reported	textfile	7738	0.00338276	26.2579
GCST90027696	k__Bacteria.p__Bacteroidetes.c__Bacteroidia.o__Bacteroidales.f__Porphyromonadaceae.g__Coprobacter	rs12232484	17	21062412	C	T	-0.125955	0.0237103	0.445343	1.08289e-07	TRUE	reported	textfile	7738	0.00363366	28.2125
GCST90027696	k__Bacteria.p__Bacteroidetes.c__Bacteroidia.o__Bacteroidales.f__Porphyromonadaceae.g__Coprobacter	rs12463384	19	21799037	A	C	0.114302	0.024484	0.373021	3.03473e-06	TRUE	reported	textfile	7738	0.00280864	21.7888
GCST90027697	k__Bacteria.p__Bacteroidetes.c__Bacteroidia.o__Bacteroidales.f__Porphyromonadaceae.g__Odoribacter	rs935417	2	239062898	T	A	-0.0927844	0.0209782	0.725202	9.73862e-06	TRUE	reported	textfile	7738	0.00252167	19.557
GCST90027697	k__Bacteria.p__Bacteroidetes.c__Bacteroidia.o__Bacteroidales.f__Porphyromonadaceae.g__Odoribacter	rs28376149	4	187448960	T	C	0.157775	0.0309694	0.0975091	3.49606e-07	TRUE	reported	textfile	7738	0.00334292	25.9475
GCST90027697	k__Bacteria.p__Bacteroidetes.c__Bacteroidia.o__Bacteroidales.f__Porphyromonadaceae.g__Odoribacter	rs17507951	5	31836038	A	T	0.147009	0.0327317	0.0808123	7.07779e-06	TRUE	reported	textfile	7738	0.00260011	20.1669
GCST90027697	k__Bacteria.p__Bacteroidetes.c__Bacteroidia.o__Bacteroidales.f__Porphyromonadaceae.g__Odoribacter	rs58045871	6	113786052	A	G	-0.0929431	0.0184464	0.331563	4.69101e-07	TRUE	reported	textfile	7738	0.00327008	25.3803
GCST90027697	k__Bacteria.p__Bacteroidetes.c__Bacteroidia.o__Bacteroidales.f__Porphyromonadaceae.g__Odoribacter	rs3103001	6	159257260	A	G	-0.143232	0.03221	0.0795639	8.71571e-06	TRUE	reported	textfile	7738	0.00254894	19.769
GCST90027697	k__Bacteria.p__Bacteroidetes.c__Bacteroidia.o__Bacteroidales.f__Porphyromonadaceae.g__Odoribacter	rs6461301	7	17192045	T	G	-0.119584	0.025812	0.141321	3.60615e-06	TRUE	reported	textfile	7738	0.00276612	21.458
GCST90027697	k__Bacteria.p__Bacteroidetes.c__Bacteroidia.o__Bacteroidales.f__Porphyromonadaceae.g__Odoribacter	rs1035637	8	3925283	G	A	0.0835739	0.0185211	0.65561	6.4112e-06	TRUE	reported	textfile	7738	0.00262444	20.3561
GCST90027697	k__Bacteria.p__Bacteroidetes.c__Bacteroidia.o__Bacteroidales.f__Porphyromonadaceae.g__Odoribacter	rs71492034	9	12307408	G	A	0.110016	0.0242636	0.157811	5.78194e-06	TRUE	reported	textfile	7738	0.00264986	20.5537
GCST90027697	k__Bacteria.p__Bacteroidetes.c__Bacteroidia.o__Bacteroidales.f__Porphyromonadaceae.g__Odoribacter	rs2605503	10	68372621	T	C	-0.0806683	0.0176144	0.524082	4.65715e-06	TRUE	reported	textfile	7738	0.00270311	20.9679
GCST90027697	k__Bacteria.p__Bacteroidetes.c__Bacteroidia.o__Bacteroidales.f__Porphyromonadaceae.g__Odoribacter	rs7298214	12	2053076	G	A	0.0812445	0.01747	0.49855	3.31104e-06	TRUE	reported	textfile	7738	0.00278716	21.6217
GCST90027697	k__Bacteria.p__Bacteroidetes.c__Bacteroidia.o__Bacteroidales.f__Porphyromonadaceae.g__Odoribacter	rs3007222	13	105888869	T	G	-0.129043	0.028681	0.122992	6.81923e-06	TRUE	reported	textfile	7738	0.00260926	20.2381
GCST90027698	k__Bacteria.p__Bacteroidetes.c__Bacteroidia.o__Bacteroidales.f__Porphyromonadaceae.g__Parabacteroides	rs16848174	3	175195490	G	C	0.148535	0.0333148	0.0675263	8.25197e-06	TRUE	reported	textfile	7738	0.00256237	19.8734
GCST90027698	k__Bacteria.p__Bacteroidetes.c__Bacteroidia.o__Bacteroidales.f__Porphyromonadaceae.g__Parabacteroides	rs113638576	5	176756088	T	C	-0.115999	0.0257425	0.131189	6.6029e-06	TRUE	reported	textfile	7738	0.00261719	20.2997
GCST90027698	k__Bacteria.p__Bacteroidetes.c__Bacteroidia.o__Bacteroidales.f__Porphyromonadaceae.g__Parabacteroides	rs6910508	6	166531345	A	G	0.0819775	0.0178218	0.324371	4.22791e-06	TRUE	reported	textfile	7738	0.00272692	21.1532
GCST90027698	k__Bacteria.p__Bacteroidetes.c__Bacteroidia.o__Bacteroidales.f__Porphyromonadaceae.g__Parabacteroides	rs17706792	7	104500549	G	A	0.0880518	0.0190049	0.283512	3.60188e-06	TRUE	reported	textfile	7738	0.00276641	21.4603
GCST90027698	k__Bacteria.p__Bacteroidetes.c__Bacteroidia.o__Bacteroidales.f__Porphyromonadaceae.g__Parabacteroides	rs9409512	9	97061771	A	G	0.0776497	0.0170857	0.400457	5.50107e-06	TRUE	reported	textfile	7738	0.00266211	20.6491
GCST90027698	k__Bacteria.p__Bacteroidetes.c__Bacteroidia.o__Bacteroidales.f__Porphyromonadaceae.g__Parabacteroides	rs9663125	10	29866909	T	G	0.0764387	0.0168408	0.434982	5.65458e-06	TRUE	reported	textfile	7738	0.00265534	20.5964
GCST90027698	k__Bacteria.p__Bacteroidetes.c__Bacteroidia.o__Bacteroidales.f__Porphyromonadaceae.g__Parabacteroides	rs315588	10	36487049	T	C	0.0972865	0.0218412	0.183821	8.41794e-06	TRUE	reported	textfile	7738	0.00255748	19.8354
GCST90027698	k__Bacteria.p__Bacteroidetes.c__Bacteroidia.o__Bacteroidales.f__Porphyromonadaceae.g__Parabacteroides	rs56238206	11	13918589	A	G	0.113252	0.0240443	0.144301	2.47529e-06	TRUE	reported	textfile	7738	0.00285889	22.1798
GCST90027698	k__Bacteria.p__Bacteroidetes.c__Bacteroidia.o__Bacteroidales.f__Porphyromonadaceae.g__Parabacteroides	rs541877	11	102357529	G	A	0.0928494	0.0205642	0.209692	6.32881e-06	TRUE	reported	textfile	7738	0.00262762	20.3808
GCST90027698	k__Bacteria.p__Bacteroidetes.c__Bacteroidia.o__Bacteroidales.f__Porphyromonadaceae.g__Parabacteroides	rs11603389	11	130448209	G	C	0.128011	0.0284243	0.096049	6.682e-06	TRUE	reported	textfile	7738	0.00261426	20.2769
GCST90027698	k__Bacteria.p__Bacteroidetes.c__Bacteroidia.o__Bacteroidales.f__Porphyromonadaceae.g__Parabacteroides	rs366171	16	66906450	T	A	-0.0836442	0.0171412	0.391149	1.0624e-06	TRUE	reported	textfile	7738	0.00306779	23.8055
GCST90027698	k__Bacteria.p__Bacteroidetes.c__Bacteroidia.o__Bacteroidales.f__Porphyromonadaceae.g__Parabacteroides	rs17639446	17	48273903	C	A	-0.128672	0.0281575	0.121318	4.8839e-06	TRUE	reported	textfile	7738	0.0026914	20.8769
GCST90027698	k__Bacteria.p__Bacteroidetes.c__Bacteroidia.o__Bacteroidales.f__Porphyromonadaceae.g__Parabacteroides	rs11083824	19	46910130	G	C	0.0813916	0.0179671	0.65056	5.8976e-06	TRUE	reported	textfile	7738	0.00264498	20.5158
GCST90027698	k__Bacteria.p__Bacteroidetes.c__Bacteroidia.o__Bacteroidales.f__Porphyromonadaceae.g__Parabacteroides	rs10854303	21	29126637	G	A	-0.101857	0.0217912	0.80931	2.95046e-06	TRUE	reported	textfile	7738	0.00281558	21.8429
GCST90027699	k__Bacteria.p__Bacteroidetes.c__Bacteroidia.o__Bacteroidales.f__Prevotellaceae.g__Paraprevotella	rs891501	2	10086506	T	G	-0.157352	0.0331489	0.858175	2.0663e-06	TRUE	reported	textfile	7738	0.00290346	22.5266
GCST90027699	k__Bacteria.p__Bacteroidetes.c__Bacteroidia.o__Bacteroidales.f__Prevotellaceae.g__Paraprevotella	rs72810711	2	27356929	C	G	0.114019	0.0257271	0.264503	9.3414e-06	TRUE	reported	textfile	7738	0.0025319	19.6365
GCST90027699	k__Bacteria.p__Bacteroidetes.c__Bacteroidia.o__Bacteroidales.f__Prevotellaceae.g__Paraprevotella	rs704272	3	71706327	C	T	-0.156448	0.0351462	0.800105	8.53332e-06	TRUE	reported	textfile	7738	0.00255413	19.8094
GCST90027699	k__Bacteria.p__Bacteroidetes.c__Bacteroidia.o__Bacteroidales.f__Prevotellaceae.g__Paraprevotella	rs115309509	3	179889361	A	T	0.219253	0.0491802	0.0614025	8.26674e-06	TRUE	reported	textfile	7738	0.00256193	19.87
GCST90027699	k__Bacteria.p__Bacteroidetes.c__Bacteroidia.o__Bacteroidales.f__Prevotellaceae.g__Paraprevotella	rs2882286	4	161233662	G	A	0.141604	0.030424	0.159538	3.25001e-06	TRUE	reported	textfile	7738	0.00279174	21.6574
GCST90027699	k__Bacteria.p__Bacteroidetes.c__Bacteroidia.o__Bacteroidales.f__Prevotellaceae.g__Paraprevotella	rs246783	5	75669542	G	A	0.113643	0.0243381	0.578874	3.02174e-06	TRUE	reported	textfile	7738	0.0028097	21.7971
GCST90027699	k__Bacteria.p__Bacteroidetes.c__Bacteroidia.o__Bacteroidales.f__Prevotellaceae.g__Paraprevotella	rs6465823	7	101245403	T	G	0.121662	0.0262543	0.752057	3.58692e-06	TRUE	reported	textfile	7738	0.00276743	21.4683
GCST90027699	k__Bacteria.p__Bacteroidetes.c__Bacteroidia.o__Bacteroidales.f__Prevotellaceae.g__Paraprevotella	rs61407789	8	140442317	A	G	-0.202035	0.045734	0.0689527	9.97996e-06	TRUE	reported	textfile	7738	0.00251566	19.5102
GCST90027699	k__Bacteria.p__Bacteroidetes.c__Bacteroidia.o__Bacteroidales.f__Prevotellaceae.g__Paraprevotella	rs10760885	9	105142673	A	T	0.112996	0.0224076	0.527096	4.58871e-07	TRUE	reported	textfile	7738	0.00327554	25.4228
GCST90027699	k__Bacteria.p__Bacteroidetes.c__Bacteroidia.o__Bacteroidales.f__Prevotellaceae.g__Paraprevotella	rs4767918	12	121053044	C	T	0.110515	0.0237353	0.429707	3.22203e-06	TRUE	reported	textfile	7738	0.00279388	21.674
GCST90027699	k__Bacteria.p__Bacteroidetes.c__Bacteroidia.o__Bacteroidales.f__Prevotellaceae.g__Paraprevotella	rs12895134	14	94394345	A	G	0.100351	0.0226398	0.555549	9.31493e-06	TRUE	reported	textfile	7738	0.0025326	19.6419
GCST90027700	k__Bacteria.p__Bacteroidetes.c__Bacteroidia.o__Bacteroidales.f__Prevotellaceae.g__Prevotella	rs6745806	2	139296037	G	A	-0.166005	0.0372502	0.93549	8.33083e-06	TRUE	reported	textfile	7738	0.00256004	19.8553
GCST90027700	k__Bacteria.p__Bacteroidetes.c__Bacteroidia.o__Bacteroidales.f__Prevotellaceae.g__Prevotella	rs79216963	2	180583709	A	T	-0.154653	0.0337699	0.100826	4.65855e-06	TRUE	reported	textfile	7738	0.00270304	20.9674
GCST90027700	k__Bacteria.p__Bacteroidetes.c__Bacteroidia.o__Bacteroidales.f__Prevotellaceae.g__Prevotella	rs4503137	8	17991955	T	G	0.0928319	0.0204764	0.717768	5.79824e-06	TRUE	reported	textfile	7738	0.00264916	20.5484
GCST90027700	k__Bacteria.p__Bacteroidetes.c__Bacteroidia.o__Bacteroidales.f__Prevotellaceae.g__Prevotella	rs139901450	9	35597685	T	C	0.182533	0.0405495	0.0554398	6.74813e-06	TRUE	reported	textfile	7738	0.00261184	20.2581
GCST90027700	k__Bacteria.p__Bacteroidetes.c__Bacteroidia.o__Bacteroidales.f__Prevotellaceae.g__Prevotella	rs73654027	9	94443717	C	G	0.132515	0.0291489	0.114751	5.46414e-06	TRUE	reported	textfile	7738	0.00266377	20.662
GCST90027700	k__Bacteria.p__Bacteroidetes.c__Bacteroidia.o__Bacteroidales.f__Prevotellaceae.g__Prevotella	rs9517773	13	100217440	G	A	-0.110907	0.0249114	0.18938	8.50491e-06	TRUE	reported	textfile	7738	0.00255495	19.8157
GCST90027700	k__Bacteria.p__Bacteroidetes.c__Bacteroidia.o__Bacteroidales.f__Prevotellaceae.g__Prevotella	rs2330438	22	23715418	A	T	0.0978385	0.0198521	0.517879	8.2923e-07	TRUE	reported	textfile	7738	0.00312907	24.2824
GCST90027700	k__Bacteria.p__Bacteroidetes.c__Bacteroidia.o__Bacteroidales.f__Prevotellaceae.g__Prevotella	rs6005414	22	27783185	A	G	0.087569	0.0183949	0.508609	1.9311e-06	TRUE	reported	textfile	7738	0.00292016	22.6565
GCST90027701	k__Bacteria.p__Bacteroidetes.c__Bacteroidia.o__Bacteroidales.f__Rikenellaceae.g__Alistipes	rs4949447	1	32057186	G	A	-0.07765	0.0172744	0.683099	6.95428e-06	TRUE	reported	textfile	7738	0.00260444	20.2005
GCST90027701	k__Bacteria.p__Bacteroidetes.c__Bacteroidia.o__Bacteroidales.f__Rikenellaceae.g__Alistipes	rs11211406	1	47413786	A	C	0.0922835	0.0196436	0.789079	2.62854e-06	TRUE	reported	textfile	7738	0.00284408	22.0645
GCST90027701	k__Bacteria.p__Bacteroidetes.c__Bacteroidia.o__Bacteroidales.f__Rikenellaceae.g__Alistipes	rs952822	2	52851073	A	G	0.0752991	0.0166714	0.379853	6.28217e-06	TRUE	reported	textfile	7738	0.00262944	20.395
GCST90027701	k__Bacteria.p__Bacteroidetes.c__Bacteroidia.o__Bacteroidales.f__Rikenellaceae.g__Alistipes	rs73344869	5	177746345	T	C	0.172349	0.0307767	0.0745717	2.14399e-08	TRUE	reported	textfile	7738	0.00403631	31.3515
GCST90027701	k__Bacteria.p__Bacteroidetes.c__Bacteroidia.o__Bacteroidales.f__Rikenellaceae.g__Alistipes	rs2465506	7	79328573	T	C	-0.146726	0.0315474	0.929491	3.30386e-06	TRUE	reported	textfile	7738	0.00278769	21.6259
GCST90027701	k__Bacteria.p__Bacteroidetes.c__Bacteroidia.o__Bacteroidales.f__Rikenellaceae.g__Alistipes	rs61881300	11	35847569	T	C	-0.0998828	0.0223981	0.159687	8.21787e-06	TRUE	reported	textfile	7738	0.00256339	19.8814
GCST90027701	k__Bacteria.p__Bacteroidetes.c__Bacteroidia.o__Bacteroidales.f__Rikenellaceae.g__Alistipes	rs74459573	11	66690149	C	T	0.0889157	0.0200037	0.19937	8.79073e-06	TRUE	reported	textfile	7738	0.00254683	19.7526
GCST90027701	k__Bacteria.p__Bacteroidetes.c__Bacteroidia.o__Bacteroidales.f__Rikenellaceae.g__Alistipes	rs77318370	12	72532501	G	A	0.172345	0.0388627	0.0543052	9.21965e-06	TRUE	reported	textfile	7738	0.00253512	19.6616
GCST90027701	k__Bacteria.p__Bacteroidetes.c__Bacteroidia.o__Bacteroidales.f__Rikenellaceae.g__Alistipes	rs9511112	13	24753101	G	A	0.0897462	0.0199633	0.76759	6.93884e-06	TRUE	reported	textfile	7738	0.00260499	20.2048
GCST90027701	k__Bacteria.p__Bacteroidetes.c__Bacteroidia.o__Bacteroidales.f__Rikenellaceae.g__Alistipes	rs6131687	20	15649074	A	G	-0.0712291	0.0160801	0.476825	9.43874e-06	TRUE	reported	textfile	7738	0.00252935	19.6167
GCST90027702	k__Bacteria.p__Firmicutes.c__Bacilli.o__Lactobacillales.f__Lactobacillaceae.g__Lactobacillus	rs6684536	1	18712328	T	C	-0.183246	0.0406075	0.245857	6.40359e-06	TRUE	reported	textfile	7738	0.00262473	20.3584
GCST90027702	k__Bacteria.p__Firmicutes.c__Bacilli.o__Lactobacillales.f__Lactobacillaceae.g__Lactobacillus	rs3135176	4	3267074	C	T	0.29376	0.0645394	0.0921269	5.32286e-06	TRUE	reported	textfile	7738	0.00267022	20.7121
GCST90027702	k__Bacteria.p__Firmicutes.c__Bacilli.o__Lactobacillales.f__Lactobacillaceae.g__Lactobacillus	rs112241999	4	53563365	T	C	0.353483	0.0766103	0.0731481	3.94915e-06	TRUE	reported	textfile	7738	0.00274373	21.2839
GCST90027702	k__Bacteria.p__Firmicutes.c__Bacilli.o__Lactobacillales.f__Lactobacillaceae.g__Lactobacillus	rs76832256	4	149841540	C	T	-0.175687	0.0385789	0.263946	5.26459e-06	TRUE	reported	textfile	7738	0.00267293	20.7332
GCST90027702	k__Bacteria.p__Firmicutes.c__Bacilli.o__Lactobacillales.f__Lactobacillaceae.g__Lactobacillus	rs278502	5	100103358	G	A	0.166232	0.0366985	0.333772	5.90738e-06	TRUE	reported	textfile	7738	0.00264457	20.5127
GCST90027702	k__Bacteria.p__Firmicutes.c__Bacilli.o__Lactobacillales.f__Lactobacillaceae.g__Lactobacillus	rs12204031	6	155836415	A	T	-0.274687	0.0610857	0.124723	6.89987e-06	TRUE	reported	textfile	7738	0.00260637	20.2156
GCST90027702	k__Bacteria.p__Firmicutes.c__Bacilli.o__Lactobacillales.f__Lactobacillaceae.g__Lactobacillus	rs1149732	10	79986352	T	C	0.155861	0.0352367	0.383414	9.7224e-06	TRUE	reported	textfile	7738	0.00252208	19.5601
GCST90027702	k__Bacteria.p__Firmicutes.c__Bacilli.o__Lactobacillales.f__Lactobacillaceae.g__Lactobacillus	rs2598336	12	16256537	C	G	0.160911	0.035888	0.593418	7.33661e-06	TRUE	reported	textfile	7738	0.00259128	20.0982
GCST90027702	k__Bacteria.p__Firmicutes.c__Bacilli.o__Lactobacillales.f__Lactobacillaceae.g__Lactobacillus	rs17457331	12	19899635	G	T	-0.27535	0.0617179	0.0927686	8.14175e-06	TRUE	reported	textfile	7738	0.00256568	19.8991
GCST90027702	k__Bacteria.p__Firmicutes.c__Bacilli.o__Lactobacillales.f__Lactobacillaceae.g__Lactobacillus	rs17381234	13	108998914	G	A	0.18576	0.0371546	0.35548	5.7438e-07	TRUE	reported	textfile	7738	0.00321994	24.9899
GCST90027702	k__Bacteria.p__Firmicutes.c__Bacilli.o__Lactobacillales.f__Lactobacillaceae.g__Lactobacillus	rs34185363	14	42517765	A	T	0.174465	0.0382463	0.300908	5.07617e-06	TRUE	reported	textfile	7738	0.0026819	20.803
GCST90027702	k__Bacteria.p__Firmicutes.c__Bacilli.o__Lactobacillales.f__Lactobacillaceae.g__Lactobacillus	rs2332915	14	73182541	C	G	-0.185244	0.0378778	0.378703	1.00548e-06	TRUE	reported	textfile	7738	0.0030814	23.9114
GCST90027703	k__Bacteria.p__Firmicutes.c__Bacilli.o__Lactobacillales.f__Streptococcaceae.g__Streptococcus	rs9828991	3	104284483	T	A	-0.126	0.0279267	0.701253	6.42706e-06	TRUE	reported	textfile	7738	0.00262383	20.3514
GCST90027703	k__Bacteria.p__Firmicutes.c__Bacilli.o__Lactobacillales.f__Streptococcaceae.g__Streptococcus	rs9398452	6	117546090	G	C	-0.119298	0.0258636	0.369284	3.97711e-06	TRUE	reported	textfile	7738	0.00274199	21.2704
GCST90027703	k__Bacteria.p__Firmicutes.c__Bacilli.o__Lactobacillales.f__Streptococcaceae.g__Streptococcus	rs528874	6	168158836	G	T	-0.131345	0.0285648	0.261693	4.26284e-06	TRUE	reported	textfile	7738	0.0027249	21.1374
GCST90027703	k__Bacteria.p__Firmicutes.c__Bacilli.o__Lactobacillales.f__Streptococcaceae.g__Streptococcus	rs2882716	7	10085378	T	G	0.150637	0.0321777	0.191459	2.84889e-06	TRUE	reported	textfile	7738	0.00282422	21.9101
GCST90027703	k__Bacteria.p__Firmicutes.c__Bacilli.o__Lactobacillales.f__Streptococcaceae.g__Streptococcus	rs73447940	7	122783839	A	C	0.208638	0.0418542	0.102253	6.2005e-07	TRUE	reported	textfile	7738	0.003201	24.8425
GCST90027703	k__Bacteria.p__Firmicutes.c__Bacilli.o__Lactobacillales.f__Streptococcaceae.g__Streptococcus	rs41294029	10	5993461	T	C	0.217428	0.0477808	0.0817161	5.35114e-06	TRUE	reported	textfile	7738	0.00266891	20.702
GCST90027703	k__Bacteria.p__Firmicutes.c__Bacilli.o__Lactobacillales.f__Streptococcaceae.g__Streptococcus	rs56025506	14	80662335	T	C	0.123635	0.0267314	0.333398	3.74422e-06	TRUE	reported	textfile	7738	0.00275686	21.386
GCST90027703	k__Bacteria.p__Firmicutes.c__Bacilli.o__Lactobacillales.f__Streptococcaceae.g__Streptococcus	rs1901115	16	60407480	T	C	0.148014	0.0311356	0.800504	1.99593e-06	TRUE	reported	textfile	7738	0.00291201	22.5931
GCST90027703	k__Bacteria.p__Firmicutes.c__Bacilli.o__Lactobacillales.f__Streptococcaceae.g__Streptococcus	rs34829339	20	55472884	C	T	0.128998	0.0276442	0.289818	3.06574e-06	TRUE	reported	textfile	7738	0.00280613	21.7693
GCST90027703	k__Bacteria.p__Firmicutes.c__Bacilli.o__Lactobacillales.f__Streptococcaceae.g__Streptococcus	rs3892326	21	43018030	C	T	-0.123001	0.0273436	0.480177	6.84832e-06	TRUE	reported	textfile	7738	0.00260821	20.2299
GCST90027703	k__Bacteria.p__Firmicutes.c__Bacilli.o__Lactobacillales.f__Streptococcaceae.g__Streptococcus	rs6003161	22	43745368	C	A	0.116373	0.0255073	0.523608	5.05861e-06	TRUE	reported	textfile	7738	0.00268275	20.8096
GCST90027704	k__Bacteria.p__Firmicutes.c__Clostridia.o__Clostridiales.f__Clostridiaceae.g__Clostridium	rs1572504	1	219859210	T	C	0.137725	0.0287283	0.211309	1.63442e-06	TRUE	reported	textfile	7738	0.00296135	22.977
GCST90027704	k__Bacteria.p__Firmicutes.c__Clostridia.o__Clostridiales.f__Clostridiaceae.g__Clostridium	rs28577018	4	29759187	G	A	0.248981	0.0508779	0.0574032	9.89581e-07	TRUE	reported	textfile	7738	0.00308535	23.9421
GCST90027704	k__Bacteria.p__Firmicutes.c__Clostridia.o__Clostridiales.f__Clostridiaceae.g__Clostridium	rs11969660	6	14395373	T	C	0.169314	0.0369647	0.110762	4.64022e-06	TRUE	reported	textfile	7738	0.00270401	20.9749
GCST90027704	k__Bacteria.p__Firmicutes.c__Clostridia.o__Clostridiales.f__Clostridiaceae.g__Clostridium	rs10106275	8	89046119	A	G	-0.10823	0.0233126	0.436153	3.44129e-06	TRUE	reported	textfile	7738	0.00277765	21.5477
GCST90027704	k__Bacteria.p__Firmicutes.c__Clostridia.o__Clostridiales.f__Clostridiaceae.g__Clostridium	rs55834012	12	94200011	C	A	-0.11279	0.0242025	0.365659	3.15815e-06	TRUE	reported	textfile	7738	0.00279881	21.7124
GCST90027704	k__Bacteria.p__Firmicutes.c__Clostridia.o__Clostridiales.f__Clostridiaceae.g__Clostridium	rs111604729	15	42769334	T	C	-0.19557	0.0430737	0.0848386	5.61606e-06	TRUE	reported	textfile	7738	0.00265702	20.6095
GCST90027704	k__Bacteria.p__Firmicutes.c__Clostridia.o__Clostridiales.f__Clostridiaceae.g__Clostridium	rs12913822	15	100284194	A	T	0.133192	0.0296207	0.230806	6.90486e-06	TRUE	reported	textfile	7738	0.00260619	20.2142
GCST90027704	k__Bacteria.p__Firmicutes.c__Clostridia.o__Clostridiales.f__Clostridiaceae.g__Clostridium	rs12932210	16	8611717	T	G	0.149553	0.0294764	0.219233	3.90272e-07	TRUE	reported	textfile	7738	0.00331565	25.7352
GCST90027704	k__Bacteria.p__Firmicutes.c__Clostridia.o__Clostridiales.f__Clostridiaceae.g__Clostridium	rs7214893	17	76140308	A	G	0.120874	0.0271018	0.261969	8.19565e-06	TRUE	reported	textfile	7738	0.00256406	19.8865
GCST90027705	k__Bacteria.p__Firmicutes.c__Clostridia.o__Clostridiales.f__Clostridiales_noname.g__Flavonifractor	rs13061928	3	2932365	G	A	-0.17866	0.0393665	0.192297	5.66924e-06	TRUE	reported	textfile	7738	0.0026547	20.5914
GCST90027705	k__Bacteria.p__Firmicutes.c__Clostridia.o__Clostridiales.f__Clostridiales_noname.g__Flavonifractor	rs9848037	3	55796723	G	A	0.148681	0.0333961	0.739047	8.50541e-06	TRUE	reported	textfile	7738	0.00255494	19.8156
GCST90027705	k__Bacteria.p__Firmicutes.c__Clostridia.o__Clostridiales.f__Clostridiales_noname.g__Flavonifractor	rs77544959	11	39603353	A	G	-0.150339	0.0329919	0.285411	5.19274e-06	TRUE	reported	textfile	7738	0.00267631	20.7595
GCST90027705	k__Bacteria.p__Firmicutes.c__Clostridia.o__Clostridiales.f__Clostridiales_noname.g__Flavonifractor	rs1872436	12	57322492	T	C	-0.181354	0.0369798	0.191344	9.38338e-07	TRUE	reported	textfile	7738	0.00309849	24.0445
GCST90027705	k__Bacteria.p__Firmicutes.c__Clostridia.o__Clostridiales.f__Clostridiales_noname.g__Flavonifractor	rs5768347	22	48492960	G	T	-0.168458	0.0379208	0.823431	8.89759e-06	TRUE	reported	textfile	7738	0.00254386	19.7295
GCST90027706	k__Bacteria.p__Firmicutes.c__Clostridia.o__Clostridiales.f__Clostridiales_noname.g__Pseudoflavonifractor	rs6778836	3	168587709	A	T	-0.125347	0.0266924	0.72267	2.65317e-06	TRUE	reported	textfile	7738	0.00284178	22.0466
GCST90027706	k__Bacteria.p__Firmicutes.c__Clostridia.o__Clostridiales.f__Clostridiales_noname.g__Pseudoflavonifractor	rs9290954	3	190548613	A	G	-0.121916	0.0273473	0.275765	8.27073e-06	TRUE	reported	textfile	7738	0.00256182	19.8691
GCST90027706	k__Bacteria.p__Firmicutes.c__Clostridia.o__Clostridiales.f__Clostridiales_noname.g__Pseudoflavonifractor	rs75202637	4	163822623	G	A	0.261818	0.0579151	0.0637073	6.16315e-06	TRUE	reported	textfile	7738	0.00263415	20.4316
GCST90027706	k__Bacteria.p__Firmicutes.c__Clostridia.o__Clostridiales.f__Clostridiales_noname.g__Pseudoflavonifractor	rs1182140	7	2964863	G	A	-0.140384	0.0309599	0.801962	5.777e-06	TRUE	reported	textfile	7738	0.00265007	20.5554
GCST90027706	k__Bacteria.p__Firmicutes.c__Clostridia.o__Clostridiales.f__Clostridiales_noname.g__Pseudoflavonifractor	rs7790846	7	50424061	G	A	-0.120812	0.0266529	0.722492	5.82047e-06	TRUE	reported	textfile	7738	0.00264822	20.541
GCST90027706	k__Bacteria.p__Firmicutes.c__Clostridia.o__Clostridiales.f__Clostridiales_noname.g__Pseudoflavonifractor	rs10236678	7	134549927	A	G	0.132083	0.0280604	0.747711	2.51273e-06	TRUE	reported	textfile	7738	0.00285519	22.151
GCST90027706	k__Bacteria.p__Firmicutes.c__Clostridia.o__Clostridiales.f__Clostridiales_noname.g__Pseudoflavonifractor	rs4424244	8	74434869	C	T	0.121141	0.025352	0.352337	1.76721e-06	TRUE	reported	textfile	7738	0.00294206	22.8269
GCST90027706	k__Bacteria.p__Firmicutes.c__Clostridia.o__Clostridiales.f__Clostridiales_noname.g__Pseudoflavonifractor	rs7990301	13	34382060	T	C	0.110457	0.0237395	0.53636	3.27318e-06	TRUE	reported	textfile	7738	0.00278999	21.6438
GCST90027706	k__Bacteria.p__Firmicutes.c__Clostridia.o__Clostridiales.f__Clostridiales_noname.g__Pseudoflavonifractor	rs11074766	16	26304777	T	C	0.129592	0.0284218	0.243533	5.1249e-06	TRUE	reported	textfile	7738	0.00267955	20.7847
GCST90027707	k__Bacteria.p__Firmicutes.c__Clostridia.o__Clostridiales.f__Eubacteriaceae.g__Eubacterium	rs1942648	7	15776571	T	C	0.154234	0.0343015	0.0606979	6.91082e-06	TRUE	reported	textfile	7738	0.00260598	20.2125
GCST90027707	k__Bacteria.p__Firmicutes.c__Clostridia.o__Clostridiales.f__Eubacteriaceae.g__Eubacterium	rs17218256	8	74350499	G	C	-0.084435	0.0164184	0.446303	2.70794e-07	TRUE	reported	textfile	7738	0.00340624	26.4407
GCST90027707	k__Bacteria.p__Firmicutes.c__Clostridia.o__Clostridiales.f__Eubacteriaceae.g__Eubacterium	rs3898456	8	139175349	T	C	-0.0824794	0.0182774	0.358345	6.4026e-06	TRUE	reported	textfile	7738	0.00262477	20.3586
GCST90027707	k__Bacteria.p__Firmicutes.c__Clostridia.o__Clostridiales.f__Eubacteriaceae.g__Eubacterium	rs4113953	12	40767990	C	G	0.0757262	0.0169828	0.65612	8.23455e-06	TRUE	reported	textfile	7738	0.00256289	19.8775
GCST90027707	k__Bacteria.p__Firmicutes.c__Clostridia.o__Clostridiales.f__Eubacteriaceae.g__Eubacterium	rs9600403	13	75463070	C	A	0.0770856	0.0164382	0.455977	2.73993e-06	TRUE	reported	textfile	7738	0.00283384	21.9849
GCST90027707	k__Bacteria.p__Firmicutes.c__Clostridia.o__Clostridiales.f__Eubacteriaceae.g__Eubacterium	rs2252668	18	33849043	A	G	0.104747	0.0229062	0.845037	4.81088e-06	TRUE	reported	textfile	7738	0.00269511	20.9057
GCST90027707	k__Bacteria.p__Firmicutes.c__Clostridia.o__Clostridiales.f__Eubacteriaceae.g__Eubacterium	rs6021384	20	50306527	C	T	-0.0842745	0.0180328	0.291771	2.96252e-06	TRUE	reported	textfile	7738	0.00281458	21.835
GCST90027708	k__Bacteria.p__Firmicutes.c__Clostridia.o__Clostridiales.f__Lachnospiraceae.g__Blautia	rs7591885	2	46033598	A	G	0.0863719	0.0176153	0.498302	9.42751e-07	TRUE	reported	textfile	7738	0.00309733	24.0354
GCST90027708	k__Bacteria.p__Firmicutes.c__Clostridia.o__Clostridiales.f__Lachnospiraceae.g__Blautia	rs6809294	3	52170862	C	G	0.102041	0.0218971	0.223829	3.16163e-06	TRUE	reported	textfile	7738	0.00279854	21.7103
GCST90027708	k__Bacteria.p__Firmicutes.c__Clostridia.o__Clostridiales.f__Lachnospiraceae.g__Blautia	rs77623116	3	108857481	G	T	-0.104324	0.023517	0.16628	9.15927e-06	TRUE	reported	textfile	7738	0.00253674	19.6741
GCST90027708	k__Bacteria.p__Firmicutes.c__Clostridia.o__Clostridiales.f__Lachnospiraceae.g__Blautia	rs28762974	3	175089164	G	C	-0.0921632	0.0208274	0.255953	9.64027e-06	TRUE	reported	textfile	7738	0.00252416	19.5763
GCST90027708	k__Bacteria.p__Firmicutes.c__Clostridia.o__Clostridiales.f__Lachnospiraceae.g__Blautia	rs6783841	3	197684166	A	C	-0.0824391	0.0179128	0.413128	4.17952e-06	TRUE	reported	textfile	7738	0.00272976	21.1752
GCST90027708	k__Bacteria.p__Firmicutes.c__Clostridia.o__Clostridiales.f__Lachnospiraceae.g__Blautia	rs9459138	6	164976172	T	C	0.0809908	0.0183201	0.667501	9.83072e-06	TRUE	reported	textfile	7738	0.00251936	19.539
GCST90027708	k__Bacteria.p__Firmicutes.c__Clostridia.o__Clostridiales.f__Lachnospiraceae.g__Blautia	rs4988855	7	67456548	C	T	0.177014	0.0395486	0.0709605	7.61033e-06	TRUE	reported	textfile	7738	0.00258227	20.0282
GCST90027708	k__Bacteria.p__Firmicutes.c__Clostridia.o__Clostridiales.f__Lachnospiraceae.g__Blautia	rs6990479	8	3136731	A	G	-0.0783752	0.0175819	0.370348	8.28345e-06	TRUE	reported	textfile	7738	0.00256144	19.8662
GCST90027708	k__Bacteria.p__Firmicutes.c__Clostridia.o__Clostridiales.f__Lachnospiraceae.g__Blautia	rs62475831	8	3422401	G	A	-0.0971939	0.021087	0.231695	4.04231e-06	TRUE	reported	textfile	7738	0.00273798	21.2392
GCST90027708	k__Bacteria.p__Firmicutes.c__Clostridia.o__Clostridiales.f__Lachnospiraceae.g__Blautia	rs62551178	9	92103552	C	T	0.102848	0.0231497	0.175177	8.88251e-06	TRUE	reported	textfile	7738	0.00254428	19.7327
GCST90027708	k__Bacteria.p__Firmicutes.c__Clostridia.o__Clostridiales.f__Lachnospiraceae.g__Blautia	rs74083978	14	91621098	C	G	0.165522	0.036826	0.0582206	6.96658e-06	TRUE	reported	textfile	7738	0.002604	20.1972
GCST90027708	k__Bacteria.p__Firmicutes.c__Clostridia.o__Clostridiales.f__Lachnospiraceae.g__Blautia	rs2120865	15	68760516	G	A	-0.135913	0.029633	0.098766	4.50622e-06	TRUE	reported	textfile	7738	0.00271122	21.031
GCST90027708	k__Bacteria.p__Firmicutes.c__Clostridia.o__Clostridiales.f__Lachnospiraceae.g__Blautia	rs4445887	16	84374241	T	C	0.0850847	0.0182563	0.582531	3.1534e-06	TRUE	reported	textfile	7738	0.00279918	21.7153
GCST90027709	k__Bacteria.p__Firmicutes.c__Clostridia.o__Clostridiales.f__Lachnospiraceae.g__Butyrivibrio	rs111544141	1	52053017	T	A	0.423935	0.0874095	0.0502198	1.23472e-06	TRUE	reported	textfile	7738	0.00303063	23.5163
GCST90027709	k__Bacteria.p__Firmicutes.c__Clostridia.o__Clostridiales.f__Lachnospiraceae.g__Butyrivibrio	rs4974008	3	42159351	C	T	-0.171168	0.03874	0.633833	9.94386e-06	TRUE	reported	textfile	7738	0.00251655	19.5171
GCST90027709	k__Bacteria.p__Firmicutes.c__Clostridia.o__Clostridiales.f__Lachnospiraceae.g__Butyrivibrio	rs17709673	3	73965973	T	C	-0.192549	0.0414122	0.332319	3.3261e-06	TRUE	reported	textfile	7738	0.00278604	21.613
GCST90027709	k__Bacteria.p__Firmicutes.c__Clostridia.o__Clostridiales.f__Lachnospiraceae.g__Butyrivibrio	rs9459627	6	166675591	T	C	-0.201594	0.0418683	0.299709	1.47237e-06	TRUE	reported	textfile	7738	0.00298714	23.1777
GCST90027709	k__Bacteria.p__Firmicutes.c__Clostridia.o__Clostridiales.f__Lachnospiraceae.g__Butyrivibrio	rs3807927	7	20380184	T	A	0.299894	0.0643504	0.0917186	3.15699e-06	TRUE	reported	textfile	7738	0.0027989	21.7131
GCST90027709	k__Bacteria.p__Firmicutes.c__Clostridia.o__Clostridiales.f__Lachnospiraceae.g__Butyrivibrio	rs1389373	8	16771538	T	G	0.389432	0.0866371	0.947478	6.95752e-06	TRUE	reported	textfile	7738	0.00260432	20.1997
GCST90027709	k__Bacteria.p__Firmicutes.c__Clostridia.o__Clostridiales.f__Lachnospiraceae.g__Butyrivibrio	rs17692191	14	48465864	A	G	-0.226361	0.0499856	0.173258	5.93963e-06	TRUE	reported	textfile	7738	0.00264323	20.5023
GCST90027709	k__Bacteria.p__Firmicutes.c__Clostridia.o__Clostridiales.f__Lachnospiraceae.g__Butyrivibrio	rs4904659	14	90724923	A	C	-0.195869	0.0399736	0.358047	9.58537e-07	TRUE	reported	textfile	7738	0.00309323	24.0035
GCST90027709	k__Bacteria.p__Firmicutes.c__Clostridia.o__Clostridiales.f__Lachnospiraceae.g__Butyrivibrio	rs1652670	18	12431210	G	A	0.185952	0.0414666	0.719256	7.31232e-06	TRUE	reported	textfile	7738	0.00259209	20.1045
GCST90027709	k__Bacteria.p__Firmicutes.c__Clostridia.o__Clostridiales.f__Lachnospiraceae.g__Butyrivibrio	rs13055049	22	19641083	C	T	0.257556	0.0506641	0.168505	3.7035e-07	TRUE	reported	textfile	7738	0.00332863	25.8363
GCST90027710	k__Bacteria.p__Firmicutes.c__Clostridia.o__Clostridiales.f__Lachnospiraceae.g__Coprococcus	rs17639938	2	208617482	C	G	-0.104084	0.021161	0.253379	8.7139e-07	TRUE	reported	textfile	7738	0.0031168	24.187
GCST90027710	k__Bacteria.p__Firmicutes.c__Clostridia.o__Clostridiales.f__Lachnospiraceae.g__Coprococcus	rs10460443	2	241089267	A	G	0.117109	0.024666	0.790512	2.05629e-06	TRUE	reported	textfile	7738	0.00290466	22.5359
GCST90027710	k__Bacteria.p__Firmicutes.c__Clostridia.o__Clostridiales.f__Lachnospiraceae.g__Coprococcus	rs6772892	3	150737619	G	T	-0.0877806	0.0188284	0.401758	3.12933e-06	TRUE	reported	textfile	7738	0.00280107	21.73
GCST90027710	k__Bacteria.p__Firmicutes.c__Clostridia.o__Clostridiales.f__Lachnospiraceae.g__Coprococcus	rs4861985	4	182487712	T	A	-0.129376	0.0292805	0.104904	9.93793e-06	TRUE	reported	textfile	7738	0.00251669	19.5183
GCST90027710	k__Bacteria.p__Firmicutes.c__Clostridia.o__Clostridiales.f__Lachnospiraceae.g__Coprococcus	rs386190	5	31692115	G	A	0.085617	0.0192843	0.660435	9.00696e-06	TRUE	reported	textfile	7738	0.00254086	19.7062
GCST90027710	k__Bacteria.p__Firmicutes.c__Clostridia.o__Clostridiales.f__Lachnospiraceae.g__Coprococcus	rs10234541	7	148273411	T	C	0.119186	0.0266965	0.137348	8.02561e-06	TRUE	reported	textfile	7738	0.00256921	19.9266
GCST90027710	k__Bacteria.p__Firmicutes.c__Clostridia.o__Clostridiales.f__Lachnospiraceae.g__Coprococcus	rs12577679	11	95853099	C	T	0.0926297	0.0205514	0.249141	6.56832e-06	TRUE	reported	textfile	7738	0.00261848	20.3098
GCST90027710	k__Bacteria.p__Firmicutes.c__Clostridia.o__Clostridiales.f__Lachnospiraceae.g__Coprococcus	rs1844921	12	40587702	C	T	0.0850511	0.0180266	0.463661	2.38063e-06	TRUE	reported	textfile	7738	0.00286851	22.2547
GCST90027710	k__Bacteria.p__Firmicutes.c__Clostridia.o__Clostridiales.f__Lachnospiraceae.g__Coprococcus	rs7964677	12	95152877	G	A	-0.162048	0.0366847	0.937754	9.9938e-06	TRUE	reported	textfile	7738	0.00251532	19.5076
GCST90027710	k__Bacteria.p__Firmicutes.c__Clostridia.o__Clostridiales.f__Lachnospiraceae.g__Coprococcus	rs17276797	13	103759453	T	A	-0.0993935	0.0212968	0.232366	3.05542e-06	TRUE	reported	textfile	7738	0.00280697	21.7758
GCST90027710	k__Bacteria.p__Firmicutes.c__Clostridia.o__Clostridiales.f__Lachnospiraceae.g__Coprococcus	rs117817822	20	23561732	G	A	-0.14128	0.0319375	0.0844267	9.70464e-06	TRUE	reported	textfile	7738	0.00252253	19.5636
GCST90027711	k__Bacteria.p__Firmicutes.c__Clostridia.o__Clostridiales.f__Lachnospiraceae.g__Dorea	rs74448283	1	61523170	T	C	-0.13565	0.0294121	0.0895522	3.98714e-06	TRUE	reported	textfile	7738	0.00274137	21.2655
GCST90027711	k__Bacteria.p__Firmicutes.c__Clostridia.o__Clostridiales.f__Lachnospiraceae.g__Dorea	rs56398621	1	88236250	T	C	0.102895	0.023198	0.152007	9.18607e-06	TRUE	reported	textfile	7738	0.00253602	19.6685
GCST90027711	k__Bacteria.p__Firmicutes.c__Clostridia.o__Clostridiales.f__Lachnospiraceae.g__Dorea	rs404634	1	108511501	C	T	-0.104495	0.0196008	0.748588	9.75907e-08	TRUE	reported	textfile	7738	0.0036595	28.4139
GCST90027711	k__Bacteria.p__Firmicutes.c__Clostridia.o__Clostridiales.f__Lachnospiraceae.g__Dorea	rs10927176	1	244399214	T	A	-0.0758303	0.0169462	0.578802	7.64974e-06	TRUE	reported	textfile	7738	0.002581	20.0183
GCST90027711	k__Bacteria.p__Firmicutes.c__Clostridia.o__Clostridiales.f__Lachnospiraceae.g__Dorea	rs12541342	8	4518456	G	A	0.093164	0.0207363	0.221209	7.02923e-06	TRUE	reported	textfile	7738	0.0026018	20.18
GCST90027711	k__Bacteria.p__Firmicutes.c__Clostridia.o__Clostridiales.f__Lachnospiraceae.g__Dorea	rs7479452	11	70654848	G	A	-0.0876759	0.0195897	0.246189	7.6192e-06	TRUE	reported	textfile	7738	0.00258199	20.0259
GCST90027711	k__Bacteria.p__Firmicutes.c__Clostridia.o__Clostridiales.f__Lachnospiraceae.g__Dorea	rs9560166	13	112349869	A	G	-0.0796989	0.017251	0.599696	3.83797e-06	TRUE	reported	textfile	7738	0.00275076	21.3386
GCST90027712	k__Bacteria.p__Firmicutes.c__Clostridia.o__Clostridiales.f__Lachnospiraceae.g__Lachnospiraceae_noname	rs11208867	1	66920064	A	T	0.0850257	0.0186832	0.258643	5.3414e-06	TRUE	reported	textfile	7738	0.00266936	20.7054
GCST90027712	k__Bacteria.p__Firmicutes.c__Clostridia.o__Clostridiales.f__Lachnospiraceae.g__Lachnospiraceae_noname	rs1814009	2	100693264	A	G	-0.0878675	0.0187736	0.261238	2.86338e-06	TRUE	reported	textfile	7738	0.00282297	21.9003
GCST90027712	k__Bacteria.p__Firmicutes.c__Clostridia.o__Clostridiales.f__Lachnospiraceae.g__Lachnospiraceae_noname	rs2341789	8	29313796	C	T	-0.132618	0.0249506	0.878336	1.06532e-07	TRUE	reported	textfile	7738	0.00363773	28.2442
GCST90027712	k__Bacteria.p__Firmicutes.c__Clostridia.o__Clostridiales.f__Lachnospiraceae.g__Lachnospiraceae_noname	rs2119879	8	135549042	C	T	-0.0786974	0.0175895	0.32444	7.67342e-06	TRUE	reported	textfile	7738	0.00258024	20.0124
GCST90027712	k__Bacteria.p__Firmicutes.c__Clostridia.o__Clostridiales.f__Lachnospiraceae.g__Lachnospiraceae_noname	rs6575490	14	95477213	A	G	0.0862678	0.0191187	0.247636	6.41564e-06	TRUE	reported	textfile	7738	0.00262427	20.3548
GCST90027712	k__Bacteria.p__Firmicutes.c__Clostridia.o__Clostridiales.f__Lachnospiraceae.g__Lachnospiraceae_noname	rs77194050	16	70687185	G	A	-0.169598	0.0348422	0.0613003	1.12957e-06	TRUE	reported	textfile	7738	0.00305263	23.6875
GCST90027712	k__Bacteria.p__Firmicutes.c__Clostridia.o__Clostridiales.f__Lachnospiraceae.g__Lachnospiraceae_noname	rs61571947	18	2457913	G	A	-0.101888	0.0227273	0.188409	7.35735e-06	TRUE	reported	textfile	7738	0.00259058	20.0928
GCST90027713	k__Bacteria.p__Firmicutes.c__Clostridia.o__Clostridiales.f__Lachnospiraceae.g__Roseburia	rs13019272	2	160658863	A	G	0.0744021	0.0161086	0.515787	3.86004e-06	TRUE	reported	textfile	7738	0.00274935	21.3276
GCST90027713	k__Bacteria.p__Firmicutes.c__Clostridia.o__Clostridiales.f__Lachnospiraceae.g__Roseburia	rs73106151	3	71229328	G	A	-0.152218	0.0335422	0.061284	5.67582e-06	TRUE	reported	textfile	7738	0.00265441	20.5892
GCST90027713	k__Bacteria.p__Firmicutes.c__Clostridia.o__Clostridiales.f__Lachnospiraceae.g__Roseburia	rs61217796	4	160643088	G	A	-0.114005	0.0253115	0.119451	6.66624e-06	TRUE	reported	textfile	7738	0.00261484	20.2815
GCST90027713	k__Bacteria.p__Firmicutes.c__Clostridia.o__Clostridiales.f__Lachnospiraceae.g__Roseburia	rs12653554	5	118255998	A	T	0.141552	0.031837	0.0716253	8.74244e-06	TRUE	reported	textfile	7738	0.00254818	19.7631
GCST90027713	k__Bacteria.p__Firmicutes.c__Clostridia.o__Clostridiales.f__Lachnospiraceae.g__Roseburia	rs11748902	5	167709235	G	C	0.166533	0.0370843	0.0515241	7.10052e-06	TRUE	reported	textfile	7738	0.00259932	20.1608
GCST90027713	k__Bacteria.p__Firmicutes.c__Clostridia.o__Clostridiales.f__Lachnospiraceae.g__Roseburia	rs7819696	8	56349334	T	C	0.109169	0.0222639	0.165883	9.41909e-07	TRUE	reported	textfile	7738	0.00309755	24.0371
GCST90027713	k__Bacteria.p__Firmicutes.c__Clostridia.o__Clostridiales.f__Lachnospiraceae.g__Roseburia	rs11789010	9	80129910	C	T	-0.0991024	0.0190993	0.24116	2.11667e-07	TRUE	reported	textfile	7738	0.00346733	26.9166
GCST90027713	k__Bacteria.p__Firmicutes.c__Clostridia.o__Clostridiales.f__Lachnospiraceae.g__Roseburia	rs1258842	11	134167225	T	A	-0.0766574	0.0167781	0.37594	4.90289e-06	TRUE	reported	textfile	7738	0.00269045	20.8695
GCST90027713	k__Bacteria.p__Firmicutes.c__Clostridia.o__Clostridiales.f__Lachnospiraceae.g__Roseburia	rs57070158	13	29048828	C	A	-0.112351	0.0249714	0.120797	6.82194e-06	TRUE	reported	textfile	7738	0.00260916	20.2373
GCST90027713	k__Bacteria.p__Firmicutes.c__Clostridia.o__Clostridiales.f__Lachnospiraceae.g__Roseburia	rs7985034	13	110370464	C	T	-0.0954725	0.0198699	0.239139	1.5485e-06	TRUE	reported	textfile	7738	0.00297469	23.0808
GCST90027713	k__Bacteria.p__Firmicutes.c__Clostridia.o__Clostridiales.f__Lachnospiraceae.g__Roseburia	rs2210174	14	83600010	T	C	-0.0783426	0.0170577	0.628314	4.37352e-06	TRUE	reported	textfile	7738	0.00271858	21.0883
GCST90027713	k__Bacteria.p__Firmicutes.c__Clostridia.o__Clostridiales.f__Lachnospiraceae.g__Roseburia	rs66973779	15	89340942	A	G	0.083771	0.0184652	0.313274	5.71427e-06	TRUE	reported	textfile	7738	0.00265275	20.5763
GCST90027713	k__Bacteria.p__Firmicutes.c__Clostridia.o__Clostridiales.f__Lachnospiraceae.g__Roseburia	rs7404803	16	15530454	C	T	-0.128686	0.0258429	0.889108	6.3729e-07	TRUE	reported	textfile	7738	0.00319421	24.7896
GCST90027713	k__Bacteria.p__Firmicutes.c__Clostridia.o__Clostridiales.f__Lachnospiraceae.g__Roseburia	rs72963797	18	73896030	A	G	-0.11612	0.0257345	0.114503	6.41442e-06	TRUE	reported	textfile	7738	0.00262431	20.3551
GCST90027714	k__Bacteria.p__Firmicutes.c__Clostridia.o__Clostridiales.f__Oscillospiraceae.g__Oscillibacter	rs56001939	2	54363878	C	T	-0.0794866	0.0170431	0.362334	3.10354e-06	TRUE	reported	textfile	7738	0.00280311	21.7458
GCST90027714	k__Bacteria.p__Firmicutes.c__Clostridia.o__Clostridiales.f__Oscillospiraceae.g__Oscillibacter	rs13119423	4	27850234	C	A	-0.11031	0.0239812	0.139999	4.22762e-06	TRUE	reported	textfile	7738	0.00272694	21.1533
GCST90027714	k__Bacteria.p__Firmicutes.c__Clostridia.o__Clostridiales.f__Oscillospiraceae.g__Oscillibacter	rs6821986	4	181658296	T	C	-0.111752	0.0252969	0.118369	9.97923e-06	TRUE	reported	textfile	7738	0.00251568	19.5103
GCST90027714	k__Bacteria.p__Firmicutes.c__Clostridia.o__Clostridiales.f__Oscillospiraceae.g__Oscillibacter	rs55682375	9	21808352	A	G	-0.158274	0.0352007	0.0674229	6.914e-06	TRUE	reported	textfile	7738	0.00260587	20.2117
GCST90027714	k__Bacteria.p__Firmicutes.c__Clostridia.o__Clostridiales.f__Oscillospiraceae.g__Oscillibacter	rs10769221	11	5806426	A	G	0.141917	0.0272287	0.884538	1.8679e-07	TRUE	reported	textfile	7738	0.00349834	27.1582
GCST90027714	k__Bacteria.p__Firmicutes.c__Clostridia.o__Clostridiales.f__Oscillospiraceae.g__Oscillibacter	rs12446334	16	81302009	G	A	0.0936755	0.020061	0.275569	3.01879e-06	TRUE	reported	textfile	7738	0.00280994	21.7989
GCST90027714	k__Bacteria.p__Firmicutes.c__Clostridia.o__Clostridiales.f__Oscillospiraceae.g__Oscillibacter	rs7255582	19	35718076	T	C	-0.0799638	0.0169185	0.411214	2.28524e-06	TRUE	reported	textfile	7738	0.0028786	22.3332
GCST90027714	k__Bacteria.p__Firmicutes.c__Clostridia.o__Clostridiales.f__Oscillospiraceae.g__Oscillibacter	rs34865636	19	45793832	T	A	-0.0829059	0.017674	0.312404	2.72077e-06	TRUE	reported	textfile	7738	0.00283557	21.9984
GCST90027714	k__Bacteria.p__Firmicutes.c__Clostridia.o__Clostridiales.f__Oscillospiraceae.g__Oscillibacter	rs11087270	20	18906606	T	A	0.0873411	0.0185197	0.267415	2.40394e-06	TRUE	reported	textfile	7738	0.00286611	22.236
GCST90027715	k__Bacteria.p__Firmicutes.c__Clostridia.o__Clostridiales.f__Ruminococcaceae.g__Anaerotruncus	rs61824334	1	222911002	C	G	-0.1851	0.0393596	0.487739	2.56623e-06	TRUE	reported	textfile	7738	0.00284999	22.1106
GCST90027715	k__Bacteria.p__Firmicutes.c__Clostridia.o__Clostridiales.f__Ruminococcaceae.g__Anaerotruncus	rs6440148	3	142870821	T	C	-0.209178	0.0470527	0.21943	8.76436e-06	TRUE	reported	textfile	7738	0.00254757	19.7583
GCST90027715	k__Bacteria.p__Firmicutes.c__Clostridia.o__Clostridiales.f__Ruminococcaceae.g__Anaerotruncus	rs1044858	5	178954098	C	G	0.242648	0.0526257	0.183805	4.01059e-06	TRUE	reported	textfile	7738	0.00273992	21.2543
GCST90027715	k__Bacteria.p__Firmicutes.c__Clostridia.o__Clostridiales.f__Ruminococcaceae.g__Anaerotruncus	rs4747349	10	18801234	C	G	-0.183369	0.0414232	0.361615	9.56742e-06	TRUE	reported	textfile	7738	0.00252603	19.5908
GCST90027715	k__Bacteria.p__Firmicutes.c__Clostridia.o__Clostridiales.f__Ruminococcaceae.g__Anaerotruncus	rs62075885	17	76526048	A	G	0.206123	0.0435565	0.27205	2.21981e-06	TRUE	reported	textfile	7738	0.00288577	22.3889
GCST90027715	k__Bacteria.p__Firmicutes.c__Clostridia.o__Clostridiales.f__Ruminococcaceae.g__Anaerotruncus	rs6020721	20	49367076	G	T	-0.183345	0.0405327	0.341522	6.08554e-06	TRUE	reported	textfile	7738	0.00263726	20.4558
GCST90027716	k__Bacteria.p__Firmicutes.c__Clostridia.o__Clostridiales.f__Ruminococcaceae.g__Faecalibacterium	rs840787	2	65775890	G	C	-0.076066	0.0167144	0.372348	5.34137e-06	TRUE	reported	textfile	7738	0.00266936	20.7055
GCST90027716	k__Bacteria.p__Firmicutes.c__Clostridia.o__Clostridiales.f__Ruminococcaceae.g__Faecalibacterium	rs61798216	4	36459051	G	A	-0.127347	0.0264628	0.113551	1.49196e-06	TRUE	reported	textfile	7738	0.00298387	23.1523
GCST90027716	k__Bacteria.p__Firmicutes.c__Clostridia.o__Clostridiales.f__Ruminococcaceae.g__Faecalibacterium	rs12197028	6	102128843	G	A	0.145198	0.032165	0.0859036	6.35681e-06	TRUE	reported	textfile	7738	0.00262653	20.3724
GCST90027716	k__Bacteria.p__Firmicutes.c__Clostridia.o__Clostridiales.f__Ruminococcaceae.g__Faecalibacterium	rs74949229	10	9526946	A	G	-0.137861	0.0283694	0.0939624	1.17685e-06	TRUE	reported	textfile	7738	0.0030425	23.6086
GCST90027716	k__Bacteria.p__Firmicutes.c__Clostridia.o__Clostridiales.f__Ruminococcaceae.g__Faecalibacterium	rs12415307	10	103076252	G	A	-0.0858008	0.0183852	0.289391	3.05879e-06	TRUE	reported	textfile	7738	0.00280669	21.7737
GCST90027716	k__Bacteria.p__Firmicutes.c__Clostridia.o__Clostridiales.f__Ruminococcaceae.g__Faecalibacterium	rs2107539	17	34322610	T	C	-0.0985761	0.021844	0.243401	6.39983e-06	TRUE	reported	textfile	7738	0.00262487	20.3595
GCST90027716	k__Bacteria.p__Firmicutes.c__Clostridia.o__Clostridiales.f__Ruminococcaceae.g__Faecalibacterium	rs3785822	17	59556923	A	G	0.099713	0.0211127	0.178193	2.32516e-06	TRUE	reported	textfile	7738	0.00287433	22.2999
GCST90027716	k__Bacteria.p__Firmicutes.c__Clostridia.o__Clostridiales.f__Ruminococcaceae.g__Faecalibacterium	rs36720	19	16567351	C	T	-0.0785738	0.0176922	0.306358	8.94731e-06	TRUE	reported	textfile	7738	0.00254249	19.7188
GCST90027717	k__Bacteria.p__Firmicutes.c__Clostridia.o__Clostridiales.f__Ruminococcaceae.g__Ruminococcaceae_noname	rs114446285	2	127826259	G	A	-0.199986	0.0433431	0.212676	3.94938e-06	TRUE	reported	textfile	7738	0.00274371	21.2838
GCST90027717	k__Bacteria.p__Firmicutes.c__Clostridia.o__Clostridiales.f__Ruminococcaceae.g__Ruminococcaceae_noname	rs12621499	2	142324536	G	A	0.175683	0.0391851	0.309762	7.34604e-06	TRUE	reported	textfile	7738	0.00259096	20.0957
GCST90027717	k__Bacteria.p__Firmicutes.c__Clostridia.o__Clostridiales.f__Ruminococcaceae.g__Ruminococcaceae_noname	rs570295	6	12732095	G	A	0.191878	0.0365803	0.604353	1.55958e-07	TRUE	reported	textfile	7738	0.00354311	27.5069
GCST90027717	k__Bacteria.p__Firmicutes.c__Clostridia.o__Clostridiales.f__Ruminococcaceae.g__Ruminococcaceae_noname	rs3916427	9	113929557	C	T	-0.163965	0.035668	0.534825	4.28699e-06	TRUE	reported	textfile	7738	0.00272351	21.1266
GCST90027717	k__Bacteria.p__Firmicutes.c__Clostridia.o__Clostridiales.f__Ruminococcaceae.g__Ruminococcaceae_noname	rs9414689	9	140215415	G	C	0.204472	0.045529	0.686804	7.08813e-06	TRUE	reported	textfile	7738	0.00259975	20.1641
GCST90027717	k__Bacteria.p__Firmicutes.c__Clostridia.o__Clostridiales.f__Ruminococcaceae.g__Ruminococcaceae_noname	rs9508731	13	30981374	T	A	-0.327189	0.0687259	0.0991426	1.92844e-06	TRUE	reported	textfile	7738	0.0029205	22.6592
GCST90027717	k__Bacteria.p__Firmicutes.c__Clostridia.o__Clostridiales.f__Ruminococcaceae.g__Ruminococcaceae_noname	rs11626630	14	75207510	T	C	0.241475	0.0530611	0.154357	5.34213e-06	TRUE	reported	textfile	7738	0.00266933	20.7052
GCST90027717	k__Bacteria.p__Firmicutes.c__Clostridia.o__Clostridiales.f__Ruminococcaceae.g__Ruminococcaceae_noname	rs4416113	18	42991796	A	G	0.326565	0.0694734	0.0723921	2.59438e-06	TRUE	reported	textfile	7738	0.0028473	22.0896
GCST90027717	k__Bacteria.p__Firmicutes.c__Clostridia.o__Clostridiales.f__Ruminococcaceae.g__Ruminococcaceae_noname	rs4805798	19	28473852	A	G	0.16975	0.036898	0.407123	4.21463e-06	TRUE	reported	textfile	7738	0.0027277	21.1592
GCST90027717	k__Bacteria.p__Firmicutes.c__Clostridia.o__Clostridiales.f__Ruminococcaceae.g__Ruminococcaceae_noname	rs4239490	19	51132056	C	T	0.233868	0.0505937	0.833293	3.79196e-06	TRUE	reported	textfile	7738	0.00275373	21.3617
GCST90027718	k__Bacteria.p__Firmicutes.c__Clostridia.o__Clostridiales.f__Ruminococcaceae.g__Ruminococcus	rs6426007	1	37537293	T	C	-0.0846257	0.0187864	0.697572	6.64903e-06	TRUE	reported	textfile	7738	0.00261548	20.2864
GCST90027718	k__Bacteria.p__Firmicutes.c__Clostridia.o__Clostridiales.f__Ruminococcaceae.g__Ruminococcus	rs3013111	1	85649468	T	C	-0.110098	0.0247826	0.1438	8.8893e-06	TRUE	reported	textfile	7738	0.00254409	19.7313
GCST90027718	k__Bacteria.p__Firmicutes.c__Clostridia.o__Clostridiales.f__Ruminococcaceae.g__Ruminococcus	rs10924209	1	245645242	G	T	0.115394	0.0258376	0.16759	7.96547e-06	TRUE	reported	textfile	7738	0.00257106	19.941
GCST90027718	k__Bacteria.p__Firmicutes.c__Clostridia.o__Clostridiales.f__Ruminococcaceae.g__Ruminococcus	rs6750178	2	70556337	C	T	0.0821691	0.0178983	0.398652	4.41384e-06	TRUE	reported	textfile	7738	0.00271632	21.0707
GCST90027718	k__Bacteria.p__Firmicutes.c__Clostridia.o__Clostridiales.f__Ruminococcaceae.g__Ruminococcus	rs13420244	2	72335640	A	T	0.105911	0.0225412	0.178593	2.61999e-06	TRUE	reported	textfile	7738	0.00284488	22.0708
GCST90027718	k__Bacteria.p__Firmicutes.c__Clostridia.o__Clostridiales.f__Ruminococcaceae.g__Ruminococcus	rs76382119	3	52106828	A	G	0.103713	0.0228542	0.212828	5.67819e-06	TRUE	reported	textfile	7738	0.00265431	20.5884
GCST90027718	k__Bacteria.p__Firmicutes.c__Clostridia.o__Clostridiales.f__Ruminococcaceae.g__Ruminococcus	rs74683729	7	144894559	C	T	-0.125204	0.027942	0.11057	7.43394e-06	TRUE	reported	textfile	7738	0.00258804	20.073
GCST90027718	k__Bacteria.p__Firmicutes.c__Clostridia.o__Clostridiales.f__Ruminococcaceae.g__Ruminococcus	rs62048493	16	80343094	A	G	0.162007	0.0354736	0.0676924	4.94797e-06	TRUE	reported	textfile	7738	0.00268819	20.8519
GCST90027718	k__Bacteria.p__Firmicutes.c__Clostridia.o__Clostridiales.f__Ruminococcaceae.g__Ruminococcus	rs6039702	20	10082476	G	A	0.116128	0.0247658	0.152188	2.74465e-06	TRUE	reported	textfile	7738	0.00283342	21.9816
GCST90027719	k__Bacteria.p__Firmicutes.c__Clostridia.o__Clostridiales.f__Ruminococcaceae.g__Subdoligranulum	rs11578868	1	239437125	G	A	-0.14908	0.031022	0.0850534	1.54287e-06	TRUE	reported	textfile	7738	0.00297559	23.0878
GCST90027719	k__Bacteria.p__Firmicutes.c__Clostridia.o__Clostridiales.f__Ruminococcaceae.g__Subdoligranulum	rs12622085	2	170162682	G	A	0.0824475	0.0184789	0.302884	8.13057e-06	TRUE	reported	textfile	7738	0.00256602	19.9018
GCST90027719	k__Bacteria.p__Firmicutes.c__Clostridia.o__Clostridiales.f__Ruminococcaceae.g__Subdoligranulum	rs1850270	3	1661391	T	C	-0.0965044	0.0213059	0.206659	5.91319e-06	TRUE	reported	textfile	7738	0.00264433	20.5108
GCST90027719	k__Bacteria.p__Firmicutes.c__Clostridia.o__Clostridiales.f__Ruminococcaceae.g__Subdoligranulum	rs123043	4	16823900	A	C	-0.0768737	0.0173449	0.648591	9.33335e-06	TRUE	reported	textfile	7738	0.00253211	19.6382
GCST90027719	k__Bacteria.p__Firmicutes.c__Clostridia.o__Clostridiales.f__Ruminococcaceae.g__Subdoligranulum	rs6830068	4	73711914	T	G	0.08881	0.0199277	0.217332	8.32671e-06	TRUE	reported	textfile	7738	0.00256016	19.8562
GCST90027719	k__Bacteria.p__Firmicutes.c__Clostridia.o__Clostridiales.f__Ruminococcaceae.g__Subdoligranulum	rs11726764	4	107710360	A	C	0.149033	0.0330142	0.0662113	6.35522e-06	TRUE	reported	textfile	7738	0.0026266	20.3729
GCST90027719	k__Bacteria.p__Firmicutes.c__Clostridia.o__Clostridiales.f__Ruminococcaceae.g__Subdoligranulum	rs4721723	7	18760347	G	C	0.142582	0.0306241	0.0819166	3.22594e-06	TRUE	reported	textfile	7738	0.00279358	21.6717
GCST90027719	k__Bacteria.p__Firmicutes.c__Clostridia.o__Clostridiales.f__Ruminococcaceae.g__Subdoligranulum	rs7000832	8	81956395	A	C	0.0829852	0.0173216	0.456351	1.66066e-06	TRUE	reported	textfile	7738	0.00295742	22.9464
GCST90027719	k__Bacteria.p__Firmicutes.c__Clostridia.o__Clostridiales.f__Ruminococcaceae.g__Subdoligranulum	rs7104786	11	2306168	T	C	0.0939107	0.0186646	0.432431	4.86684e-07	TRUE	reported	textfile	7738	0.00326096	25.3093
GCST90027719	k__Bacteria.p__Firmicutes.c__Clostridia.o__Clostridiales.f__Ruminococcaceae.g__Subdoligranulum	rs10836532	11	4745154	T	G	-0.0802979	0.017437	0.351034	4.12404e-06	TRUE	reported	textfile	7738	0.00273305	21.2008
GCST90027719	k__Bacteria.p__Firmicutes.c__Clostridia.o__Clostridiales.f__Ruminococcaceae.g__Subdoligranulum	rs2105601	11	87666565	C	T	0.159891	0.0350485	0.0803458	5.06699e-06	TRUE	reported	textfile	7738	0.00268234	20.8064
GCST90027719	k__Bacteria.p__Firmicutes.c__Clostridia.o__Clostridiales.f__Ruminococcaceae.g__Subdoligranulum	rs73044678	12	10874415	A	G	-0.16891	0.0370442	0.0554366	5.1234e-06	TRUE	reported	textfile	7738	0.00267962	20.7852
GCST90027719	k__Bacteria.p__Firmicutes.c__Clostridia.o__Clostridiales.f__Ruminococcaceae.g__Subdoligranulum	rs2317916	13	112770727	C	T	0.0807651	0.0172394	0.630847	2.80064e-06	TRUE	reported	textfile	7738	0.00282843	21.9428
GCST90027719	k__Bacteria.p__Firmicutes.c__Clostridia.o__Clostridiales.f__Ruminococcaceae.g__Subdoligranulum	rs225280	17	33976296	T	C	-0.0966503	0.020892	0.816592	3.72443e-06	TRUE	reported	textfile	7738	0.00275816	21.3962
GCST90027719	k__Bacteria.p__Firmicutes.c__Clostridia.o__Clostridiales.f__Ruminococcaceae.g__Subdoligranulum	rs4816989	21	26181265	G	A	-0.0798621	0.017152	0.665608	3.22196e-06	TRUE	reported	textfile	7738	0.00279388	21.674
GCST90027720	k__Bacteria.p__Firmicutes.c__Erysipelotrichia.o__Erysipelotrichales.f__Erysipelotrichaceae.g__Erysipelotrichaceae_noname	rs10915295	1	5001488	G	T	0.134028	0.0294005	0.275814	5.14696e-06	TRUE	reported	textfile	7738	0.00267849	20.7764
GCST90027720	k__Bacteria.p__Firmicutes.c__Erysipelotrichia.o__Erysipelotrichales.f__Erysipelotrichaceae.g__Erysipelotrichaceae_noname	rs71510947	1	13921657	G	A	-0.177112	0.0387512	0.139246	4.86584e-06	TRUE	reported	textfile	7738	0.00269232	20.884
GCST90027720	k__Bacteria.p__Firmicutes.c__Erysipelotrichia.o__Erysipelotrichales.f__Erysipelotrichaceae.g__Erysipelotrichaceae_noname	rs7671513	4	127662474	C	T	-0.127518	0.0263971	0.501559	1.3602e-06	TRUE	reported	textfile	7738	0.00300672	23.3301
GCST90027720	k__Bacteria.p__Firmicutes.c__Erysipelotrichia.o__Erysipelotrichales.f__Erysipelotrichaceae.g__Erysipelotrichaceae_noname	rs2926850	5	153157228	C	A	-0.137501	0.027646	0.35364	6.5714e-07	TRUE	reported	textfile	7738	0.00318662	24.7305
GCST90027720	k__Bacteria.p__Firmicutes.c__Erysipelotrichia.o__Erysipelotrichales.f__Erysipelotrichaceae.g__Erysipelotrichaceae_noname	rs13238712	7	49971101	G	T	0.242955	0.0539809	0.0659397	6.77144e-06	TRUE	reported	textfile	7738	0.00261099	20.2515
GCST90027720	k__Bacteria.p__Firmicutes.c__Erysipelotrichia.o__Erysipelotrichales.f__Erysipelotrichaceae.g__Erysipelotrichaceae_noname	rs6557756	8	24523301	A	C	0.126101	0.0284315	0.673768	9.19661e-06	TRUE	reported	textfile	7738	0.00253574	19.6663
GCST90027720	k__Bacteria.p__Firmicutes.c__Erysipelotrichia.o__Erysipelotrichales.f__Erysipelotrichaceae.g__Erysipelotrichaceae_noname	rs112684584	8	75850745	A	T	0.169223	0.0375402	0.150902	6.55047e-06	TRUE	reported	textfile	7738	0.00261915	20.315
GCST90027720	k__Bacteria.p__Firmicutes.c__Erysipelotrichia.o__Erysipelotrichales.f__Erysipelotrichaceae.g__Erysipelotrichaceae_noname	rs9316496	13	51041880	A	G	0.159552	0.035188	0.174774	5.78003e-06	TRUE	reported	textfile	7738	0.00264994	20.5544
GCST90027720	k__Bacteria.p__Firmicutes.c__Erysipelotrichia.o__Erysipelotrichales.f__Erysipelotrichaceae.g__Erysipelotrichaceae_noname	rs61956724	13	66636200	T	C	-0.309637	0.0604889	0.0506604	3.07322e-07	TRUE	reported	textfile	7738	0.00337487	26.1964
GCST90027720	k__Bacteria.p__Firmicutes.c__Erysipelotrichia.o__Erysipelotrichales.f__Erysipelotrichaceae.g__Erysipelotrichaceae_noname	rs444953	17	32236051	C	T	0.140718	0.0288332	0.703915	1.05857e-06	TRUE	reported	textfile	7738	0.00306868	23.8124
GCST90027720	k__Bacteria.p__Firmicutes.c__Erysipelotrichia.o__Erysipelotrichales.f__Erysipelotrichaceae.g__Erysipelotrichaceae_noname	rs4338887	18	4742876	A	G	-0.139221	0.0289889	0.304016	1.56657e-06	TRUE	reported	textfile	7738	0.00297182	23.0585
GCST90027720	k__Bacteria.p__Firmicutes.c__Erysipelotrichia.o__Erysipelotrichales.f__Erysipelotrichaceae.g__Erysipelotrichaceae_noname	rs139790375	19	10126107	T	C	-0.190115	0.0423962	0.116364	7.31717e-06	TRUE	reported	textfile	7738	0.00259193	20.1033
GCST90027722	k__Bacteria.p__Firmicutes.c__Negativicutes.o__Selenomonadales.f__Acidaminococcaceae.g__Phascolarctobacterium	rs67541505	2	45885915	G	A	0.176456	0.0398671	0.170197	9.5947e-06	TRUE	reported	textfile	7738	0.00252533	19.5854
GCST90027722	k__Bacteria.p__Firmicutes.c__Negativicutes.o__Selenomonadales.f__Acidaminococcaceae.g__Phascolarctobacterium	rs74338790	4	112421997	G	A	0.254628	0.0552278	0.0844046	4.01691e-06	TRUE	reported	textfile	7738	0.00273954	21.2513
GCST90027722	k__Bacteria.p__Firmicutes.c__Negativicutes.o__Selenomonadales.f__Acidaminococcaceae.g__Phascolarctobacterium	rs116643293	4	189181981	G	A	-0.327499	0.0687734	0.0529189	1.91686e-06	TRUE	reported	textfile	7738	0.00292199	22.6708
GCST90027722	k__Bacteria.p__Firmicutes.c__Negativicutes.o__Selenomonadales.f__Acidaminococcaceae.g__Phascolarctobacterium	rs2395296	6	32911814	G	A	0.142807	0.0321679	0.714675	9.02059e-06	TRUE	reported	textfile	7738	0.00254049	19.7033
GCST90027722	k__Bacteria.p__Firmicutes.c__Negativicutes.o__Selenomonadales.f__Acidaminococcaceae.g__Phascolarctobacterium	rs3798491	6	100890654	A	T	-0.144514	0.0312984	0.561236	3.88769e-06	TRUE	reported	textfile	7738	0.00274759	21.3139
GCST90027722	k__Bacteria.p__Firmicutes.c__Negativicutes.o__Selenomonadales.f__Acidaminococcaceae.g__Phascolarctobacterium	rs9389726	6	140158828	C	T	-0.148739	0.0335585	0.306409	9.32626e-06	TRUE	reported	textfile	7738	0.0025323	19.6396
GCST90027722	k__Bacteria.p__Firmicutes.c__Negativicutes.o__Selenomonadales.f__Acidaminococcaceae.g__Phascolarctobacterium	rs79825773	7	45140515	T	G	0.309465	0.0691906	0.063652	7.72589e-06	TRUE	reported	textfile	7738	0.00257857	19.9994
GCST90027722	k__Bacteria.p__Firmicutes.c__Negativicutes.o__Selenomonadales.f__Acidaminococcaceae.g__Phascolarctobacterium	rs12592302	15	58912586	T	A	0.223318	0.046788	0.122239	1.81523e-06	TRUE	reported	textfile	7738	0.00293544	22.7754
GCST90027722	k__Bacteria.p__Firmicutes.c__Negativicutes.o__Selenomonadales.f__Acidaminococcaceae.g__Phascolarctobacterium	rs1355585	15	70586617	C	T	-0.142	0.030264	0.563593	2.70474e-06	TRUE	reported	textfile	7738	0.00283703	22.0097
GCST90027722	k__Bacteria.p__Firmicutes.c__Negativicutes.o__Selenomonadales.f__Acidaminococcaceae.g__Phascolarctobacterium	rs173961	16	52416513	A	G	-0.204293	0.0415022	0.154021	8.54671e-07	TRUE	reported	textfile	7738	0.00312159	24.2243
GCST90027723	k__Bacteria.p__Firmicutes.c__Negativicutes.o__Selenomonadales.f__Veillonellaceae.g__Dialister	rs4832418	2	18348124	A	G	-0.136148	0.0306632	0.232563	8.99052e-06	TRUE	reported	textfile	7738	0.00254131	19.7096
GCST90027723	k__Bacteria.p__Firmicutes.c__Negativicutes.o__Selenomonadales.f__Veillonellaceae.g__Dialister	rs35335925	4	20821100	C	G	-0.132772	0.0294942	0.262547	6.74291e-06	TRUE	reported	textfile	7738	0.00261203	20.2596
GCST90027723	k__Bacteria.p__Firmicutes.c__Negativicutes.o__Selenomonadales.f__Veillonellaceae.g__Dialister	rs7761067	6	89177710	C	T	0.132943	0.0300149	0.726742	9.45624e-06	TRUE	reported	textfile	7738	0.0025289	19.6132
GCST90027723	k__Bacteria.p__Firmicutes.c__Negativicutes.o__Selenomonadales.f__Veillonellaceae.g__Dialister	rs73519430	8	14112568	C	T	-0.208614	0.045703	0.0834573	5.00559e-06	TRUE	reported	textfile	7738	0.00268534	20.8298
GCST90027723	k__Bacteria.p__Firmicutes.c__Negativicutes.o__Selenomonadales.f__Veillonellaceae.g__Dialister	rs2499076	10	19592884	A	G	-0.187924	0.0405854	0.111418	3.65072e-06	TRUE	reported	textfile	7738	0.00276309	21.4345
GCST90027723	k__Bacteria.p__Firmicutes.c__Negativicutes.o__Selenomonadales.f__Veillonellaceae.g__Dialister	rs2967172	16	57795394	A	G	-0.143636	0.0274092	0.679113	1.60223e-07	TRUE	reported	textfile	7738	0.00353641	27.4548
GCST90027724	k__Bacteria.p__Firmicutes.c__Negativicutes.o__Selenomonadales.f__Veillonellaceae.g__Veillonella	rs72743290	1	205234393	T	C	0.234635	0.0496037	0.0996657	2.24302e-06	TRUE	reported	textfile	7738	0.00288321	22.369
GCST90027724	k__Bacteria.p__Firmicutes.c__Negativicutes.o__Selenomonadales.f__Veillonellaceae.g__Veillonella	rs3000780	1	227597496	A	G	0.157741	0.0323493	0.264242	1.08169e-06	TRUE	reported	textfile	7738	0.00306334	23.7708
GCST90027724	k__Bacteria.p__Firmicutes.c__Negativicutes.o__Selenomonadales.f__Veillonellaceae.g__Veillonella	rs4462945	3	10271265	T	C	0.232309	0.0513481	0.086454	6.06229e-06	TRUE	reported	textfile	7738	0.00263821	20.4631
GCST90027724	k__Bacteria.p__Firmicutes.c__Negativicutes.o__Selenomonadales.f__Veillonellaceae.g__Veillonella	rs9847942	3	32349650	A	G	-0.214949	0.0461112	0.101421	3.13846e-06	TRUE	reported	textfile	7738	0.00280035	21.7244
GCST90027724	k__Bacteria.p__Firmicutes.c__Negativicutes.o__Selenomonadales.f__Veillonellaceae.g__Veillonella	rs2535959	7	152617231	C	A	0.143092	0.0298528	0.410513	1.64107e-06	TRUE	reported	textfile	7738	0.00296035	22.9692
GCST90027724	k__Bacteria.p__Firmicutes.c__Negativicutes.o__Selenomonadales.f__Veillonellaceae.g__Veillonella	rs7159466	14	62519026	T	A	0.26032	0.0562116	0.0719354	3.6377e-06	TRUE	reported	textfile	7738	0.00276397	21.4413
GCST90027724	k__Bacteria.p__Firmicutes.c__Negativicutes.o__Selenomonadales.f__Veillonellaceae.g__Veillonella	rs12978412	19	47945391	T	C	0.131438	0.029497	0.642572	8.35076e-06	TRUE	reported	textfile	7738	0.00255945	19.8507
GCST90027725	k__Bacteria.p__Proteobacteria.c__Betaproteobacteria.o__Burkholderiales.f__Burkholderiales_noname.g__Burkholderiales_noname	rs6664382	1	76089534	C	G	0.23184	0.0507452	0.935054	4.90751e-06	TRUE	reported	textfile	7738	0.00269022	20.8677
GCST90027725	k__Bacteria.p__Proteobacteria.c__Betaproteobacteria.o__Burkholderiales.f__Burkholderiales_noname.g__Burkholderiales_noname	rs9872584	3	178567864	A	C	-0.247589	0.0559527	0.0725455	9.646e-06	TRUE	reported	textfile	7738	0.00252402	19.5752
GCST90027725	k__Bacteria.p__Proteobacteria.c__Betaproteobacteria.o__Burkholderiales.f__Burkholderiales_noname.g__Burkholderiales_noname	rs1860691	7	52336084	G	A	0.144272	0.0322336	0.183109	7.6112e-06	TRUE	reported	textfile	7738	0.00258224	20.028
GCST90027725	k__Bacteria.p__Proteobacteria.c__Betaproteobacteria.o__Burkholderiales.f__Burkholderiales_noname.g__Burkholderiales_noname	rs4717625	7	71508645	G	A	0.173645	0.0359115	0.142545	1.32899e-06	TRUE	reported	textfile	7738	0.00301245	23.3747
GCST90027725	k__Bacteria.p__Proteobacteria.c__Betaproteobacteria.o__Burkholderiales.f__Burkholderiales_noname.g__Burkholderiales_noname	rs13257050	8	19029859	A	C	0.130366	0.0287763	0.720362	5.88886e-06	TRUE	reported	textfile	7738	0.00264535	20.5187
GCST90027725	k__Bacteria.p__Proteobacteria.c__Betaproteobacteria.o__Burkholderiales.f__Burkholderiales_noname.g__Burkholderiales_noname	rs11144350	9	77862854	G	A	-0.138537	0.0293727	0.729889	2.39882e-06	TRUE	reported	textfile	7738	0.00286664	22.2401
GCST90027725	k__Bacteria.p__Proteobacteria.c__Betaproteobacteria.o__Burkholderiales.f__Burkholderiales_noname.g__Burkholderiales_noname	rs73653217	9	79442588	T	A	-0.174788	0.0351909	0.158435	6.80496e-07	TRUE	reported	textfile	7738	0.00317798	24.6632
GCST90027725	k__Bacteria.p__Proteobacteria.c__Betaproteobacteria.o__Burkholderiales.f__Burkholderiales_noname.g__Burkholderiales_noname	rs1533824	11	214169	C	T	0.137379	0.0266454	0.329647	2.52547e-07	TRUE	reported	textfile	7738	0.00342353	26.5754
GCST90027725	k__Bacteria.p__Proteobacteria.c__Betaproteobacteria.o__Burkholderiales.f__Burkholderiales_noname.g__Burkholderiales_noname	rs1792325	11	71113304	T	C	-0.130506	0.028235	0.398715	3.79843e-06	TRUE	reported	textfile	7738	0.00275331	21.3584
GCST90027725	k__Bacteria.p__Proteobacteria.c__Betaproteobacteria.o__Burkholderiales.f__Burkholderiales_noname.g__Burkholderiales_noname	rs10895784	11	105046839	G	A	0.120849	0.0257314	0.620468	2.64567e-06	TRUE	reported	textfile	7738	0.00284247	22.0521
GCST90027725	k__Bacteria.p__Proteobacteria.c__Betaproteobacteria.o__Burkholderiales.f__Burkholderiales_noname.g__Burkholderiales_noname	rs16923154	12	20885931	G	A	0.208234	0.0440939	0.0875038	2.32939e-06	TRUE	reported	textfile	7738	0.00287388	22.2964
GCST90027725	k__Bacteria.p__Proteobacteria.c__Betaproteobacteria.o__Burkholderiales.f__Burkholderiales_noname.g__Burkholderiales_noname	rs10507465	13	38463552	C	T	-0.138846	0.0297754	0.246811	3.11491e-06	TRUE	reported	textfile	7738	0.00280221	21.7388
GCST90027725	k__Bacteria.p__Proteobacteria.c__Betaproteobacteria.o__Burkholderiales.f__Burkholderiales_noname.g__Burkholderiales_noname	rs12941005	17	29755009	C	T	-0.191666	0.0424365	0.0966268	6.28565e-06	TRUE	reported	textfile	7738	0.0026293	20.3939
GCST90027726	k__Bacteria.p__Proteobacteria.c__Betaproteobacteria.o__Burkholderiales.f__Oxalobacteraceae.g__Oxalobacter	rs12725104	1	65268226	G	A	0.154981	0.0346513	0.177096	7.72855e-06	TRUE	reported	textfile	7738	0.00257848	19.9987
GCST90027726	k__Bacteria.p__Proteobacteria.c__Betaproteobacteria.o__Burkholderiales.f__Oxalobacteraceae.g__Oxalobacter	rs1861231	2	10455625	A	G	-0.153882	0.0307264	0.741502	5.49594e-07	TRUE	reported	textfile	7738	0.00323086	25.075
GCST90027726	k__Bacteria.p__Proteobacteria.c__Betaproteobacteria.o__Burkholderiales.f__Oxalobacteraceae.g__Oxalobacter	rs10865362	2	67933923	T	C	-0.14827	0.0333854	0.798704	8.94748e-06	TRUE	reported	textfile	7738	0.00254249	19.7188
GCST90027726	k__Bacteria.p__Proteobacteria.c__Betaproteobacteria.o__Burkholderiales.f__Oxalobacteraceae.g__Oxalobacter	rs35921003	8	83230206	C	A	-0.22137	0.0497435	0.0816795	8.57817e-06	TRUE	reported	textfile	7738	0.00255285	19.7994
GCST90027726	k__Bacteria.p__Proteobacteria.c__Betaproteobacteria.o__Burkholderiales.f__Oxalobacteraceae.g__Oxalobacter	rs28740947	12	81344810	G	A	0.149563	0.0338588	0.200981	9.99564e-06	TRUE	reported	textfile	7738	0.00251527	19.5072
GCST90027726	k__Bacteria.p__Proteobacteria.c__Betaproteobacteria.o__Burkholderiales.f__Oxalobacteraceae.g__Oxalobacter	rs11068499	12	117892931	A	G	-0.16342	0.036313	0.157012	6.78515e-06	TRUE	reported	textfile	7738	0.00261049	20.2476
GCST90027726	k__Bacteria.p__Proteobacteria.c__Betaproteobacteria.o__Burkholderiales.f__Oxalobacteraceae.g__Oxalobacter	rs4889373	16	81747602	G	A	0.13065	0.0292224	0.720261	7.78984e-06	TRUE	reported	textfile	7738	0.00257654	19.9836
GCST90027726	k__Bacteria.p__Proteobacteria.c__Betaproteobacteria.o__Burkholderiales.f__Oxalobacteraceae.g__Oxalobacter	rs17562516	17	48729781	A	T	-0.13858	0.0291885	0.301073	2.05667e-06	TRUE	reported	textfile	7738	0.00290461	22.5355
GCST90027726	k__Bacteria.p__Proteobacteria.c__Betaproteobacteria.o__Burkholderiales.f__Oxalobacteraceae.g__Oxalobacter	rs3745098	19	52855303	T	G	0.12849	0.0273588	0.445331	2.64694e-06	TRUE	reported	textfile	7738	0.00284236	22.0511
GCST90027726	k__Bacteria.p__Proteobacteria.c__Betaproteobacteria.o__Burkholderiales.f__Oxalobacteraceae.g__Oxalobacter	rs73918563	20	59220861	C	T	-0.273779	0.0585682	0.0564855	2.94633e-06	TRUE	reported	textfile	7738	0.00281593	21.8456
GCST90027727	k__Bacteria.p__Proteobacteria.c__Betaproteobacteria.o__Burkholderiales.f__Sutterellaceae.g__Parasutterella	rs10177566	2	5693299	T	C	-0.113852	0.0253065	0.26569	6.83033e-06	TRUE	reported	textfile	7738	0.00260886	20.2349
GCST90027727	k__Bacteria.p__Proteobacteria.c__Betaproteobacteria.o__Burkholderiales.f__Sutterellaceae.g__Parasutterella	rs34613239	2	144005379	A	G	-0.15271	0.0330225	0.127172	3.75653e-06	TRUE	reported	textfile	7738	0.00275605	21.3797
GCST90027727	k__Bacteria.p__Proteobacteria.c__Betaproteobacteria.o__Burkholderiales.f__Sutterellaceae.g__Parasutterella	rs9847008	3	2063046	G	T	-0.122326	0.0261521	0.24817	2.90405e-06	TRUE	reported	textfile	7738	0.00281949	21.8733
GCST90027727	k__Bacteria.p__Proteobacteria.c__Betaproteobacteria.o__Burkholderiales.f__Sutterellaceae.g__Parasutterella	rs11715674	3	60879866	C	T	-0.132411	0.0265641	0.22381	6.20968e-07	TRUE	reported	textfile	7738	0.00320063	24.8396
GCST90027727	k__Bacteria.p__Proteobacteria.c__Betaproteobacteria.o__Burkholderiales.f__Sutterellaceae.g__Parasutterella	rs10036326	5	97764402	C	T	0.245305	0.0524537	0.0560296	2.91662e-06	TRUE	reported	textfile	7738	0.00281843	21.865
GCST90027727	k__Bacteria.p__Proteobacteria.c__Betaproteobacteria.o__Burkholderiales.f__Sutterellaceae.g__Parasutterella	rs10981640	9	115897803	A	C	-0.137657	0.0293955	0.175092	2.82811e-06	TRUE	reported	textfile	7738	0.00282603	21.9241
GCST90027727	k__Bacteria.p__Proteobacteria.c__Betaproteobacteria.o__Burkholderiales.f__Sutterellaceae.g__Parasutterella	rs11595913	10	103041525	C	T	0.142761	0.0310618	0.155412	4.30644e-06	TRUE	reported	textfile	7738	0.00272239	21.1179
GCST90027727	k__Bacteria.p__Proteobacteria.c__Betaproteobacteria.o__Burkholderiales.f__Sutterellaceae.g__Parasutterella	rs11067048	12	114766393	C	G	0.106493	0.0229062	0.385316	3.33392e-06	TRUE	reported	textfile	7738	0.00278546	21.6085
GCST90027727	k__Bacteria.p__Proteobacteria.c__Betaproteobacteria.o__Burkholderiales.f__Sutterellaceae.g__Parasutterella	rs56085972	12	131366686	T	C	0.118085	0.0260299	0.241758	5.71977e-06	TRUE	reported	textfile	7738	0.00265252	20.5744
GCST90027727	k__Bacteria.p__Proteobacteria.c__Betaproteobacteria.o__Burkholderiales.f__Sutterellaceae.g__Parasutterella	rs17472393	13	100056531	G	C	0.229104	0.0517916	0.0601733	9.70839e-06	TRUE	reported	textfile	7738	0.00252243	19.5629
GCST90027727	k__Bacteria.p__Proteobacteria.c__Betaproteobacteria.o__Burkholderiales.f__Sutterellaceae.g__Parasutterella	rs62003625	15	32404937	T	C	0.152309	0.0330808	0.131624	4.14133e-06	TRUE	reported	textfile	7738	0.00273202	21.1928
GCST90027727	k__Bacteria.p__Proteobacteria.c__Betaproteobacteria.o__Burkholderiales.f__Sutterellaceae.g__Parasutterella	rs6026349	20	57125934	T	C	0.112082	0.0236565	0.328205	2.15953e-06	TRUE	reported	textfile	7738	0.00289257	22.4418
GCST90027728	k__Bacteria.p__Proteobacteria.c__Betaproteobacteria.o__Burkholderiales.f__Sutterellaceae.g__Sutterellaceae_unclassified	rs116693483	2	75660834	T	G	0.281141	0.0600215	0.0563084	2.8133e-06	TRUE	reported	textfile	7738	0.00282732	21.9342
GCST90027728	k__Bacteria.p__Proteobacteria.c__Betaproteobacteria.o__Burkholderiales.f__Sutterellaceae.g__Sutterellaceae_unclassified	rs56246718	4	184581820	G	C	0.142216	0.0304435	0.264851	2.99031e-06	TRUE	reported	textfile	7738	0.00281228	21.8171
GCST90027728	k__Bacteria.p__Proteobacteria.c__Betaproteobacteria.o__Burkholderiales.f__Sutterellaceae.g__Sutterellaceae_unclassified	rs62501151	8	23134901	T	G	-0.1337	0.0291896	0.274887	4.64097e-06	TRUE	reported	textfile	7738	0.00270397	20.9746
GCST90027728	k__Bacteria.p__Proteobacteria.c__Betaproteobacteria.o__Burkholderiales.f__Sutterellaceae.g__Sutterellaceae_unclassified	rs1685109	8	32211367	C	T	-0.198968	0.0448762	0.0893011	9.2627e-06	TRUE	reported	textfile	7738	0.00253398	19.6527
GCST90027728	k__Bacteria.p__Proteobacteria.c__Betaproteobacteria.o__Burkholderiales.f__Sutterellaceae.g__Sutterellaceae_unclassified	rs10898147	11	83335977	T	C	-0.136615	0.0303855	0.233233	6.92221e-06	TRUE	reported	textfile	7738	0.00260558	20.2094
GCST90027728	k__Bacteria.p__Proteobacteria.c__Betaproteobacteria.o__Burkholderiales.f__Sutterellaceae.g__Sutterellaceae_unclassified	rs1985586	12	54496487	T	G	-0.113169	0.0256005	0.524115	9.8441e-06	TRUE	reported	textfile	7738	0.00251902	19.5364
GCST90027729	k__Bacteria.p__Proteobacteria.c__Betaproteobacteria.o__Burkholderiales.f__Sutterellaceae.g__Sutterella	rs61790480	3	170532111	T	G	0.164248	0.0361573	0.0766359	5.55631e-06	TRUE	reported	textfile	7738	0.00265965	20.6299
GCST90027729	k__Bacteria.p__Proteobacteria.c__Betaproteobacteria.o__Burkholderiales.f__Sutterellaceae.g__Sutterella	rs6478652	9	126987143	T	G	-0.104323	0.0228817	0.229972	5.13388e-06	TRUE	reported	textfile	7738	0.00267911	20.7813
GCST90027729	k__Bacteria.p__Proteobacteria.c__Betaproteobacteria.o__Burkholderiales.f__Sutterellaceae.g__Sutterella	rs1421280	13	72726920	T	C	-0.104294	0.0234077	0.797244	8.36846e-06	TRUE	reported	textfile	7738	0.00255893	19.8467
GCST90027729	k__Bacteria.p__Proteobacteria.c__Betaproteobacteria.o__Burkholderiales.f__Sutterellaceae.g__Sutterella	rs7179502	15	101478959	A	G	0.102337	0.0218584	0.26408	2.8437e-06	TRUE	reported	textfile	7738	0.00282467	21.9136
GCST90027730	k__Bacteria.p__Proteobacteria.c__Deltaproteobacteria.o__Desulfovibrionales.f__Desulfovibrionaceae.g__Bilophila	rs2990682	1	13839382	G	C	0.0864227	0.0187368	0.304692	3.97945e-06	TRUE	reported	textfile	7738	0.00274184	21.2692
GCST90027730	k__Bacteria.p__Proteobacteria.c__Deltaproteobacteria.o__Desulfovibrionales.f__Desulfovibrionaceae.g__Bilophila	rs13009600	2	211772624	A	G	0.0773765	0.0174601	0.382966	9.3525e-06	TRUE	reported	textfile	7738	0.00253161	19.6342
GCST90027730	k__Bacteria.p__Proteobacteria.c__Deltaproteobacteria.o__Desulfovibrionales.f__Desulfovibrionaceae.g__Bilophila	rs2579005	2	216484768	G	T	0.0910688	0.01924	0.70095	2.20896e-06	TRUE	reported	textfile	7738	0.00288698	22.3984
GCST90027730	k__Bacteria.p__Proteobacteria.c__Deltaproteobacteria.o__Desulfovibrionales.f__Desulfovibrionaceae.g__Bilophila	rs77848425	4	186557727	T	C	0.12911	0.0284778	0.106589	5.79565e-06	TRUE	reported	textfile	7738	0.00264927	20.5492
GCST90027730	k__Bacteria.p__Proteobacteria.c__Deltaproteobacteria.o__Desulfovibrionales.f__Desulfovibrionaceae.g__Bilophila	rs6958516	7	158240602	C	G	-0.090388	0.0189915	0.305548	1.94179e-06	TRUE	reported	textfile	7738	0.0029188	22.6459
GCST90027730	k__Bacteria.p__Proteobacteria.c__Deltaproteobacteria.o__Desulfovibrionales.f__Desulfovibrionaceae.g__Bilophila	rs12913320	15	89377788	T	C	-0.0932645	0.0208999	0.236869	8.10295e-06	TRUE	reported	textfile	7738	0.00256685	19.9083
GCST90027730	k__Bacteria.p__Proteobacteria.c__Deltaproteobacteria.o__Desulfovibrionales.f__Desulfovibrionaceae.g__Bilophila	rs1780628	20	37001409	T	A	0.0805222	0.0174397	0.406348	3.89001e-06	TRUE	reported	textfile	7738	0.00274744	21.3128
GCST90027732	k__Bacteria.p__Proteobacteria.c__Gammaproteobacteria.o__Enterobacteriales.f__Enterobacteriaceae.g__Escherichia	rs11676886	2	97249011	G	A	0.0901209	0.020233	0.629911	8.42283e-06	TRUE	reported	textfile	7738	0.00255734	19.8343
GCST90027732	k__Bacteria.p__Proteobacteria.c__Gammaproteobacteria.o__Enterobacteriales.f__Enterobacteriaceae.g__Escherichia	rs62242204	3	30236230	A	G	-0.102919	0.0232348	0.233664	9.44408e-06	TRUE	reported	textfile	7738	0.00252922	19.6156
GCST90027732	k__Bacteria.p__Proteobacteria.c__Gammaproteobacteria.o__Enterobacteriales.f__Enterobacteriaceae.g__Escherichia	rs66723961	3	191258867	G	C	0.130347	0.0291844	0.135726	7.95794e-06	TRUE	reported	textfile	7738	0.00257129	19.9428
GCST90027732	k__Bacteria.p__Proteobacteria.c__Gammaproteobacteria.o__Enterobacteriales.f__Enterobacteriaceae.g__Escherichia	rs11731238	4	1063833	G	A	-0.176657	0.0397182	0.0666628	8.6769e-06	TRUE	reported	textfile	7738	0.00255003	19.7775
GCST90027732	k__Bacteria.p__Proteobacteria.c__Gammaproteobacteria.o__Enterobacteriales.f__Enterobacteriaceae.g__Escherichia	rs13138313	4	146977979	T	C	0.090024	0.0192643	0.41414	2.967e-06	TRUE	reported	textfile	7738	0.00281421	21.8321
GCST90027732	k__Bacteria.p__Proteobacteria.c__Gammaproteobacteria.o__Enterobacteriales.f__Enterobacteriaceae.g__Escherichia	rs115534005	5	44055894	C	T	0.222864	0.0454974	0.0506552	9.66199e-07	TRUE	reported	textfile	7738	0.00309126	23.9881
GCST90027732	k__Bacteria.p__Proteobacteria.c__Gammaproteobacteria.o__Enterobacteriales.f__Enterobacteriaceae.g__Escherichia	rs112572980	6	12752767	G	A	0.195442	0.0433271	0.0531246	6.45687e-06	TRUE	reported	textfile	7738	0.00262269	20.3425
GCST90027732	k__Bacteria.p__Proteobacteria.c__Gammaproteobacteria.o__Enterobacteriales.f__Enterobacteriaceae.g__Escherichia	rs17058001	6	130150468	T	C	0.181601	0.0405322	0.059268	7.44935e-06	TRUE	reported	textfile	7738	0.00258753	20.069
GCST90027732	k__Bacteria.p__Proteobacteria.c__Gammaproteobacteria.o__Enterobacteriales.f__Enterobacteriaceae.g__Escherichia	rs2791437	9	125844582	A	G	-0.116971	0.0252604	0.192315	3.64605e-06	TRUE	reported	textfile	7738	0.0027634	21.4369
GCST90027732	k__Bacteria.p__Proteobacteria.c__Gammaproteobacteria.o__Enterobacteriales.f__Enterobacteriaceae.g__Escherichia	rs2362966	10	125560687	C	G	0.184059	0.0411597	0.066988	7.75516e-06	TRUE	reported	textfile	7738	0.00257764	19.9921
GCST90027732	k__Bacteria.p__Proteobacteria.c__Gammaproteobacteria.o__Enterobacteriales.f__Enterobacteriaceae.g__Escherichia	rs1983438	12	61444056	G	A	0.0865054	0.0195812	0.388413	9.97191e-06	TRUE	reported	textfile	7738	0.00251586	19.5118
GCST90027732	k__Bacteria.p__Proteobacteria.c__Gammaproteobacteria.o__Enterobacteriales.f__Enterobacteriaceae.g__Escherichia	rs1246347	12	131911441	G	C	0.091836	0.0199224	0.355647	4.03276e-06	TRUE	reported	textfile	7738	0.00273857	21.2437
GCST90027733	k__Bacteria.p__Proteobacteria.c__Gammaproteobacteria.o__Pasteurellales.f__Pasteurellaceae.g__Haemophilus	rs7651754	3	44175797	C	T	-0.215544	0.0475535	0.109385	5.82446e-06	TRUE	reported	textfile	7738	0.00264805	20.5397
GCST90027733	k__Bacteria.p__Proteobacteria.c__Gammaproteobacteria.o__Pasteurellales.f__Pasteurellaceae.g__Haemophilus	rs983309	8	9177732	G	T	-0.197113	0.043067	0.874439	4.71937e-06	TRUE	reported	textfile	7738	0.00269984	20.9425
GCST90027733	k__Bacteria.p__Proteobacteria.c__Gammaproteobacteria.o__Pasteurellales.f__Pasteurellaceae.g__Haemophilus	rs7132825	12	1500603	A	G	0.230437	0.0506019	0.0865655	5.26534e-06	TRUE	reported	textfile	7738	0.00267289	20.7329
GCST90027733	k__Bacteria.p__Proteobacteria.c__Gammaproteobacteria.o__Pasteurellales.f__Pasteurellaceae.g__Haemophilus	rs56162052	17	36205502	C	T	-0.159873	0.0336197	0.725439	1.98111e-06	TRUE	reported	textfile	7738	0.00291385	22.6074
GCST90027733	k__Bacteria.p__Proteobacteria.c__Gammaproteobacteria.o__Pasteurellales.f__Pasteurellaceae.g__Haemophilus	rs76236729	18	8831132	T	C	0.188796	0.0426104	0.129339	9.39052e-06	TRUE	reported	textfile	7738	0.00253061	19.6265
GCST90027734	k__Bacteria.p__Verrucomicrobia.c__Verrucomicrobiae.o__Verrucomicrobiales.f__Verrucomicrobiaceae.g__Akkermansia	rs12710731	2	16720355	T	C	0.0910033	0.019938	0.290693	5.0115e-06	TRUE	reported	textfile	7738	0.00268505	20.8275
GCST90027734	k__Bacteria.p__Verrucomicrobia.c__Verrucomicrobiae.o__Verrucomicrobiales.f__Verrucomicrobiaceae.g__Akkermansia	rs4670221	2	38050232	G	C	-0.0902391	0.020143	0.308248	7.46681e-06	TRUE	reported	textfile	7738	0.00258695	20.0646
GCST90027734	k__Bacteria.p__Verrucomicrobia.c__Verrucomicrobiae.o__Verrucomicrobiales.f__Verrucomicrobiaceae.g__Akkermansia	rs6823767	4	151295085	C	T	0.0928428	0.0207196	0.261341	7.43207e-06	TRUE	reported	textfile	7738	0.0025881	20.0735
GCST90027734	k__Bacteria.p__Verrucomicrobia.c__Verrucomicrobiae.o__Verrucomicrobiales.f__Verrucomicrobiaceae.g__Akkermansia	rs68058313	5	24990890	T	C	0.190878	0.0392882	0.0641869	1.1833e-06	TRUE	reported	textfile	7738	0.00304115	23.5981
GCST90027734	k__Bacteria.p__Verrucomicrobia.c__Verrucomicrobiae.o__Verrucomicrobiales.f__Verrucomicrobiaceae.g__Akkermansia	rs1298928	5	118836004	G	T	0.106723	0.0236369	0.182956	6.32938e-06	TRUE	reported	textfile	7738	0.0026276	20.3806
GCST90027734	k__Bacteria.p__Verrucomicrobia.c__Verrucomicrobiae.o__Verrucomicrobiales.f__Verrucomicrobiaceae.g__Akkermansia	rs9368149	6	20097305	G	A	-0.124406	0.0259934	0.172487	1.70068e-06	TRUE	reported	textfile	7738	0.00295154	22.9007
GCST90027734	k__Bacteria.p__Verrucomicrobia.c__Verrucomicrobiae.o__Verrucomicrobiales.f__Verrucomicrobiaceae.g__Akkermansia	rs36119306	6	37707962	T	A	0.108922	0.0234519	0.197307	3.40912e-06	TRUE	reported	textfile	7738	0.00277996	21.5657
GCST90027734	k__Bacteria.p__Verrucomicrobia.c__Verrucomicrobiae.o__Verrucomicrobiales.f__Verrucomicrobiaceae.g__Akkermansia	rs7912369	10	2005604	G	A	0.0884855	0.0199341	0.702824	9.04193e-06	TRUE	reported	textfile	7738	0.00253991	19.6988
GCST90027734	k__Bacteria.p__Verrucomicrobia.c__Verrucomicrobiae.o__Verrucomicrobiales.f__Verrucomicrobiaceae.g__Akkermansia	rs4075877	11	67567936	T	C	-0.0853202	0.0189653	0.586452	6.83557e-06	TRUE	reported	textfile	7738	0.00260867	20.2335
GCST90027734	k__Bacteria.p__Verrucomicrobia.c__Verrucomicrobiae.o__Verrucomicrobiales.f__Verrucomicrobiaceae.g__Akkermansia	rs166570	12	65405314	G	C	-0.0893902	0.0190779	0.636465	2.7921e-06	TRUE	reported	textfile	7738	0.00282919	21.9487
GCST90027734	k__Bacteria.p__Verrucomicrobia.c__Verrucomicrobiae.o__Verrucomicrobiales.f__Verrucomicrobiaceae.g__Akkermansia	rs55926131	12	115085267	T	C	-0.105925	0.0202555	0.611517	1.70043e-07	TRUE	reported	textfile	7738	0.00352165	27.3398
GCST90027734	k__Bacteria.p__Verrucomicrobia.c__Verrucomicrobiae.o__Verrucomicrobiales.f__Verrucomicrobiaceae.g__Akkermansia	rs35895642	15	37816202	T	C	0.109922	0.0229031	0.198579	1.59122e-06	TRUE	reported	textfile	7738	0.00296797	23.0285
GCST90027734	k__Bacteria.p__Verrucomicrobia.c__Verrucomicrobiae.o__Verrucomicrobiales.f__Verrucomicrobiaceae.g__Akkermansia	rs1532932	16	10082174	G	A	-0.100048	0.0223097	0.786723	7.30848e-06	TRUE	reported	textfile	7738	0.00259222	20.1056
GCST90027734	k__Bacteria.p__Verrucomicrobia.c__Verrucomicrobiae.o__Verrucomicrobiales.f__Verrucomicrobiaceae.g__Akkermansia	rs79041579	17	47860915	A	G	0.127155	0.0244433	0.1829	1.9709e-07	TRUE	reported	textfile	7738	0.00348503	27.0545
GCST90027734	k__Bacteria.p__Verrucomicrobia.c__Verrucomicrobiae.o__Verrucomicrobiales.f__Verrucomicrobiaceae.g__Akkermansia	rs2523176	19	2272309	T	C	0.10972	0.0241811	0.204089	5.69447e-06	TRUE	reported	textfile	7738	0.00265361	20.5829
GCST90027735	k__Bacteria.p__Actinobacteria.c__Actinobacteria.o__Actinomycetales	rs13236023	7	21591664	A	G	0.136667	0.0305984	0.438839	7.95216e-06	TRUE	reported	textfile	7738	0.00257147	19.9442
GCST90027735	k__Bacteria.p__Actinobacteria.c__Actinobacteria.o__Actinomycetales	rs888195	12	2834412	C	G	0.159694	0.031906	0.335821	5.58235e-07	TRUE	reported	textfile	7738	0.003227	25.0449
GCST90027735	k__Bacteria.p__Actinobacteria.c__Actinobacteria.o__Actinomycetales	rs7334276	13	43399563	C	T	0.196266	0.0428465	0.152166	4.6348e-06	TRUE	reported	textfile	7738	0.00270429	20.9771
GCST90027736	k__Bacteria.p__Actinobacteria.c__Actinobacteria.o__Bifidobacteriales	rs1546579	1	61319955	T	C	-0.0772113	0.0172048	0.405264	7.19737e-06	TRUE	reported	textfile	7738	0.00259599	20.1348
GCST90027736	k__Bacteria.p__Actinobacteria.c__Actinobacteria.o__Bifidobacteriales	rs182549	2	136616754	T	C	-0.153278	0.0196365	0.755025	5.91372e-15	TRUE	reported	textfile	7738	0.00781262	60.9144
GCST90027736	k__Bacteria.p__Actinobacteria.c__Actinobacteria.o__Bifidobacteriales	rs74452406	3	63012872	T	C	-0.175989	0.0339529	0.0723787	2.17947e-07	TRUE	reported	textfile	7738	0.00346007	26.8601
GCST90027736	k__Bacteria.p__Actinobacteria.c__Actinobacteria.o__Bifidobacteriales	rs11732081	4	62600906	T	C	0.0783349	0.0174252	0.364727	6.9406e-06	TRUE	reported	textfile	7738	0.00260492	20.2043
GCST90027736	k__Bacteria.p__Actinobacteria.c__Actinobacteria.o__Bifidobacteriales	rs4859454	4	77541509	T	C	0.122763	0.0263015	0.114125	3.04838e-06	TRUE	reported	textfile	7738	0.00280753	21.7802
GCST90027736	k__Bacteria.p__Actinobacteria.c__Actinobacteria.o__Bifidobacteriales	rs4472164	4	168344708	G	A	-0.125369	0.0275371	0.103173	5.29496e-06	TRUE	reported	textfile	7738	0.00267151	20.7222
GCST90027736	k__Bacteria.p__Actinobacteria.c__Actinobacteria.o__Bifidobacteriales	rs12657170	5	79643369	C	T	0.0785189	0.0167389	0.46418	2.72151e-06	TRUE	reported	textfile	7738	0.0028355	21.9978
GCST90027736	k__Bacteria.p__Actinobacteria.c__Actinobacteria.o__Bifidobacteriales	rs10455532	6	92883361	G	A	-0.0769356	0.0167272	0.552534	4.23658e-06	TRUE	reported	textfile	7738	0.00272642	21.1492
GCST90027736	k__Bacteria.p__Actinobacteria.c__Actinobacteria.o__Bifidobacteriales	rs77432108	8	74446780	T	A	0.0957298	0.0215477	0.183749	8.88376e-06	TRUE	reported	textfile	7738	0.00254424	19.7325
GCST90027736	k__Bacteria.p__Actinobacteria.c__Actinobacteria.o__Bifidobacteriales	rs61939486	12	119663906	C	T	-0.110897	0.0243794	0.148052	5.39476e-06	TRUE	reported	textfile	7738	0.00266691	20.6864
GCST90027736	k__Bacteria.p__Actinobacteria.c__Actinobacteria.o__Bifidobacteriales	rs10873640	15	24025547	T	C	0.0909807	0.0201028	0.759057	6.01738e-06	TRUE	reported	textfile	7738	0.00264003	20.4774
GCST90027736	k__Bacteria.p__Actinobacteria.c__Actinobacteria.o__Bifidobacteriales	rs34823013	19	552579	G	T	-0.0869105	0.0194389	0.661291	7.78729e-06	TRUE	reported	textfile	7738	0.00257662	19.9842
GCST90027737	k__Bacteria.p__Actinobacteria.c__Actinobacteria.o__Coriobacteriales	rs77502228	2	140505773	T	A	-0.160699	0.0353101	0.0575034	5.3371e-06	TRUE	reported	textfile	7738	0.00266956	20.707
GCST90027737	k__Bacteria.p__Actinobacteria.c__Actinobacteria.o__Coriobacteriales	rs6793441	3	8775223	A	C	0.0834256	0.0186693	0.323931	7.87371e-06	TRUE	reported	textfile	7738	0.00257391	19.9631
GCST90027737	k__Bacteria.p__Actinobacteria.c__Actinobacteria.o__Coriobacteriales	rs28806584	3	68010971	C	G	-0.08201	0.017878	0.696357	4.49212e-06	TRUE	reported	textfile	7738	0.00271199	21.037
GCST90027737	k__Bacteria.p__Actinobacteria.c__Actinobacteria.o__Coriobacteriales	rs4234207	3	194731909	G	A	0.118166	0.0242532	0.86877	1.10364e-06	TRUE	reported	textfile	7738	0.00305838	23.7322
GCST90027737	k__Bacteria.p__Actinobacteria.c__Actinobacteria.o__Coriobacteriales	rs2907732	7	153780749	A	C	0.0825064	0.0175735	0.606662	2.66686e-06	TRUE	reported	textfile	7738	0.00284051	22.0368
GCST90027737	k__Bacteria.p__Actinobacteria.c__Actinobacteria.o__Coriobacteriales	rs78362376	8	106944849	G	C	0.123064	0.026639	0.105462	3.84299e-06	TRUE	reported	textfile	7738	0.00275044	21.3361
GCST90027737	k__Bacteria.p__Actinobacteria.c__Actinobacteria.o__Coriobacteriales	rs7831606	8	128455694	A	T	-0.0995627	0.0221652	0.163846	7.06067e-06	TRUE	reported	textfile	7738	0.0026007	20.1715
GCST90027737	k__Bacteria.p__Actinobacteria.c__Actinobacteria.o__Coriobacteriales	rs550057	9	136146597	T	C	0.110155	0.0185759	0.250228	3.02942e-09	TRUE	reported	textfile	7738	0.00452388	35.1558
GCST90027737	k__Bacteria.p__Actinobacteria.c__Actinobacteria.o__Coriobacteriales	rs11652058	17	64584932	A	G	0.0912553	0.0199153	0.217003	4.60179e-06	TRUE	reported	textfile	7738	0.00270605	20.9908
GCST90027737	k__Bacteria.p__Actinobacteria.c__Actinobacteria.o__Coriobacteriales	rs2849714	21	43208598	C	T	0.122786	0.0269752	0.10702	5.31872e-06	TRUE	reported	textfile	7738	0.00267041	20.7136
GCST90027738	k__Bacteria.p__Bacteroidetes.c__Bacteroidia.o__Bacteroidales	rs2807619	1	60448209	T	C	0.12989	0.0288403	0.0891517	6.67526e-06	TRUE	reported	textfile	7738	0.00261451	20.2789
GCST90027738	k__Bacteria.p__Bacteroidetes.c__Bacteroidia.o__Bacteroidales	rs10158939	1	242223343	A	G	0.0808508	0.0174673	0.375746	3.67982e-06	TRUE	reported	textfile	7738	0.00276113	21.4193
GCST90027738	k__Bacteria.p__Bacteroidetes.c__Bacteroidia.o__Bacteroidales	rs1023692	2	67868756	C	T	-0.0987338	0.0198976	0.771301	6.97385e-07	TRUE	reported	textfile	7738	0.00317191	24.616
GCST90027738	k__Bacteria.p__Bacteroidetes.c__Bacteroidia.o__Bacteroidales	rs9843097	3	150197676	T	C	0.0867558	0.0190768	0.240726	5.42337e-06	TRUE	reported	textfile	7738	0.00266561	20.6763
GCST90027738	k__Bacteria.p__Bacteroidetes.c__Bacteroidia.o__Bacteroidales	rs2603095	4	177175752	T	G	-0.0852399	0.0186016	0.743202	4.59675e-06	TRUE	reported	textfile	7738	0.00270632	20.9929
GCST90027738	k__Bacteria.p__Bacteroidetes.c__Bacteroidia.o__Bacteroidales	rs73098732	7	43503949	A	G	0.0995352	0.0218816	0.170003	5.39523e-06	TRUE	reported	textfile	7738	0.00266689	20.6862
GCST90027738	k__Bacteria.p__Bacteroidetes.c__Bacteroidia.o__Bacteroidales	rs13283363	9	34842242	G	A	0.164549	0.0311082	0.0863951	1.22613e-07	TRUE	reported	textfile	7738	0.00360282	27.9722
GCST90027738	k__Bacteria.p__Bacteroidetes.c__Bacteroidia.o__Bacteroidales	rs74949229	10	9526946	A	G	0.147441	0.0284367	0.0938822	2.16147e-07	TRUE	reported	textfile	7738	0.00346213	26.8761
GCST90027738	k__Bacteria.p__Bacteroidetes.c__Bacteroidia.o__Bacteroidales	rs10836532	11	4745154	T	G	0.0839359	0.0175508	0.351076	1.73173e-06	TRUE	reported	textfile	7738	0.00294707	22.8659
GCST90027738	k__Bacteria.p__Bacteroidetes.c__Bacteroidia.o__Bacteroidales	rs28538857	15	87689365	T	C	0.176927	0.0392322	0.0530423	6.4909e-06	TRUE	reported	textfile	7738	0.0026214	20.3324
GCST90027738	k__Bacteria.p__Bacteroidetes.c__Bacteroidia.o__Bacteroidales	rs11657406	17	7249870	T	G	-0.101785	0.0218457	0.166085	3.17343e-06	TRUE	reported	textfile	7738	0.00279762	21.7031
GCST90027738	k__Bacteria.p__Bacteroidetes.c__Bacteroidia.o__Bacteroidales	rs783253	17	72498434	C	T	-0.0833995	0.0188585	0.72146	9.76212e-06	TRUE	reported	textfile	7738	0.00252108	19.5524
GCST90027738	k__Bacteria.p__Bacteroidetes.c__Bacteroidia.o__Bacteroidales	rs2698177	18	68747115	G	A	-0.171814	0.0364749	0.945889	2.47143e-06	TRUE	reported	textfile	7738	0.00285928	22.1828
GCST90027739	k__Bacteria.p__Firmicutes.c__Bacilli.o__Lactobacillales	rs12064418	1	16761962	T	C	0.149719	0.0336029	0.163086	8.3686e-06	TRUE	reported	textfile	7738	0.00255892	19.8466
GCST90027739	k__Bacteria.p__Firmicutes.c__Bacilli.o__Lactobacillales	rs75005855	1	175381699	A	T	-0.23429	0.051872	0.053901	6.28121e-06	TRUE	reported	textfile	7738	0.00262948	20.3953
GCST90027739	k__Bacteria.p__Firmicutes.c__Bacilli.o__Lactobacillales	rs11694441	2	119541381	A	C	-0.156202	0.0340182	0.125619	4.3961e-06	TRUE	reported	textfile	7738	0.00271732	21.0784
GCST90027739	k__Bacteria.p__Firmicutes.c__Bacilli.o__Lactobacillales	rs76752365	3	118350858	C	G	-0.159306	0.0326209	0.135036	1.04193e-06	TRUE	reported	textfile	7738	0.0030726	23.8429
GCST90027739	k__Bacteria.p__Firmicutes.c__Bacilli.o__Lactobacillales	rs17052168	4	175395062	C	T	0.155888	0.0348837	0.11767	7.86681e-06	TRUE	reported	textfile	7738	0.00257412	19.9648
GCST90027739	k__Bacteria.p__Firmicutes.c__Bacilli.o__Lactobacillales	rs7703260	5	141901900	C	T	-0.151658	0.0305978	0.155324	7.17799e-07	TRUE	reported	textfile	7738	0.00316477	24.5604
GCST90027739	k__Bacteria.p__Firmicutes.c__Bacilli.o__Lactobacillales	rs946119	6	97513091	T	C	-0.169496	0.036581	0.107641	3.59613e-06	TRUE	reported	textfile	7738	0.0027668	21.4634
GCST90027739	k__Bacteria.p__Firmicutes.c__Bacilli.o__Lactobacillales	rs1960416	8	18785706	T	C	0.13484	0.029836	0.175817	6.2022e-06	TRUE	reported	textfile	7738	0.00263259	20.4195
GCST90027739	k__Bacteria.p__Firmicutes.c__Bacilli.o__Lactobacillales	rs77655905	10	126611387	A	G	0.165351	0.0366567	0.103922	6.45837e-06	TRUE	reported	textfile	7738	0.00262263	20.3421
GCST90027739	k__Bacteria.p__Firmicutes.c__Bacilli.o__Lactobacillales	rs12889801	14	38756561	T	C	-0.101056	0.0226416	0.498558	8.07099e-06	TRUE	reported	textfile	7738	0.00256782	19.9158
GCST90027739	k__Bacteria.p__Firmicutes.c__Bacilli.o__Lactobacillales	rs1400577	16	73551996	G	A	-0.102174	0.0225061	0.600301	5.6305e-06	TRUE	reported	textfile	7738	0.00265639	20.6045
GCST90027739	k__Bacteria.p__Firmicutes.c__Bacilli.o__Lactobacillales	rs3892326	21	43018030	C	T	-0.131019	0.0241887	0.480319	6.07612e-08	TRUE	reported	textfile	7738	0.00377722	29.3314
GCST90027740	k__Bacteria.p__Firmicutes.c__Clostridia.o__Clostridiales	rs1023692	2	67868756	C	T	0.0996851	0.0197632	0.771282	4.55956e-07	TRUE	reported	textfile	7738	0.00327712	25.4351
GCST90027740	k__Bacteria.p__Firmicutes.c__Clostridia.o__Clostridiales	rs7794348	7	138966254	A	G	0.161458	0.0354367	0.0548254	5.2081e-06	TRUE	reported	textfile	7738	0.00267558	20.7538
GCST90027740	k__Bacteria.p__Firmicutes.c__Clostridia.o__Clostridiales	rs674292	8	60881849	C	T	0.0734952	0.0165032	0.387016	8.45209e-06	TRUE	reported	textfile	7738	0.00255648	19.8276
GCST90027740	k__Bacteria.p__Firmicutes.c__Clostridia.o__Clostridiales	rs12675379	8	117505928	C	T	0.0754182	0.0165522	0.515953	5.20411e-06	TRUE	reported	textfile	7738	0.00267577	20.7553
GCST90027740	k__Bacteria.p__Firmicutes.c__Clostridia.o__Clostridiales	rs74949229	10	9526946	A	G	-0.140257	0.0282447	0.0938701	6.84249e-07	TRUE	reported	textfile	7738	0.00317662	24.6526
GCST90027740	k__Bacteria.p__Firmicutes.c__Clostridia.o__Clostridiales	rs34566098	10	126860657	G	A	0.174315	0.0380417	0.0538268	4.60082e-06	TRUE	reported	textfile	7738	0.00270611	20.9912
GCST90027740	k__Bacteria.p__Firmicutes.c__Clostridia.o__Clostridiales	rs10766557	11	19447547	C	G	-0.076171	0.0169137	0.346886	6.68403e-06	TRUE	reported	textfile	7738	0.00261419	20.2764
GCST90027741	k__Bacteria.p__Firmicutes.c__Erysipelotrichia.o__Erysipelotrichales	rs78685125	3	37667096	T	C	-0.174418	0.0392434	0.0669123	8.80877e-06	TRUE	reported	textfile	7738	0.00254633	19.7487
GCST90027741	k__Bacteria.p__Firmicutes.c__Erysipelotrichia.o__Erysipelotrichales	rs4975752	5	1880588	G	T	-0.101685	0.0230142	0.230866	9.94528e-06	TRUE	reported	textfile	7738	0.00251651	19.5169
GCST90027741	k__Bacteria.p__Firmicutes.c__Erysipelotrichia.o__Erysipelotrichales	rs733330	8	94158704	G	A	0.10053	0.0213377	0.33704	2.46079e-06	TRUE	reported	textfile	7738	0.00286034	22.1911
GCST90027741	k__Bacteria.p__Firmicutes.c__Erysipelotrichia.o__Erysipelotrichales	rs75298326	12	24268068	T	A	-0.18366	0.041519	0.0592882	9.7113e-06	TRUE	reported	textfile	7738	0.00252236	19.5623
GCST90027741	k__Bacteria.p__Firmicutes.c__Erysipelotrichia.o__Erysipelotrichales	rs11652559	17	36002599	C	T	0.115997	0.025306	0.807699	4.56669e-06	TRUE	reported	textfile	7738	0.00270794	21.0055
GCST90027741	k__Bacteria.p__Firmicutes.c__Erysipelotrichia.o__Erysipelotrichales	rs62131327	19	775626	C	T	0.146411	0.0330701	0.104702	9.54197e-06	TRUE	reported	textfile	7738	0.00252668	19.5959
GCST90027741	k__Bacteria.p__Firmicutes.c__Erysipelotrichia.o__Erysipelotrichales	rs73037929	19	28461212	T	G	-0.210453	0.0439456	0.0539829	1.67669e-06	TRUE	reported	textfile	7738	0.00295504	22.928
GCST90027741	k__Bacteria.p__Firmicutes.c__Erysipelotrichia.o__Erysipelotrichales	rs73114746	20	43873729	T	C	0.153275	0.0332862	0.099634	4.12933e-06	TRUE	reported	textfile	7738	0.00273274	21.1984
GCST90027742	k__Bacteria.p__Firmicutes.c__Negativicutes.o__Selenomonadales	rs12472147	2	124572776	G	A	-0.128329	0.0264956	0.855652	1.27632e-06	TRUE	reported	textfile	7738	0.00302245	23.4525
GCST90027742	k__Bacteria.p__Firmicutes.c__Negativicutes.o__Selenomonadales	rs176564	7	105812525	G	A	-0.15334	0.0337662	0.910342	5.59263e-06	TRUE	reported	textfile	7738	0.00265805	20.6175
GCST90027742	k__Bacteria.p__Firmicutes.c__Negativicutes.o__Selenomonadales	rs10736970	10	3387104	C	T	-0.0913735	0.0204744	0.741775	8.08875e-06	TRUE	reported	textfile	7738	0.00256728	19.9116
GCST90027742	k__Bacteria.p__Firmicutes.c__Negativicutes.o__Selenomonadales	rs78791321	11	69317280	A	G	0.153277	0.0328393	0.0809067	3.04897e-06	TRUE	reported	textfile	7738	0.00280749	21.7799
GCST90027742	k__Bacteria.p__Firmicutes.c__Negativicutes.o__Selenomonadales	rs77764206	12	91611380	C	T	0.197354	0.0423653	0.0504393	3.18707e-06	TRUE	reported	textfile	7738	0.00279657	21.6949
GCST90027742	k__Bacteria.p__Firmicutes.c__Negativicutes.o__Selenomonadales	rs2282037	14	103588515	T	C	-0.102229	0.0186333	0.521969	4.10393e-08	TRUE	reported	textfile	7738	0.00387478	30.0919
GCST90027742	k__Bacteria.p__Firmicutes.c__Negativicutes.o__Selenomonadales	rs12979658	19	7892087	G	A	-0.0935379	0.0203693	0.263676	4.38789e-06	TRUE	reported	textfile	7738	0.00271778	21.082
GCST90027743	k__Bacteria.p__Proteobacteria.c__Betaproteobacteria.o__Burkholderiales	rs12734494	1	211803881	A	G	0.0791433	0.0164338	0.48892	1.46546e-06	TRUE	reported	textfile	7738	0.0029883	23.1868
GCST90027743	k__Bacteria.p__Proteobacteria.c__Betaproteobacteria.o__Burkholderiales	rs9428844	1	240647593	C	T	-0.0888881	0.0200471	0.656533	9.25205e-06	TRUE	reported	textfile	7738	0.00253426	19.6549
GCST90027743	k__Bacteria.p__Proteobacteria.c__Betaproteobacteria.o__Burkholderiales	rs62351959	4	182904885	T	C	0.0966807	0.0215448	0.197615	7.20913e-06	TRUE	reported	textfile	7738	0.00259559	20.1317
GCST90027743	k__Bacteria.p__Proteobacteria.c__Betaproteobacteria.o__Burkholderiales	rs12646537	4	184720947	G	A	0.145092	0.0325072	0.0653836	8.06762e-06	TRUE	reported	textfile	7738	0.00256793	19.9166
GCST90027743	k__Bacteria.p__Proteobacteria.c__Betaproteobacteria.o__Burkholderiales	rs4711841	6	12818142	C	G	-0.0736587	0.0166717	0.384336	9.9537e-06	TRUE	reported	textfile	7738	0.0025163	19.5152
GCST90027743	k__Bacteria.p__Proteobacteria.c__Betaproteobacteria.o__Burkholderiales	rs4895929	6	132458419	T	C	-0.0750869	0.0168552	0.386573	8.3967e-06	TRUE	reported	textfile	7738	0.0025581	19.8402
GCST90027743	k__Bacteria.p__Proteobacteria.c__Betaproteobacteria.o__Burkholderiales	rs59033852	13	23656934	C	T	-0.152808	0.033767	0.0649189	6.02916e-06	TRUE	reported	textfile	7738	0.00263955	20.4736
GCST90027743	k__Bacteria.p__Proteobacteria.c__Betaproteobacteria.o__Burkholderiales	rs11626416	14	33053536	A	G	-0.118366	0.0244903	0.125363	1.34362e-06	TRUE	reported	textfile	7738	0.00300975	23.3537
GCST90027743	k__Bacteria.p__Proteobacteria.c__Betaproteobacteria.o__Burkholderiales	rs78026425	14	78485536	G	C	0.130845	0.0292559	0.0851163	7.73382e-06	TRUE	reported	textfile	7738	0.00257831	19.9974
GCST90027743	k__Bacteria.p__Proteobacteria.c__Betaproteobacteria.o__Burkholderiales	rs9673456	16	62465518	G	T	-0.0816041	0.0168395	0.419921	1.25989e-06	TRUE	reported	textfile	7738	0.00302565	23.4774
GCST90027743	k__Bacteria.p__Proteobacteria.c__Betaproteobacteria.o__Burkholderiales	rs79598028	16	85374721	T	C	0.12483	0.0261269	0.119662	1.77205e-06	TRUE	reported	textfile	7738	0.00294138	22.8217
GCST90027743	k__Bacteria.p__Proteobacteria.c__Betaproteobacteria.o__Burkholderiales	rs74034215	16	86106253	C	T	0.131772	0.0265053	0.111825	6.64231e-07	TRUE	reported	textfile	7738	0.00318396	24.7098
GCST90027743	k__Bacteria.p__Proteobacteria.c__Betaproteobacteria.o__Burkholderiales	rs2834333	21	35370488	A	C	-0.0774573	0.0161531	0.537174	1.62523e-06	TRUE	reported	textfile	7738	0.00296274	22.9879
GCST90027743	k__Bacteria.p__Proteobacteria.c__Betaproteobacteria.o__Burkholderiales	rs713716	22	46871094	A	G	-0.0844243	0.0186878	0.252325	6.25433e-06	TRUE	reported	textfile	7738	0.00263053	20.4035
GCST90027744	k__Bacteria.p__Proteobacteria.c__Deltaproteobacteria.o__Desulfovibrionales	rs2990682	1	13839382	G	C	0.0839456	0.0185872	0.304642	6.29282e-06	TRUE	reported	textfile	7738	0.00262902	20.3917
GCST90027744	k__Bacteria.p__Proteobacteria.c__Deltaproteobacteria.o__Desulfovibrionales	rs73966738	2	150948178	C	G	-0.127534	0.0287267	0.102434	9.01423e-06	TRUE	reported	textfile	7738	0.00254066	19.7046
GCST90027744	k__Bacteria.p__Proteobacteria.c__Deltaproteobacteria.o__Desulfovibrionales	rs10087056	8	130836118	A	C	-0.0821294	0.0175092	0.385711	2.72366e-06	TRUE	reported	textfile	7738	0.00283531	21.9963
GCST90027744	k__Bacteria.p__Proteobacteria.c__Deltaproteobacteria.o__Desulfovibrionales	rs11219805	11	124718707	C	T	0.0953862	0.0196637	0.264005	1.22917e-06	TRUE	reported	textfile	7738	0.00303175	23.5249
GCST90027744	k__Bacteria.p__Proteobacteria.c__Deltaproteobacteria.o__Desulfovibrionales	rs237461	20	48033171	C	T	-0.085199	0.018658	0.290792	4.96283e-06	TRUE	reported	textfile	7738	0.00268746	20.8462
GCST90027745	k__Bacteria.p__Proteobacteria.c__Gammaproteobacteria.o__Enterobacteriales	rs113117201	3	168326056	T	C	0.197277	0.0439409	0.0588079	7.13565e-06	TRUE	reported	textfile	7738	0.00259811	20.1513
GCST90027745	k__Bacteria.p__Proteobacteria.c__Gammaproteobacteria.o__Enterobacteriales	rs13138313	4	146977979	T	C	0.0851979	0.0189585	0.414534	6.99238e-06	TRUE	reported	textfile	7738	0.0026031	20.1901
GCST90027745	k__Bacteria.p__Proteobacteria.c__Gammaproteobacteria.o__Enterobacteriales	rs13166339	5	39774566	G	A	-0.180471	0.0381965	0.0659301	2.3033e-06	TRUE	reported	textfile	7738	0.00287666	22.3181
GCST90027745	k__Bacteria.p__Proteobacteria.c__Gammaproteobacteria.o__Enterobacteriales	rs115534005	5	44055894	C	T	0.229237	0.0447551	0.0507977	3.02249e-07	TRUE	reported	textfile	7738	0.00337899	26.2285
GCST90027745	k__Bacteria.p__Proteobacteria.c__Gammaproteobacteria.o__Enterobacteriales	rs112572980	6	12752767	G	A	0.190137	0.0427409	0.0527728	8.6437e-06	TRUE	reported	textfile	7738	0.00255097	19.7848
GCST90027746	k__Bacteria.p__Proteobacteria.c__Gammaproteobacteria.o__Pasteurellales	rs12254965	10	127297038	G	A	-0.194969	0.0437944	0.139658	8.51087e-06	TRUE	reported	textfile	7738	0.00255478	19.8144
GCST90027746	k__Bacteria.p__Proteobacteria.c__Gammaproteobacteria.o__Pasteurellales	rs7132825	12	1500603	A	G	0.225746	0.0503199	0.0870785	7.24961e-06	TRUE	reported	textfile	7738	0.00259421	20.121
GCST90027746	k__Bacteria.p__Proteobacteria.c__Gammaproteobacteria.o__Pasteurellales	rs56162052	17	36205502	C	T	-0.1566	0.0334111	0.724504	2.77143e-06	TRUE	reported	textfile	7738	0.00283102	21.963
GCST90027747	k__Bacteria.p__Verrucomicrobia.c__Verrucomicrobiae.o__Verrucomicrobiales	rs12710731	2	16720355	T	C	0.0909006	0.0199385	0.290693	5.13826e-06	TRUE	reported	textfile	7738	0.0026789	20.7797
GCST90027747	k__Bacteria.p__Verrucomicrobia.c__Verrucomicrobiae.o__Verrucomicrobiales	rs4670221	2	38050232	G	C	-0.0901992	0.0201434	0.308248	7.53973e-06	TRUE	reported	textfile	7738	0.00258456	20.046
GCST90027747	k__Bacteria.p__Verrucomicrobia.c__Verrucomicrobiae.o__Verrucomicrobiales	rs6823767	4	151295085	C	T	0.0928213	0.02072	0.261341	7.47136e-06	TRUE	reported	textfile	7738	0.0025868	20.0634
GCST90027747	k__Bacteria.p__Verrucomicrobia.c__Verrucomicrobiae.o__Verrucomicrobiales	rs68058313	5	24990890	T	C	0.190993	0.039289	0.0641869	1.16664e-06	TRUE	reported	textfile	7738	0.00304465	23.6254
GCST90027747	k__Bacteria.p__Verrucomicrobia.c__Verrucomicrobiae.o__Verrucomicrobiales	rs1298928	5	118836004	G	T	0.106828	0.0236374	0.182956	6.20019e-06	TRUE	reported	textfile	7738	0.00263267	20.4201
GCST90027747	k__Bacteria.p__Verrucomicrobia.c__Verrucomicrobiae.o__Verrucomicrobiales	rs9368149	6	20097305	G	A	-0.124432	0.0259939	0.172487	1.69311e-06	TRUE	reported	textfile	7738	0.00295264	22.9092
GCST90027747	k__Bacteria.p__Verrucomicrobia.c__Verrucomicrobiae.o__Verrucomicrobiales	rs36119306	6	37707962	T	A	0.10891	0.0234524	0.197307	3.41969e-06	TRUE	reported	textfile	7738	0.0027792	21.5598
GCST90027747	k__Bacteria.p__Verrucomicrobia.c__Verrucomicrobiae.o__Verrucomicrobiales	rs7912369	10	2005604	G	A	0.088363	0.0199345	0.702824	9.30737e-06	TRUE	reported	textfile	7738	0.0025328	19.6435
GCST90027747	k__Bacteria.p__Verrucomicrobia.c__Verrucomicrobiae.o__Verrucomicrobiales	rs4075877	11	67567936	T	C	-0.0852342	0.0189657	0.586452	6.98598e-06	TRUE	reported	textfile	7738	0.00260332	20.1919
GCST90027747	k__Bacteria.p__Verrucomicrobia.c__Verrucomicrobiae.o__Verrucomicrobiales	rs166570	12	65405314	G	C	-0.0894474	0.0190782	0.636465	2.7528e-06	TRUE	reported	textfile	7738	0.00283268	21.9759
GCST90027747	k__Bacteria.p__Verrucomicrobia.c__Verrucomicrobiae.o__Verrucomicrobiales	rs55926131	12	115085267	T	C	-0.105929	0.0202559	0.611517	1.69929e-07	TRUE	reported	textfile	7738	0.00352182	27.3411
GCST90027747	k__Bacteria.p__Verrucomicrobia.c__Verrucomicrobiae.o__Verrucomicrobiales	rs35895642	15	37816202	T	C	0.109955	0.0229035	0.198579	1.58046e-06	TRUE	reported	textfile	7738	0.00296964	23.0416
GCST90027747	k__Bacteria.p__Verrucomicrobia.c__Verrucomicrobiae.o__Verrucomicrobiales	rs1532932	16	10082174	G	A	-0.099981	0.0223102	0.786723	7.41504e-06	TRUE	reported	textfile	7738	0.00258866	20.0779
GCST90027747	k__Bacteria.p__Verrucomicrobia.c__Verrucomicrobiae.o__Verrucomicrobiales	rs79041579	17	47860915	A	G	0.127237	0.0244437	0.1829	1.93689e-07	TRUE	reported	textfile	7738	0.00348934	27.0881
GCST90027747	k__Bacteria.p__Verrucomicrobia.c__Verrucomicrobiae.o__Verrucomicrobiales	rs2523176	19	2272309	T	C	0.10957	0.0241816	0.204089	5.86649e-06	TRUE	reported	textfile	7738	0.00264628	20.526
GCST90027748	k__Bacteria.p__Actinobacteria	rs182549	2	136616754	T	C	-0.139992	0.0191018	0.756083	2.32292e-13	TRUE	reported	textfile	7738	0.00689332	53.6968
GCST90027748	k__Bacteria.p__Actinobacteria	rs74452406	3	63012872	T	C	-0.150322	0.03268	0.0727759	4.2285e-06	TRUE	reported	textfile	7738	0.00272689	21.1529
GCST90027748	k__Bacteria.p__Actinobacteria	rs795981	4	140802689	T	C	-0.119768	0.0269254	0.119956	8.66137e-06	TRUE	reported	textfile	7738	0.00255047	19.7809
GCST90027748	k__Bacteria.p__Actinobacteria	rs62347983	4	165130380	G	C	0.0725887	0.0161339	0.489964	6.82316e-06	TRUE	reported	textfile	7738	0.00260912	20.237
GCST90027748	k__Bacteria.p__Actinobacteria	rs318801	5	55410143	A	G	-0.103537	0.023416	0.176296	9.79498e-06	TRUE	reported	textfile	7738	0.00252025	19.5459
GCST90027748	k__Bacteria.p__Actinobacteria	rs35344390	5	79628446	T	C	0.0894152	0.0191949	0.236588	3.18875e-06	TRUE	reported	textfile	7738	0.00279644	21.6939
GCST90027748	k__Bacteria.p__Actinobacteria	rs2197344	6	92899617	C	G	-0.0843425	0.0165228	0.616961	3.31484e-07	TRUE	reported	textfile	7738	0.00335611	26.0503
GCST90027748	k__Bacteria.p__Actinobacteria	rs61939486	12	119663906	C	T	-0.125014	0.0235191	0.149904	1.06422e-07	TRUE	reported	textfile	7738	0.00363798	28.2462
GCST90027748	k__Bacteria.p__Actinobacteria	rs926010	15	24038174	A	C	0.104148	0.0205103	0.76559	3.81794e-07	TRUE	reported	textfile	7738	0.00332109	25.7776
GCST90027748	k__Bacteria.p__Actinobacteria	rs12955365	18	75219184	G	T	-0.0871341	0.0190617	0.394177	4.85019e-06	TRUE	reported	textfile	7738	0.00269311	20.8902
GCST90027748	k__Bacteria.p__Actinobacteria	rs6044857	20	17496742	G	A	0.0799453	0.0168999	0.389459	2.23929e-06	TRUE	reported	textfile	7738	0.00288362	22.3722
GCST90027749	k__Bacteria.p__Bacteroidetes	rs2807619	1	60448209	T	C	0.129821	0.0288402	0.0891517	6.75147e-06	TRUE	reported	textfile	7738	0.00261172	20.2572
GCST90027749	k__Bacteria.p__Bacteroidetes	rs10158939	1	242223343	A	G	0.080857	0.0174673	0.375746	3.67349e-06	TRUE	reported	textfile	7738	0.00276156	21.4226
GCST90027749	k__Bacteria.p__Bacteroidetes	rs1023692	2	67868756	C	T	-0.0986518	0.0198976	0.771301	7.1233e-07	TRUE	reported	textfile	7738	0.00316666	24.5751
GCST90027749	k__Bacteria.p__Bacteroidetes	rs9843097	3	150197676	T	C	0.0867353	0.0190768	0.240726	5.45107e-06	TRUE	reported	textfile	7738	0.00266436	20.6665
GCST90027749	k__Bacteria.p__Bacteroidetes	rs2603095	4	177175752	T	G	-0.0852199	0.0186016	0.743202	4.62037e-06	TRUE	reported	textfile	7738	0.00270506	20.9831
GCST90027749	k__Bacteria.p__Bacteroidetes	rs73098732	7	43503949	A	G	0.0995841	0.0218816	0.170003	5.33815e-06	TRUE	reported	textfile	7738	0.00266951	20.7066
GCST90027749	k__Bacteria.p__Bacteroidetes	rs13283363	9	34842242	G	A	0.164662	0.0311082	0.0863951	1.20183e-07	TRUE	reported	textfile	7738	0.00360779	28.0109
GCST90027749	k__Bacteria.p__Bacteroidetes	rs74949229	10	9526946	A	G	0.147336	0.0284367	0.0938822	2.20486e-07	TRUE	reported	textfile	7738	0.0034572	26.8377
GCST90027749	k__Bacteria.p__Bacteroidetes	rs10836532	11	4745154	T	G	0.0838952	0.0175508	0.351076	1.75181e-06	TRUE	reported	textfile	7738	0.00294422	22.8437
GCST90027749	k__Bacteria.p__Bacteroidetes	rs28538857	15	87689365	T	C	0.176793	0.0392322	0.0530423	6.59621e-06	TRUE	reported	textfile	7738	0.00261744	20.3017
GCST90027749	k__Bacteria.p__Bacteroidetes	rs11657406	17	7249870	T	G	-0.10175	0.0218457	0.166085	3.19777e-06	TRUE	reported	textfile	7738	0.00279574	21.6885
GCST90027749	k__Bacteria.p__Bacteroidetes	rs783253	17	72498434	C	T	-0.0834354	0.0188585	0.72146	9.67639e-06	TRUE	reported	textfile	7738	0.00252325	19.5692
GCST90027749	k__Bacteria.p__Bacteroidetes	rs2698177	18	68747115	G	A	-0.171532	0.0364749	0.945889	2.5669e-06	TRUE	reported	textfile	7738	0.00284993	22.1101
GCST90027750	k__Bacteria.p__Firmicutes	rs1023692	2	67868756	C	T	0.0981321	0.0197908	0.771282	7.10467e-07	TRUE	reported	textfile	7738	0.00316731	24.5802
GCST90027750	k__Bacteria.p__Firmicutes	rs11940931	4	177181357	A	G	0.0905641	0.0184746	0.742659	9.48202e-07	TRUE	reported	textfile	7738	0.00309591	24.0243
GCST90027750	k__Bacteria.p__Firmicutes	rs7794348	7	138966254	A	G	0.160069	0.0354861	0.0548254	6.45949e-06	TRUE	reported	textfile	7738	0.00262259	20.3417
GCST90027750	k__Bacteria.p__Firmicutes	rs74949229	10	9526946	A	G	-0.143121	0.0282841	0.0938701	4.18984e-07	TRUE	reported	textfile	7738	0.00329806	25.5982
GCST90027750	k__Bacteria.p__Firmicutes	rs34566098	10	126860657	G	A	0.171436	0.0380948	0.0538268	6.78725e-06	TRUE	reported	textfile	7738	0.00261042	20.247
GCST90027750	k__Bacteria.p__Firmicutes	rs10833110	11	19450687	A	C	-0.0754361	0.0169338	0.346437	8.39904e-06	TRUE	reported	textfile	7738	0.00255803	19.8397
GCST90027751	k__Bacteria.p__Proteobacteria	rs857127	1	57201691	G	T	0.0749198	0.0165775	0.528904	6.20269e-06	TRUE	reported	textfile	7738	0.00263257	20.4193
GCST90027751	k__Bacteria.p__Proteobacteria	rs2004833	2	44374984	T	G	0.078305	0.0169375	0.651453	3.77915e-06	TRUE	reported	textfile	7738	0.00275457	21.3682
GCST90027751	k__Bacteria.p__Proteobacteria	rs1447497	2	205402370	T	C	0.0901888	0.0195661	0.757996	4.03759e-06	TRUE	reported	textfile	7738	0.00273827	21.2414
GCST90027751	k__Bacteria.p__Proteobacteria	rs73232724	3	142541083	T	C	0.16743	0.0367396	0.0515544	5.18424e-06	TRUE	reported	textfile	7738	0.00267671	20.7626
GCST90027751	k__Bacteria.p__Proteobacteria	rs68010592	4	8661140	G	A	-0.121611	0.0269624	0.10202	6.47092e-06	TRUE	reported	textfile	7738	0.00262216	20.3383
GCST90027751	k__Bacteria.p__Proteobacteria	rs79965903	4	182085946	G	A	0.138401	0.031028	0.0738342	8.17675e-06	TRUE	reported	textfile	7738	0.00256462	19.8909
GCST90027751	k__Bacteria.p__Proteobacteria	rs12661131	6	42007468	T	C	0.122143	0.0266441	0.109594	4.55625e-06	TRUE	reported	textfile	7738	0.0027085	21.0099
GCST90027751	k__Bacteria.p__Proteobacteria	rs10943378	6	77482882	A	G	0.0932157	0.0205589	0.198179	5.78518e-06	TRUE	reported	textfile	7738	0.00264972	20.5527
GCST90027751	k__Bacteria.p__Proteobacteria	rs12598268	16	65088804	T	C	-0.160888	0.0324225	0.0704435	6.96929e-07	TRUE	reported	textfile	7738	0.00317207	24.6172
GCST90027751	k__Bacteria.p__Proteobacteria	rs28431837	16	86117606	A	G	0.102889	0.0205544	0.193058	5.56595e-07	TRUE	reported	textfile	7738	0.00322773	25.0506
GCST90027751	k__Bacteria.p__Proteobacteria	rs35223586	17	1079174	G	A	-0.0792222	0.0175504	0.453392	6.36202e-06	TRUE	reported	textfile	7738	0.00262633	20.3708
GCST90027752	k__Bacteria.p__Verrucomicrobia	rs12710731	2	16720355	T	C	0.0908999	0.0199385	0.290693	5.13919e-06	TRUE	reported	textfile	7738	0.00267886	20.7793
GCST90027752	k__Bacteria.p__Verrucomicrobia	rs4670221	2	38050232	G	C	-0.0901857	0.0201434	0.308248	7.56346e-06	TRUE	reported	textfile	7738	0.00258379	20.04
GCST90027752	k__Bacteria.p__Verrucomicrobia	rs6823767	4	151295085	C	T	0.0928241	0.02072	0.261341	7.46675e-06	TRUE	reported	textfile	7738	0.00258695	20.0646
GCST90027752	k__Bacteria.p__Verrucomicrobia	rs68058313	5	24990890	T	C	0.191006	0.039289	0.0641869	1.16469e-06	TRUE	reported	textfile	7738	0.00304507	23.6286
GCST90027752	k__Bacteria.p__Verrucomicrobia	rs1298928	5	118836004	G	T	0.106846	0.0236374	0.182956	6.17828e-06	TRUE	reported	textfile	7738	0.00263354	20.4269
GCST90027752	k__Bacteria.p__Verrucomicrobia	rs9368149	6	20097305	G	A	-0.124428	0.0259939	0.172487	1.69456e-06	TRUE	reported	textfile	7738	0.00295242	22.9076
GCST90027752	k__Bacteria.p__Verrucomicrobia	rs36119306	6	37707962	T	A	0.108912	0.0234524	0.197307	3.41821e-06	TRUE	reported	textfile	7738	0.00277931	21.5606
GCST90027752	k__Bacteria.p__Verrucomicrobia	rs7912369	10	2005604	G	A	0.088365	0.0199345	0.702824	9.30323e-06	TRUE	reported	textfile	7738	0.00253291	19.6443
GCST90027752	k__Bacteria.p__Verrucomicrobia	rs4075877	11	67567936	T	C	-0.0852507	0.0189657	0.586452	6.95748e-06	TRUE	reported	textfile	7738	0.00260433	20.1997
GCST90027752	k__Bacteria.p__Verrucomicrobia	rs166570	12	65405314	G	C	-0.0894324	0.0190783	0.636465	2.76346e-06	TRUE	reported	textfile	7738	0.00283173	21.9685
GCST90027752	k__Bacteria.p__Verrucomicrobia	rs55926131	12	115085267	T	C	-0.105945	0.020256	0.611517	1.69222e-07	TRUE	reported	textfile	7738	0.00352285	27.3491
GCST90027752	k__Bacteria.p__Verrucomicrobia	rs35895642	15	37816202	T	C	0.109958	0.0229035	0.198579	1.57958e-06	TRUE	reported	textfile	7738	0.00296978	23.0426
GCST90027752	k__Bacteria.p__Verrucomicrobia	rs1532932	16	10082174	G	A	-0.0999821	0.0223102	0.786723	7.4134e-06	TRUE	reported	textfile	7738	0.00258872	20.0783
GCST90027752	k__Bacteria.p__Verrucomicrobia	rs79041579	17	47860915	A	G	0.127256	0.0244438	0.1829	1.92872e-07	TRUE	reported	textfile	7738	0.00349039	27.0963
GCST90027752	k__Bacteria.p__Verrucomicrobia	rs2523176	19	2272309	T	C	0.109569	0.0241816	0.204089	5.86781e-06	TRUE	reported	textfile	7738	0.00264623	20.5255
GCST90027753	k__Bacteria.p__Actinobacteria.c__Actinobacteria.o__Actinomycetales.f__Micrococcaceae.g__Rothia.s__Rothia_mucilaginosa	rs616801	1	95011698	A	G	0.239717	0.0533128	0.120176	6.91071e-06	TRUE	reported	textfile	7738	0.00260598	20.2126
GCST90027753	k__Bacteria.p__Actinobacteria.c__Actinobacteria.o__Actinomycetales.f__Micrococcaceae.g__Rothia.s__Rothia_mucilaginosa	rs1576176	1	98911950	C	A	-0.168022	0.0380378	0.27476	9.99697e-06	TRUE	reported	textfile	7738	0.00251524	19.507
GCST90027753	k__Bacteria.p__Actinobacteria.c__Actinobacteria.o__Actinomycetales.f__Micrococcaceae.g__Rothia.s__Rothia_mucilaginosa	rs17049177	2	129915467	A	G	-0.266492	0.0540994	0.112621	8.39435e-07	TRUE	reported	textfile	7738	0.00312604	24.2589
GCST90027753	k__Bacteria.p__Actinobacteria.c__Actinobacteria.o__Actinomycetales.f__Micrococcaceae.g__Rothia.s__Rothia_mucilaginosa	rs888195	12	2834412	C	G	0.161843	0.034311	0.332147	2.39405e-06	TRUE	reported	textfile	7738	0.00286713	22.2439
GCST90027754	k__Bacteria.p__Actinobacteria.c__Actinobacteria.o__Bifidobacteriales.f__Bifidobacteriaceae.g__Bifidobacterium.s__Bifidobacterium_adolescentis	rs6754311	2	136707982	C	T	0.155851	0.020817	0.251472	7.06245e-14	TRUE	reported	textfile	7738	0.00719148	56.0363
GCST90027754	k__Bacteria.p__Actinobacteria.c__Actinobacteria.o__Bifidobacteriales.f__Bifidobacteriaceae.g__Bifidobacterium.s__Bifidobacterium_adolescentis	rs4351047	4	62600423	G	A	0.0971883	0.0186404	0.36675	1.84947e-07	TRUE	reported	textfile	7738	0.0035008	27.1774
GCST90027754	k__Bacteria.p__Actinobacteria.c__Actinobacteria.o__Bifidobacteriales.f__Bifidobacteriaceae.g__Bifidobacterium.s__Bifidobacterium_adolescentis	rs10063054	5	79644688	G	C	0.0791831	0.0178997	0.467107	9.70181e-06	TRUE	reported	textfile	7738	0.0025226	19.5642
GCST90027754	k__Bacteria.p__Actinobacteria.c__Actinobacteria.o__Bifidobacteriales.f__Bifidobacteriaceae.g__Bifidobacterium.s__Bifidobacterium_adolescentis	rs4256405	6	92885622	C	T	-0.082761	0.0179317	0.548601	3.92423e-06	TRUE	reported	textfile	7738	0.00274529	21.296
GCST90027754	k__Bacteria.p__Actinobacteria.c__Actinobacteria.o__Bifidobacteriales.f__Bifidobacteriaceae.g__Bifidobacterium.s__Bifidobacterium_adolescentis	rs6455422	6	169185589	G	A	0.111628	0.0246764	0.847819	6.0775e-06	TRUE	reported	textfile	7738	0.00263759	20.4583
GCST90027754	k__Bacteria.p__Actinobacteria.c__Actinobacteria.o__Bifidobacteriales.f__Bifidobacteriaceae.g__Bifidobacterium.s__Bifidobacterium_adolescentis	rs11986537	8	106880649	T	C	0.0995351	0.0214947	0.214997	3.64448e-06	TRUE	reported	textfile	7738	0.00276351	21.4378
GCST90027754	k__Bacteria.p__Actinobacteria.c__Actinobacteria.o__Bifidobacteriales.f__Bifidobacteriaceae.g__Bifidobacterium.s__Bifidobacterium_adolescentis	rs144770262	9	34067427	A	G	0.165532	0.0363538	0.0673369	5.27932e-06	TRUE	reported	textfile	7738	0.00267224	20.7278
GCST90027754	k__Bacteria.p__Actinobacteria.c__Actinobacteria.o__Bifidobacteriales.f__Bifidobacteriaceae.g__Bifidobacterium.s__Bifidobacterium_adolescentis	rs4110696	9	95579816	G	A	0.0844345	0.0184397	0.518612	4.6731e-06	TRUE	reported	textfile	7738	0.00270227	20.9614
GCST90027754	k__Bacteria.p__Actinobacteria.c__Actinobacteria.o__Bifidobacteriales.f__Bifidobacteriaceae.g__Bifidobacterium.s__Bifidobacterium_adolescentis	rs4646215	13	99384317	G	A	0.14565	0.0317535	0.105415	4.49908e-06	TRUE	reported	textfile	7738	0.00271161	21.0341
GCST90027754	k__Bacteria.p__Actinobacteria.c__Actinobacteria.o__Bifidobacteriales.f__Bifidobacteriaceae.g__Bifidobacterium.s__Bifidobacterium_adolescentis	rs74394156	14	55666085	T	C	0.184682	0.0400043	0.0554058	3.90145e-06	TRUE	reported	textfile	7738	0.00274672	21.3072
GCST90027754	k__Bacteria.p__Actinobacteria.c__Actinobacteria.o__Bifidobacteriales.f__Bifidobacteriaceae.g__Bifidobacterium.s__Bifidobacterium_adolescentis	rs8045380	16	85669376	T	C	0.103317	0.0224329	0.302176	4.11305e-06	TRUE	reported	textfile	7738	0.00273371	21.2059
GCST90027755	k__Bacteria.p__Actinobacteria.c__Actinobacteria.o__Bifidobacteriales.f__Bifidobacteriaceae.g__Bifidobacterium.s__Bifidobacterium_bifidum	rs722497	1	30172044	T	C	-0.152155	0.0316192	0.431651	1.49351e-06	TRUE	reported	textfile	7738	0.00298362	23.1503
GCST90027755	k__Bacteria.p__Actinobacteria.c__Actinobacteria.o__Bifidobacteriales.f__Bifidobacteriaceae.g__Bifidobacterium.s__Bifidobacterium_bifidum	rs17453521	2	9711055	A	G	-0.249613	0.0536054	0.105451	3.2164e-06	TRUE	reported	textfile	7738	0.00279431	21.6773
GCST90027755	k__Bacteria.p__Actinobacteria.c__Actinobacteria.o__Bifidobacteriales.f__Bifidobacteriaceae.g__Bifidobacterium.s__Bifidobacterium_bifidum	rs57711736	2	172460954	A	G	-0.154629	0.0348695	0.288477	9.22834e-06	TRUE	reported	textfile	7738	0.00253489	19.6598
GCST90027755	k__Bacteria.p__Actinobacteria.c__Actinobacteria.o__Bifidobacteriales.f__Bifidobacteriaceae.g__Bifidobacterium.s__Bifidobacterium_bifidum	rs13427801	2	206021333	G	C	-0.172209	0.0335886	0.667405	2.94385e-07	TRUE	reported	textfile	7738	0.00338553	26.2794
GCST90027755	k__Bacteria.p__Actinobacteria.c__Actinobacteria.o__Bifidobacteriales.f__Bifidobacteriaceae.g__Bifidobacterium.s__Bifidobacterium_bifidum	rs9848175	3	8743076	G	A	0.315157	0.068015	0.0591492	3.5928e-06	TRUE	reported	textfile	7738	0.00276703	21.4651
GCST90027755	k__Bacteria.p__Actinobacteria.c__Actinobacteria.o__Bifidobacteriales.f__Bifidobacteriaceae.g__Bifidobacterium.s__Bifidobacterium_bifidum	rs76631862	3	193922574	T	G	-0.303243	0.0683874	0.0707669	9.2415e-06	TRUE	reported	textfile	7738	0.00253454	19.657
GCST90027755	k__Bacteria.p__Actinobacteria.c__Actinobacteria.o__Bifidobacteriales.f__Bifidobacteriaceae.g__Bifidobacterium.s__Bifidobacterium_bifidum	rs12512757	4	166271012	A	T	-0.149671	0.0334506	0.324977	7.66347e-06	TRUE	reported	textfile	7738	0.00258056	20.0149
GCST90027755	k__Bacteria.p__Actinobacteria.c__Actinobacteria.o__Bifidobacteriales.f__Bifidobacteriaceae.g__Bifidobacterium.s__Bifidobacterium_bifidum	rs4861647	4	185874675	C	T	0.208894	0.044876	0.150116	3.24121e-06	TRUE	reported	textfile	7738	0.00279241	21.6626
GCST90027755	k__Bacteria.p__Actinobacteria.c__Actinobacteria.o__Bifidobacteriales.f__Bifidobacteriaceae.g__Bifidobacterium.s__Bifidobacterium_bifidum	rs62555927	9	33875214	G	A	-0.340244	0.0714205	0.0606565	1.89834e-06	TRUE	reported	textfile	7738	0.00292439	22.6894
GCST90027755	k__Bacteria.p__Actinobacteria.c__Actinobacteria.o__Bifidobacteriales.f__Bifidobacteriaceae.g__Bifidobacterium.s__Bifidobacterium_bifidum	rs8176645	9	136149098	A	T	-0.253949	0.0337764	0.302548	5.54034e-14	TRUE	reported	textfile	7738	0.00725227	56.5134
GCST90027755	k__Bacteria.p__Actinobacteria.c__Actinobacteria.o__Bifidobacteriales.f__Bifidobacteriaceae.g__Bifidobacterium.s__Bifidobacterium_bifidum	rs10506461	12	63451202	A	G	-0.155664	0.0346141	0.301291	6.88788e-06	TRUE	reported	textfile	7738	0.0026068	20.2189
GCST90027755	k__Bacteria.p__Actinobacteria.c__Actinobacteria.o__Bifidobacteriales.f__Bifidobacteriaceae.g__Bifidobacterium.s__Bifidobacterium_bifidum	rs7334864	13	30941441	A	G	0.159013	0.0346593	0.340897	4.47749e-06	TRUE	reported	textfile	7738	0.0027128	21.0433
GCST90027755	k__Bacteria.p__Actinobacteria.c__Actinobacteria.o__Bifidobacteriales.f__Bifidobacteriaceae.g__Bifidobacterium.s__Bifidobacterium_bifidum	rs9525230	13	114827500	G	A	-0.153082	0.0335192	0.65034	4.94798e-06	TRUE	reported	textfile	7738	0.00268819	20.8519
GCST90027755	k__Bacteria.p__Actinobacteria.c__Actinobacteria.o__Bifidobacteriales.f__Bifidobacteriaceae.g__Bifidobacterium.s__Bifidobacterium_bifidum	rs11630244	15	60021637	G	A	0.245762	0.0532982	0.905194	4.00594e-06	TRUE	reported	textfile	7738	0.00274021	21.2565
GCST90027755	k__Bacteria.p__Actinobacteria.c__Actinobacteria.o__Bifidobacteriales.f__Bifidobacteriaceae.g__Bifidobacterium.s__Bifidobacterium_bifidum	rs56249713	18	67533332	C	T	0.143906	0.0323284	0.418761	8.532e-06	TRUE	reported	textfile	7738	0.00255417	19.8097
GCST90027755	k__Bacteria.p__Actinobacteria.c__Actinobacteria.o__Bifidobacteriales.f__Bifidobacteriaceae.g__Bifidobacterium.s__Bifidobacterium_bifidum	rs59340188	18	74766684	T	C	0.321324	0.0616893	0.072011	1.90123e-07	TRUE	reported	textfile	7738	0.00349395	27.124
GCST90027756	k__Bacteria.p__Actinobacteria.c__Actinobacteria.o__Bifidobacteriales.f__Bifidobacteriaceae.g__Bifidobacterium.s__Bifidobacterium_catenulatum	rs35948646	3	132512280	A	G	0.220754	0.0469154	0.261115	2.5341e-06	TRUE	reported	textfile	7738	0.0028531	22.1348
GCST90027756	k__Bacteria.p__Actinobacteria.c__Actinobacteria.o__Bifidobacteriales.f__Bifidobacteriaceae.g__Bifidobacterium.s__Bifidobacterium_catenulatum	rs79651411	5	106428974	C	T	-0.354719	0.0802928	0.0809987	9.97046e-06	TRUE	reported	textfile	7738	0.00251589	19.512
GCST90027756	k__Bacteria.p__Actinobacteria.c__Actinobacteria.o__Bifidobacteriales.f__Bifidobacteriaceae.g__Bifidobacterium.s__Bifidobacterium_catenulatum	rs9451310	6	90699279	G	C	-0.199344	0.0449893	0.434209	9.38299e-06	TRUE	reported	textfile	7738	0.00253081	19.628
GCST90027756	k__Bacteria.p__Actinobacteria.c__Actinobacteria.o__Bifidobacteriales.f__Bifidobacteriaceae.g__Bifidobacterium.s__Bifidobacterium_catenulatum	rs6953241	7	6203231	G	A	-0.280431	0.0610176	0.143714	4.30887e-06	TRUE	reported	textfile	7738	0.00272225	21.1168
GCST90027756	k__Bacteria.p__Actinobacteria.c__Actinobacteria.o__Bifidobacteriales.f__Bifidobacteriaceae.g__Bifidobacterium.s__Bifidobacterium_catenulatum	rs76993859	9	26245338	G	A	-0.379147	0.0842051	0.0665616	6.71073e-06	TRUE	reported	textfile	7738	0.00261321	20.2687
GCST90027756	k__Bacteria.p__Actinobacteria.c__Actinobacteria.o__Bifidobacteriales.f__Bifidobacteriaceae.g__Bifidobacterium.s__Bifidobacterium_catenulatum	rs12580899	12	125409716	C	G	-0.252223	0.0546145	0.16696	3.86992e-06	TRUE	reported	textfile	7738	0.00274872	21.3227
GCST90027756	k__Bacteria.p__Actinobacteria.c__Actinobacteria.o__Bifidobacteriales.f__Bifidobacteriaceae.g__Bifidobacterium.s__Bifidobacterium_catenulatum	rs80133499	18	6265012	A	C	0.388075	0.0868196	0.078645	7.82552e-06	TRUE	reported	textfile	7738	0.00257542	19.9749
GCST90027757	k__Bacteria.p__Actinobacteria.c__Actinobacteria.o__Bifidobacteriales.f__Bifidobacteriaceae.g__Bifidobacterium.s__Bifidobacterium_longum	rs13391731	2	35127980	G	A	-0.0876715	0.018818	0.321654	3.17875e-06	TRUE	reported	textfile	7738	0.00279721	21.6999
GCST90027757	k__Bacteria.p__Actinobacteria.c__Actinobacteria.o__Bifidobacteriales.f__Bifidobacteriaceae.g__Bifidobacterium.s__Bifidobacterium_longum	rs6546996	2	75637636	G	A	-0.122113	0.0273032	0.125529	7.73231e-06	TRUE	reported	textfile	7738	0.00257836	19.9978
GCST90027757	k__Bacteria.p__Actinobacteria.c__Actinobacteria.o__Bifidobacteriales.f__Bifidobacteriaceae.g__Bifidobacterium.s__Bifidobacterium_longum	rs1446585	2	136407479	G	A	0.115634	0.0209054	0.22812	3.1787e-08	TRUE	reported	textfile	7738	0.00393833	30.5873
GCST90027757	k__Bacteria.p__Actinobacteria.c__Actinobacteria.o__Bifidobacteriales.f__Bifidobacteriaceae.g__Bifidobacterium.s__Bifidobacterium_longum	rs6780177	3	21647818	T	C	0.128654	0.0263775	0.133534	1.07481e-06	TRUE	reported	textfile	7738	0.00306492	23.7831
GCST90027757	k__Bacteria.p__Actinobacteria.c__Actinobacteria.o__Bifidobacteriales.f__Bifidobacteriaceae.g__Bifidobacterium.s__Bifidobacterium_longum	rs11721919	4	84286100	G	C	-0.0863411	0.0191923	0.494196	6.83598e-06	TRUE	reported	textfile	7738	0.00260866	20.2334
GCST90027757	k__Bacteria.p__Actinobacteria.c__Actinobacteria.o__Bifidobacteriales.f__Bifidobacteriaceae.g__Bifidobacterium.s__Bifidobacterium_longum	rs10033190	4	118215853	C	T	0.0978871	0.0207273	0.751453	2.32815e-06	TRUE	reported	textfile	7738	0.00287401	22.2975
GCST90027757	k__Bacteria.p__Actinobacteria.c__Actinobacteria.o__Bifidobacteriales.f__Bifidobacteriaceae.g__Bifidobacterium.s__Bifidobacterium_longum	rs7761703	6	1602451	T	A	-0.155642	0.0311847	0.0990624	6.00741e-07	TRUE	reported	textfile	7738	0.00320883	24.9034
GCST90027757	k__Bacteria.p__Actinobacteria.c__Actinobacteria.o__Bifidobacteriales.f__Bifidobacteriaceae.g__Bifidobacterium.s__Bifidobacterium_longum	rs11786426	8	74432076	G	A	0.0825932	0.0184837	0.349925	7.8794e-06	TRUE	reported	textfile	7738	0.00257373	19.9617
GCST90027757	k__Bacteria.p__Actinobacteria.c__Actinobacteria.o__Bifidobacteriales.f__Bifidobacteriaceae.g__Bifidobacterium.s__Bifidobacterium_longum	rs13264085	8	127678826	A	T	0.0990459	0.0223532	0.195272	9.38219e-06	TRUE	reported	textfile	7738	0.00253083	19.6282
GCST90027757	k__Bacteria.p__Actinobacteria.c__Actinobacteria.o__Bifidobacteriales.f__Bifidobacteriaceae.g__Bifidobacterium.s__Bifidobacterium_longum	rs10843776	12	30699515	G	T	-0.0925649	0.0205387	0.257126	6.57958e-06	TRUE	reported	textfile	7738	0.00261806	20.3065
GCST90027757	k__Bacteria.p__Actinobacteria.c__Actinobacteria.o__Bifidobacteriales.f__Bifidobacteriaceae.g__Bifidobacterium.s__Bifidobacterium_longum	rs77019567	12	102075870	A	T	0.177891	0.0397631	0.0533973	7.68517e-06	TRUE	reported	textfile	7738	0.00257987	20.0095
GCST90027757	k__Bacteria.p__Actinobacteria.c__Actinobacteria.o__Bifidobacteriales.f__Bifidobacteriaceae.g__Bifidobacterium.s__Bifidobacterium_longum	rs73412051	12	119644004	A	G	0.155347	0.0334656	0.0787996	3.45062e-06	TRUE	reported	textfile	7738	0.00277698	21.5425
GCST90027758	k__Bacteria.p__Actinobacteria.c__Actinobacteria.o__Coriobacteriales.f__Coriobacteriaceae.g__Adlercreutzia.s__Adlercreutzia_equolifaciens	rs7532302	1	156659768	T	C	-0.122325	0.0253292	0.667952	1.36931e-06	TRUE	reported	textfile	7738	0.00300507	23.3173
GCST90027758	k__Bacteria.p__Actinobacteria.c__Actinobacteria.o__Coriobacteriales.f__Coriobacteriaceae.g__Adlercreutzia.s__Adlercreutzia_equolifaciens	rs148883344	2	16345561	A	C	0.212645	0.0457604	0.0848704	3.36913e-06	TRUE	reported	textfile	7738	0.00278287	21.5884
GCST90027758	k__Bacteria.p__Actinobacteria.c__Actinobacteria.o__Coriobacteriales.f__Coriobacteriaceae.g__Adlercreutzia.s__Adlercreutzia_equolifaciens	rs72682613	4	122877809	T	C	-0.136352	0.0308172	0.186661	9.66522e-06	TRUE	reported	textfile	7738	0.00252353	19.5714
GCST90027758	k__Bacteria.p__Actinobacteria.c__Actinobacteria.o__Coriobacteriales.f__Coriobacteriaceae.g__Adlercreutzia.s__Adlercreutzia_equolifaciens	rs9347737	6	163740322	G	A	-0.108442	0.0244839	0.422944	9.46293e-06	TRUE	reported	textfile	7738	0.00252873	19.6118
GCST90027758	k__Bacteria.p__Actinobacteria.c__Actinobacteria.o__Coriobacteriales.f__Coriobacteriaceae.g__Adlercreutzia.s__Adlercreutzia_equolifaciens	rs62529678	8	84315197	A	G	0.118588	0.0267934	0.286471	9.59805e-06	TRUE	reported	textfile	7738	0.00252524	19.5847
GCST90027758	k__Bacteria.p__Actinobacteria.c__Actinobacteria.o__Coriobacteriales.f__Coriobacteriaceae.g__Adlercreutzia.s__Adlercreutzia_equolifaciens	rs609909	9	12866508	C	G	-0.255589	0.0543213	0.946447	2.53699e-06	TRUE	reported	textfile	7738	0.00285282	22.1326
GCST90027758	k__Bacteria.p__Actinobacteria.c__Actinobacteria.o__Coriobacteriales.f__Coriobacteriaceae.g__Adlercreutzia.s__Adlercreutzia_equolifaciens	rs73546364	13	37318533	T	C	-0.221358	0.0481341	0.0705586	4.2497e-06	TRUE	reported	textfile	7738	0.00272566	21.1433
GCST90027759	k__Bacteria.p__Actinobacteria.c__Actinobacteria.o__Coriobacteriales.f__Coriobacteriaceae.g__Collinsella.s__Collinsella_aerofaciens	rs17553786	6	92192361	T	C	0.165776	0.0366453	0.0624097	6.07402e-06	TRUE	reported	textfile	7738	0.00263773	20.4594
GCST90027759	k__Bacteria.p__Actinobacteria.c__Actinobacteria.o__Coriobacteriales.f__Coriobacteriaceae.g__Collinsella.s__Collinsella_aerofaciens	rs7831606	8	128455694	A	T	-0.103329	0.0233385	0.160938	9.53656e-06	TRUE	reported	textfile	7738	0.00252682	19.597
GCST90027759	k__Bacteria.p__Actinobacteria.c__Actinobacteria.o__Coriobacteriales.f__Coriobacteriaceae.g__Collinsella.s__Collinsella_aerofaciens	rs550057	9	136146597	T	C	0.108642	0.0193746	0.251842	2.05314e-08	TRUE	reported	textfile	7738	0.00404709	31.4355
GCST90027759	k__Bacteria.p__Actinobacteria.c__Actinobacteria.o__Coriobacteriales.f__Coriobacteriaceae.g__Collinsella.s__Collinsella_aerofaciens	rs72774015	10	5138104	A	G	0.177381	0.0392824	0.0511835	6.31606e-06	TRUE	reported	textfile	7738	0.00262812	20.3847
GCST90027759	k__Bacteria.p__Actinobacteria.c__Actinobacteria.o__Coriobacteriales.f__Coriobacteriaceae.g__Collinsella.s__Collinsella_aerofaciens	rs61877169	11	12272720	G	A	0.104615	0.0229385	0.166305	5.09884e-06	TRUE	reported	textfile	7738	0.0026808	20.7944
GCST90027759	k__Bacteria.p__Actinobacteria.c__Actinobacteria.o__Coriobacteriales.f__Coriobacteriaceae.g__Collinsella.s__Collinsella_aerofaciens	rs61940669	12	128462574	A	G	0.146989	0.0326009	0.113419	6.52197e-06	TRUE	reported	textfile	7738	0.00262022	20.3233
GCST90027759	k__Bacteria.p__Actinobacteria.c__Actinobacteria.o__Coriobacteriales.f__Coriobacteriaceae.g__Collinsella.s__Collinsella_aerofaciens	rs7147611	14	95024931	A	G	-0.0805696	0.0180507	0.655985	8.06228e-06	TRUE	reported	textfile	7738	0.00256809	19.9179
GCST90027759	k__Bacteria.p__Actinobacteria.c__Actinobacteria.o__Coriobacteriales.f__Coriobacteriaceae.g__Collinsella.s__Collinsella_aerofaciens	rs72845940	17	64585285	T	G	0.124891	0.0259236	0.125286	1.45252e-06	TRUE	reported	textfile	7738	0.00299049	23.2038
GCST90027759	k__Bacteria.p__Actinobacteria.c__Actinobacteria.o__Coriobacteriales.f__Coriobacteriaceae.g__Collinsella.s__Collinsella_aerofaciens	rs386274	20	55030081	A	C	0.0990318	0.0203866	0.220805	1.18767e-06	TRUE	reported	textfile	7738	0.00304024	23.591
GCST90027760	k__Bacteria.p__Actinobacteria.c__Actinobacteria.o__Coriobacteriales.f__Coriobacteriaceae.g__Eggerthella.s__Eggerthella_unclassified	rs141306664	2	103065467	G	A	-0.345992	0.0762136	0.0503485	5.63178e-06	TRUE	reported	textfile	7738	0.00265633	20.6041
GCST90027760	k__Bacteria.p__Actinobacteria.c__Actinobacteria.o__Coriobacteriales.f__Coriobacteriaceae.g__Eggerthella.s__Eggerthella_unclassified	rs35315167	11	20188946	T	C	-0.341169	0.0757681	0.0508565	6.70614e-06	TRUE	reported	textfile	7738	0.00261337	20.27
GCST90027760	k__Bacteria.p__Actinobacteria.c__Actinobacteria.o__Coriobacteriales.f__Coriobacteriaceae.g__Eggerthella.s__Eggerthella_unclassified	rs1245457	14	27666390	T	G	-0.284764	0.0633653	0.92666	6.98962e-06	TRUE	reported	textfile	7738	0.00260319	20.1909
GCST90027761	k__Bacteria.p__Actinobacteria.c__Actinobacteria.o__Coriobacteriales.f__Coriobacteriaceae.g__Gordonibacter.s__Gordonibacter_pamelaeae	rs7553861	1	25484633	G	T	-0.205731	0.0450735	0.662171	5.01052e-06	TRUE	reported	textfile	7738	0.0026851	20.8279
GCST90027761	k__Bacteria.p__Actinobacteria.c__Actinobacteria.o__Coriobacteriales.f__Coriobacteriaceae.g__Gordonibacter.s__Gordonibacter_pamelaeae	rs12637754	3	69840865	G	A	-0.295809	0.0665444	0.130241	8.77701e-06	TRUE	reported	textfile	7738	0.00254721	19.7556
GCST90027761	k__Bacteria.p__Actinobacteria.c__Actinobacteria.o__Coriobacteriales.f__Coriobacteriaceae.g__Gordonibacter.s__Gordonibacter_pamelaeae	rs2966752	5	109401940	G	A	0.209792	0.044229	0.594667	2.10249e-06	TRUE	reported	textfile	7738	0.00289917	22.4932
GCST90027761	k__Bacteria.p__Actinobacteria.c__Actinobacteria.o__Coriobacteriales.f__Coriobacteriaceae.g__Gordonibacter.s__Gordonibacter_pamelaeae	rs62481637	8	3804179	C	T	0.310466	0.0668346	0.118952	3.3961e-06	TRUE	reported	textfile	7738	0.00278091	21.5731
GCST90027762	k__Bacteria.p__Bacteroidetes.c__Bacteroidia.o__Bacteroidales.f__Bacteroidales_noname.g__Bacteroidales_noname.s__Bacteroidales_bacterium_ph8	rs2465095	2	137536904	G	A	-0.0817186	0.0166929	0.417237	9.80985e-07	TRUE	reported	textfile	7738	0.0030875	23.9589
GCST90027762	k__Bacteria.p__Bacteroidetes.c__Bacteroidia.o__Bacteroidales.f__Bacteroidales_noname.g__Bacteroidales_noname.s__Bacteroidales_bacterium_ph8	rs203770	2	200897873	C	T	-0.0823321	0.0178522	0.32844	3.99046e-06	TRUE	reported	textfile	7738	0.00274116	21.2639
GCST90027762	k__Bacteria.p__Bacteroidetes.c__Bacteroidia.o__Bacteroidales.f__Bacteroidales_noname.g__Bacteroidales_noname.s__Bacteroidales_bacterium_ph8	rs55712042	4	2706103	G	A	0.0752817	0.0168888	0.536767	8.29244e-06	TRUE	reported	textfile	7738	0.00256117	19.8641
GCST90027762	k__Bacteria.p__Bacteroidetes.c__Bacteroidia.o__Bacteroidales.f__Bacteroidales_noname.g__Bacteroidales_noname.s__Bacteroidales_bacterium_ph8	rs2700958	7	36134000	A	G	0.131635	0.0296165	0.0912533	8.80264e-06	TRUE	reported	textfile	7738	0.0025465	19.75
GCST90027762	k__Bacteria.p__Bacteroidetes.c__Bacteroidia.o__Bacteroidales.f__Bacteroidales_noname.g__Bacteroidales_noname.s__Bacteroidales_bacterium_ph8	rs12449080	16	73660160	G	C	0.086934	0.0178413	0.664356	1.10119e-06	TRUE	reported	textfile	7738	0.00305892	23.7365
GCST90027762	k__Bacteria.p__Bacteroidetes.c__Bacteroidia.o__Bacteroidales.f__Bacteroidales_noname.g__Bacteroidales_noname.s__Bacteroidales_bacterium_ph8	rs2008778	17	36156378	A	C	-0.0981686	0.0215664	0.219845	5.31549e-06	TRUE	reported	textfile	7738	0.00267056	20.7148
GCST90027762	k__Bacteria.p__Bacteroidetes.c__Bacteroidia.o__Bacteroidales.f__Bacteroidales_noname.g__Bacteroidales_noname.s__Bacteroidales_bacterium_ph8	rs12602625	17	65679135	C	G	-0.16527	0.0370136	0.058124	8.00239e-06	TRUE	reported	textfile	7738	0.00256992	19.9321
GCST90027762	k__Bacteria.p__Bacteroidetes.c__Bacteroidia.o__Bacteroidales.f__Bacteroidales_noname.g__Bacteroidales_noname.s__Bacteroidales_bacterium_ph8	rs35445518	19	46908968	C	A	0.0910584	0.0204129	0.769202	8.16455e-06	TRUE	reported	textfile	7738	0.00256499	19.8938
GCST90027763	k__Bacteria.p__Bacteroidetes.c__Bacteroidia.o__Bacteroidales.f__Porphyromonadaceae.g__Barnesiella.s__Barnesiella_intestinihominis	rs78335793	1	175415285	T	C	0.134728	0.0296875	0.0949423	5.67399e-06	TRUE	reported	textfile	7738	0.00265449	20.5898
GCST90027763	k__Bacteria.p__Bacteroidetes.c__Bacteroidia.o__Bacteroidales.f__Porphyromonadaceae.g__Barnesiella.s__Barnesiella_intestinihominis	rs62135856	2	38063634	A	G	0.153113	0.0333452	0.0776336	4.39565e-06	TRUE	reported	textfile	7738	0.00271734	21.0786
GCST90027763	k__Bacteria.p__Bacteroidetes.c__Bacteroidia.o__Bacteroidales.f__Porphyromonadaceae.g__Barnesiella.s__Barnesiella_intestinihominis	rs67396441	2	127772373	T	C	-0.078774	0.0173338	0.385942	5.50569e-06	TRUE	reported	textfile	7738	0.0026619	20.6475
GCST90027763	k__Bacteria.p__Bacteroidetes.c__Bacteroidia.o__Bacteroidales.f__Porphyromonadaceae.g__Barnesiella.s__Barnesiella_intestinihominis	rs2132254	3	65846859	T	C	0.0813722	0.0183979	0.5894	9.73773e-06	TRUE	reported	textfile	7738	0.00252169	19.5571
GCST90027763	k__Bacteria.p__Bacteroidetes.c__Bacteroidia.o__Bacteroidales.f__Porphyromonadaceae.g__Barnesiella.s__Barnesiella_intestinihominis	rs115004061	3	109435292	T	C	-0.189853	0.0427218	0.0506658	8.833e-06	TRUE	reported	textfile	7738	0.00254565	19.7434
GCST90027763	k__Bacteria.p__Bacteroidetes.c__Bacteroidia.o__Bacteroidales.f__Porphyromonadaceae.g__Barnesiella.s__Barnesiella_intestinihominis	rs9884588	4	32616774	T	C	0.0829817	0.0179739	0.370832	3.89717e-06	TRUE	reported	textfile	7738	0.00274699	21.3093
GCST90027763	k__Bacteria.p__Bacteroidetes.c__Bacteroidia.o__Bacteroidales.f__Porphyromonadaceae.g__Barnesiella.s__Barnesiella_intestinihominis	rs72957980	4	106425877	A	C	-0.15575	0.0345398	0.0681974	6.50457e-06	TRUE	reported	textfile	7738	0.00262088	20.3284
GCST90027763	k__Bacteria.p__Bacteroidetes.c__Bacteroidia.o__Bacteroidales.f__Porphyromonadaceae.g__Barnesiella.s__Barnesiella_intestinihominis	rs6920861	6	167939982	C	T	-0.111339	0.0209362	0.253827	1.04903e-07	TRUE	reported	textfile	7738	0.00364155	28.274
GCST90027763	k__Bacteria.p__Bacteroidetes.c__Bacteroidia.o__Bacteroidales.f__Porphyromonadaceae.g__Barnesiella.s__Barnesiella_intestinihominis	rs74448867	8	3804085	G	A	0.168486	0.0349489	0.0685882	1.42902e-06	TRUE	reported	textfile	7738	0.00299452	23.2352
GCST90027763	k__Bacteria.p__Bacteroidetes.c__Bacteroidia.o__Bacteroidales.f__Porphyromonadaceae.g__Barnesiella.s__Barnesiella_intestinihominis	rs700801	9	79234647	A	G	0.100962	0.0222594	0.81313	5.74155e-06	TRUE	reported	textfile	7738	0.00265158	20.5672
GCST90027763	k__Bacteria.p__Bacteroidetes.c__Bacteroidia.o__Bacteroidales.f__Porphyromonadaceae.g__Barnesiella.s__Barnesiella_intestinihominis	rs8029854	15	77314031	C	T	-0.109071	0.0224716	0.811072	1.21164e-06	TRUE	reported	textfile	7738	0.0030353	23.5525
GCST90027763	k__Bacteria.p__Bacteroidetes.c__Bacteroidia.o__Bacteroidales.f__Porphyromonadaceae.g__Barnesiella.s__Barnesiella_intestinihominis	rs1078988	15	101902700	C	T	0.0935179	0.0205925	0.257608	5.58907e-06	TRUE	reported	textfile	7738	0.0026582	20.6187
GCST90027763	k__Bacteria.p__Bacteroidetes.c__Bacteroidia.o__Bacteroidales.f__Porphyromonadaceae.g__Barnesiella.s__Barnesiella_intestinihominis	rs34437635	22	45256730	T	C	0.161911	0.0350088	0.072341	3.74857e-06	TRUE	reported	textfile	7738	0.00275657	21.3838
GCST90027764	k__Bacteria.p__Bacteroidetes.c__Bacteroidia.o__Bacteroidales.f__Porphyromonadaceae.g__Coprobacter.s__Coprobacter_fastidiosus	rs75238635	4	177157192	A	G	0.196849	0.0415042	0.0856001	2.10716e-06	TRUE	reported	textfile	7738	0.00289863	22.489
GCST90027764	k__Bacteria.p__Bacteroidetes.c__Bacteroidia.o__Bacteroidales.f__Porphyromonadaceae.g__Coprobacter.s__Coprobacter_fastidiosus	rs112428203	7	147486250	T	C	-0.139492	0.0305328	0.174616	4.90998e-06	TRUE	reported	textfile	7738	0.00269009	20.8667
GCST90027764	k__Bacteria.p__Bacteroidetes.c__Bacteroidia.o__Bacteroidales.f__Porphyromonadaceae.g__Coprobacter.s__Coprobacter_fastidiosus	rs2697923	11	47363215	T	G	-0.122603	0.024144	0.651908	3.81432e-07	TRUE	reported	textfile	7738	0.00332133	25.7794
GCST90027764	k__Bacteria.p__Bacteroidetes.c__Bacteroidia.o__Bacteroidales.f__Porphyromonadaceae.g__Coprobacter.s__Coprobacter_fastidiosus	rs1896610	12	20347763	A	G	-0.134792	0.0289918	0.202817	3.33028e-06	TRUE	reported	textfile	7738	0.00278573	21.6106
GCST90027764	k__Bacteria.p__Bacteroidetes.c__Bacteroidia.o__Bacteroidales.f__Porphyromonadaceae.g__Coprobacter.s__Coprobacter_fastidiosus	rs79594952	13	59329981	G	A	0.171836	0.0334913	0.146863	2.88556e-07	TRUE	reported	textfile	7738	0.00339048	26.318
GCST90027764	k__Bacteria.p__Bacteroidetes.c__Bacteroidia.o__Bacteroidales.f__Porphyromonadaceae.g__Coprobacter.s__Coprobacter_fastidiosus	rs12232484	17	21062412	C	T	-0.125506	0.0237135	0.445343	1.20587e-07	TRUE	reported	textfile	7738	0.00360695	28.0044
GCST90027764	k__Bacteria.p__Bacteroidetes.c__Bacteroidia.o__Bacteroidales.f__Porphyromonadaceae.g__Coprobacter.s__Coprobacter_fastidiosus	rs12463384	19	21799037	A	C	0.113367	0.0244873	0.373021	3.66292e-06	TRUE	reported	textfile	7738	0.00276227	21.4281
GCST90027765	k__Bacteria.p__Bacteroidetes.c__Bacteroidia.o__Bacteroidales.f__Porphyromonadaceae.g__Odoribacter.s__Odoribacter_splanchnicus	rs13096936	3	42925008	G	A	0.109896	0.0208761	0.289539	1.40813e-07	TRUE	reported	textfile	7738	0.00356846	27.7045
GCST90027765	k__Bacteria.p__Bacteroidetes.c__Bacteroidia.o__Bacteroidales.f__Porphyromonadaceae.g__Odoribacter.s__Odoribacter_splanchnicus	rs2383400	4	180655477	A	G	0.0862234	0.0189004	0.525855	5.06745e-06	TRUE	reported	textfile	7738	0.00268232	20.8062
GCST90027765	k__Bacteria.p__Bacteroidetes.c__Bacteroidia.o__Bacteroidales.f__Porphyromonadaceae.g__Odoribacter.s__Odoribacter_splanchnicus	rs11111	5	37814102	C	T	-0.103454	0.0234163	0.183291	9.9605e-06	TRUE	reported	textfile	7738	0.00251614	19.5139
GCST90027765	k__Bacteria.p__Bacteroidetes.c__Bacteroidia.o__Bacteroidales.f__Porphyromonadaceae.g__Odoribacter.s__Odoribacter_splanchnicus	rs76880769	6	68516989	A	G	-0.187932	0.0419932	0.0558398	7.63041e-06	TRUE	reported	textfile	7738	0.00258162	20.0231
GCST90027765	k__Bacteria.p__Bacteroidetes.c__Bacteroidia.o__Bacteroidales.f__Porphyromonadaceae.g__Odoribacter.s__Odoribacter_splanchnicus	rs6583351	7	186119	C	T	0.0851714	0.0187403	0.514788	5.49817e-06	TRUE	reported	textfile	7738	0.00266224	20.6501
GCST90027765	k__Bacteria.p__Bacteroidetes.c__Bacteroidia.o__Bacteroidales.f__Porphyromonadaceae.g__Odoribacter.s__Odoribacter_splanchnicus	rs7011780	8	125596990	C	A	0.130826	0.0292709	0.11191	7.84129e-06	TRUE	reported	textfile	7738	0.00257492	19.971
GCST90027765	k__Bacteria.p__Bacteroidetes.c__Bacteroidia.o__Bacteroidales.f__Porphyromonadaceae.g__Odoribacter.s__Odoribacter_splanchnicus	rs7019674	9	81809148	C	T	-0.0842361	0.0187999	0.49146	7.44085e-06	TRUE	reported	textfile	7738	0.00258781	20.0712
GCST90027765	k__Bacteria.p__Bacteroidetes.c__Bacteroidia.o__Bacteroidales.f__Porphyromonadaceae.g__Odoribacter.s__Odoribacter_splanchnicus	rs2470427	12	2075984	T	C	0.0905437	0.0184222	0.487964	8.88156e-07	TRUE	reported	textfile	7738	0.00311209	24.1503
GCST90027765	k__Bacteria.p__Bacteroidetes.c__Bacteroidia.o__Bacteroidales.f__Porphyromonadaceae.g__Odoribacter.s__Odoribacter_splanchnicus	rs495710	15	46935830	T	C	-0.0921548	0.0185091	0.472152	6.39534e-07	TRUE	reported	textfile	7738	0.00319334	24.7828
GCST90027765	k__Bacteria.p__Bacteroidetes.c__Bacteroidia.o__Bacteroidales.f__Porphyromonadaceae.g__Odoribacter.s__Odoribacter_splanchnicus	rs366171	16	66906450	T	A	-0.0978055	0.0190936	0.388087	3.01632e-07	TRUE	reported	textfile	7738	0.0033795	26.2325
GCST90027765	k__Bacteria.p__Bacteroidetes.c__Bacteroidia.o__Bacteroidales.f__Porphyromonadaceae.g__Odoribacter.s__Odoribacter_splanchnicus	rs117633633	16	87943237	A	G	0.191045	0.0422441	0.0686066	6.11419e-06	TRUE	reported	textfile	7738	0.00263611	20.4468
GCST90027765	k__Bacteria.p__Bacteroidetes.c__Bacteroidia.o__Bacteroidales.f__Porphyromonadaceae.g__Odoribacter.s__Odoribacter_splanchnicus	rs74682567	17	37804675	G	A	-0.201543	0.0417131	0.0650097	1.35406e-06	TRUE	reported	textfile	7738	0.00300784	23.3388
GCST90027765	k__Bacteria.p__Bacteroidetes.c__Bacteroidia.o__Bacteroidales.f__Porphyromonadaceae.g__Odoribacter.s__Odoribacter_splanchnicus	rs73619447	20	61629312	T	C	-0.172843	0.0389841	0.0602449	9.26388e-06	TRUE	reported	textfile	7738	0.00253395	19.6524
GCST90027765	k__Bacteria.p__Bacteroidetes.c__Bacteroidia.o__Bacteroidales.f__Porphyromonadaceae.g__Odoribacter.s__Odoribacter_splanchnicus	rs5754282	22	33176834	C	A	0.101205	0.0224536	0.227051	6.56532e-06	TRUE	reported	textfile	7738	0.0026186	20.3106
GCST90027766	k__Bacteria.p__Bacteroidetes.c__Bacteroidia.o__Bacteroidales.f__Porphyromonadaceae.g__Parabacteroides.s__Parabacteroides_distasonis	rs6688656	1	166377590	G	T	-0.0827272	0.0185553	0.57415	8.25652e-06	TRUE	reported	textfile	7738	0.00256224	19.8724
GCST90027766	k__Bacteria.p__Bacteroidetes.c__Bacteroidia.o__Bacteroidales.f__Porphyromonadaceae.g__Parabacteroides.s__Parabacteroides_distasonis	rs62227335	3	140418	T	C	-0.216031	0.0401629	0.0539575	7.49479e-08	TRUE	reported	textfile	7738	0.00372508	28.9249
GCST90027766	k__Bacteria.p__Bacteroidetes.c__Bacteroidia.o__Bacteroidales.f__Porphyromonadaceae.g__Parabacteroides.s__Parabacteroides_distasonis	rs4618483	6	79909472	A	T	0.0862656	0.0183788	0.505282	2.68221e-06	TRUE	reported	textfile	7738	0.00283909	22.0257
GCST90027766	k__Bacteria.p__Bacteroidetes.c__Bacteroidia.o__Bacteroidales.f__Porphyromonadaceae.g__Parabacteroides.s__Parabacteroides_distasonis	rs3735683	7	1025533	T	C	0.10494	0.0220496	0.21672	1.94295e-06	TRUE	reported	textfile	7738	0.00291865	22.6448
GCST90027766	k__Bacteria.p__Bacteroidetes.c__Bacteroidia.o__Bacteroidales.f__Porphyromonadaceae.g__Parabacteroides.s__Parabacteroides_distasonis	rs3814989	7	18634822	C	T	0.09487	0.0208954	0.25714	5.61891e-06	TRUE	reported	textfile	7738	0.00265689	20.6085
GCST90027766	k__Bacteria.p__Bacteroidetes.c__Bacteroidia.o__Bacteroidales.f__Porphyromonadaceae.g__Parabacteroides.s__Parabacteroides_distasonis	rs6970565	7	46173126	C	T	-0.0869376	0.0192049	0.371978	5.98711e-06	TRUE	reported	textfile	7738	0.00264128	20.487
GCST90027766	k__Bacteria.p__Bacteroidetes.c__Bacteroidia.o__Bacteroidales.f__Porphyromonadaceae.g__Parabacteroides.s__Parabacteroides_distasonis	rs7853135	9	105974249	C	T	-0.0868403	0.0191875	0.660589	6.01482e-06	TRUE	reported	textfile	7738	0.00264014	20.4782
GCST90027766	k__Bacteria.p__Bacteroidetes.c__Bacteroidia.o__Bacteroidales.f__Porphyromonadaceae.g__Parabacteroides.s__Parabacteroides_distasonis	rs60248492	16	69943500	G	C	-0.187154	0.0388118	0.0602122	1.42059e-06	TRUE	reported	textfile	7738	0.00299598	23.2466
GCST90027766	k__Bacteria.p__Bacteroidetes.c__Bacteroidia.o__Bacteroidales.f__Porphyromonadaceae.g__Parabacteroides.s__Parabacteroides_distasonis	rs6603134	19	8106521	G	A	-0.0823059	0.0183647	0.593815	7.40355e-06	TRUE	reported	textfile	7738	0.00258904	20.0808
GCST90027767	k__Bacteria.p__Bacteroidetes.c__Bacteroidia.o__Bacteroidales.f__Porphyromonadaceae.g__Parabacteroides.s__Parabacteroides_goldsteinii	rs12617695	2	2894009	T	C	-0.2545	0.0570862	0.11152	8.26649e-06	TRUE	reported	textfile	7738	0.00256194	19.8701
GCST90027767	k__Bacteria.p__Bacteroidetes.c__Bacteroidia.o__Bacteroidales.f__Porphyromonadaceae.g__Parabacteroides.s__Parabacteroides_goldsteinii	rs1357368	2	216625794	T	C	0.219779	0.0430468	0.268075	3.29781e-07	TRUE	reported	textfile	7738	0.00335738	26.0602
GCST90027767	k__Bacteria.p__Bacteroidetes.c__Bacteroidia.o__Bacteroidales.f__Porphyromonadaceae.g__Parabacteroides.s__Parabacteroides_goldsteinii	rs2898012	5	56719668	G	A	0.181674	0.0397493	0.732202	4.86606e-06	TRUE	reported	textfile	7738	0.00269231	20.8839
GCST90027767	k__Bacteria.p__Bacteroidetes.c__Bacteroidia.o__Bacteroidales.f__Porphyromonadaceae.g__Parabacteroides.s__Parabacteroides_goldsteinii	rs3973922	7	71112510	C	A	0.174374	0.0387882	0.675078	6.93974e-06	TRUE	reported	textfile	7738	0.00260495	20.2046
GCST90027767	k__Bacteria.p__Bacteroidetes.c__Bacteroidia.o__Bacteroidales.f__Porphyromonadaceae.g__Parabacteroides.s__Parabacteroides_goldsteinii	rs988862	8	114196676	A	T	0.175621	0.0380297	0.284176	3.87456e-06	TRUE	reported	textfile	7738	0.00274842	21.3204
GCST90027767	k__Bacteria.p__Bacteroidetes.c__Bacteroidia.o__Bacteroidales.f__Porphyromonadaceae.g__Parabacteroides.s__Parabacteroides_goldsteinii	rs8006060	14	52768125	G	A	-0.242375	0.0533469	0.130169	5.53604e-06	TRUE	reported	textfile	7738	0.00266055	20.6369
GCST90027767	k__Bacteria.p__Bacteroidetes.c__Bacteroidia.o__Bacteroidales.f__Porphyromonadaceae.g__Parabacteroides.s__Parabacteroides_goldsteinii	rs12879040	14	93123991	A	G	-0.175377	0.0389933	0.324977	6.8715e-06	TRUE	reported	textfile	7738	0.00260738	20.2235
GCST90027768	k__Bacteria.p__Bacteroidetes.c__Bacteroidia.o__Bacteroidales.f__Porphyromonadaceae.g__Parabacteroides.s__Parabacteroides_johnsonii	rs11806181	1	60975097	T	G	-0.304541	0.0665955	0.0844595	4.80786e-06	TRUE	reported	textfile	7738	0.00269527	20.9069
GCST90027768	k__Bacteria.p__Bacteroidetes.c__Bacteroidia.o__Bacteroidales.f__Porphyromonadaceae.g__Parabacteroides.s__Parabacteroides_johnsonii	rs62163269	2	77881630	T	C	-0.261356	0.050743	0.169808	2.59689e-07	TRUE	reported	textfile	7738	0.00341662	26.5216
GCST90027768	k__Bacteria.p__Bacteroidetes.c__Bacteroidia.o__Bacteroidales.f__Porphyromonadaceae.g__Parabacteroides.s__Parabacteroides_johnsonii	rs11724182	4	4825522	T	C	0.297944	0.0639105	0.092553	3.13312e-06	TRUE	reported	textfile	7738	0.00280077	21.7276
GCST90027768	k__Bacteria.p__Bacteroidetes.c__Bacteroidia.o__Bacteroidales.f__Porphyromonadaceae.g__Parabacteroides.s__Parabacteroides_johnsonii	rs17693136	4	178513823	T	C	0.211231	0.042932	0.239085	8.64931e-07	TRUE	reported	textfile	7738	0.00311864	24.2013
GCST90027768	k__Bacteria.p__Bacteroidetes.c__Bacteroidia.o__Bacteroidales.f__Porphyromonadaceae.g__Parabacteroides.s__Parabacteroides_johnsonii	rs568692	5	4016609	C	T	-0.170235	0.0366008	0.445607	3.30112e-06	TRUE	reported	textfile	7738	0.0027879	21.6275
GCST90027768	k__Bacteria.p__Bacteroidetes.c__Bacteroidia.o__Bacteroidales.f__Porphyromonadaceae.g__Parabacteroides.s__Parabacteroides_johnsonii	rs598632	7	4166627	T	C	-0.272144	0.0601463	0.108492	6.04821e-06	TRUE	reported	textfile	7738	0.00263878	20.4676
GCST90027768	k__Bacteria.p__Bacteroidetes.c__Bacteroidia.o__Bacteroidales.f__Porphyromonadaceae.g__Parabacteroides.s__Parabacteroides_johnsonii	rs13265628	8	142353427	A	C	-0.272076	0.0607095	0.111797	7.40835e-06	TRUE	reported	textfile	7738	0.00258889	20.0796
GCST90027768	k__Bacteria.p__Bacteroidetes.c__Bacteroidia.o__Bacteroidales.f__Porphyromonadaceae.g__Parabacteroides.s__Parabacteroides_johnsonii	rs114845775	9	1809229	T	C	-0.287556	0.0642764	0.0924841	7.6862e-06	TRUE	reported	textfile	7738	0.00257983	20.0092
GCST90027768	k__Bacteria.p__Bacteroidetes.c__Bacteroidia.o__Bacteroidales.f__Porphyromonadaceae.g__Parabacteroides.s__Parabacteroides_johnsonii	rs12101679	15	36249420	A	G	-0.203089	0.0459139	0.197635	9.72268e-06	TRUE	reported	textfile	7738	0.00252207	19.5601
GCST90027769	k__Bacteria.p__Bacteroidetes.c__Bacteroidia.o__Bacteroidales.f__Porphyromonadaceae.g__Parabacteroides.s__Parabacteroides_merdae	rs12116657	1	63034646	C	A	-0.111275	0.0241536	0.186049	4.08581e-06	TRUE	reported	textfile	7738	0.00273535	21.2187
GCST90027769	k__Bacteria.p__Bacteroidetes.c__Bacteroidia.o__Bacteroidales.f__Porphyromonadaceae.g__Parabacteroides.s__Parabacteroides_merdae	rs7631540	3	113830519	T	C	0.0825402	0.0183823	0.454162	7.11582e-06	TRUE	reported	textfile	7738	0.00259879	20.1566
GCST90027769	k__Bacteria.p__Bacteroidetes.c__Bacteroidia.o__Bacteroidales.f__Porphyromonadaceae.g__Parabacteroides.s__Parabacteroides_merdae	rs1508792	5	98109148	C	G	-0.0876039	0.0183017	0.578673	1.69595e-06	TRUE	reported	textfile	7738	0.00295222	22.906
GCST90027769	k__Bacteria.p__Bacteroidetes.c__Bacteroidia.o__Bacteroidales.f__Porphyromonadaceae.g__Parabacteroides.s__Parabacteroides_merdae	rs702101	5	171276393	A	G	0.089625	0.0198436	0.623602	6.28498e-06	TRUE	reported	textfile	7738	0.00262933	20.3941
GCST90027769	k__Bacteria.p__Bacteroidetes.c__Bacteroidia.o__Bacteroidales.f__Porphyromonadaceae.g__Parabacteroides.s__Parabacteroides_merdae	rs66722558	6	132090239	T	G	0.199748	0.0409473	0.0540512	1.0707e-06	TRUE	reported	textfile	7738	0.00306586	23.7905
GCST90027769	k__Bacteria.p__Bacteroidetes.c__Bacteroidia.o__Bacteroidales.f__Porphyromonadaceae.g__Parabacteroides.s__Parabacteroides_merdae	rs4237122	9	133313115	A	G	0.141557	0.0307803	0.105188	4.2461e-06	TRUE	reported	textfile	7738	0.00272587	21.1449
GCST90027769	k__Bacteria.p__Bacteroidetes.c__Bacteroidia.o__Bacteroidales.f__Porphyromonadaceae.g__Parabacteroides.s__Parabacteroides_merdae	rs10733815	10	67316008	A	G	0.109025	0.0228223	0.776162	1.77821e-06	TRUE	reported	textfile	7738	0.00294053	22.815
GCST90027769	k__Bacteria.p__Bacteroidetes.c__Bacteroidia.o__Bacteroidales.f__Porphyromonadaceae.g__Parabacteroides.s__Parabacteroides_merdae	rs2005874	19	46810991	T	C	0.171144	0.0335108	0.0856528	3.27105e-07	TRUE	reported	textfile	7738	0.0033594	26.0759
GCST90027769	k__Bacteria.p__Bacteroidetes.c__Bacteroidia.o__Bacteroidales.f__Porphyromonadaceae.g__Parabacteroides.s__Parabacteroides_merdae	rs148330790	22	24326693	A	G	0.218192	0.0457119	0.0950615	1.81328e-06	TRUE	reported	textfile	7738	0.00293571	22.7775
GCST90027770	k__Bacteria.p__Bacteroidetes.c__Bacteroidia.o__Bacteroidales.f__Porphyromonadaceae.g__Parabacteroides.s__Parabacteroides_unclassified	rs10911039	1	182194093	G	A	0.145854	0.0316024	0.159331	3.92559e-06	TRUE	reported	textfile	7738	0.0027452	21.2953
GCST90027770	k__Bacteria.p__Bacteroidetes.c__Bacteroidia.o__Bacteroidales.f__Porphyromonadaceae.g__Parabacteroides.s__Parabacteroides_unclassified	rs1580572	3	67392138	T	A	0.12447	0.0268435	0.24215	3.53681e-06	TRUE	reported	textfile	7738	0.0027709	21.4952
GCST90027770	k__Bacteria.p__Bacteroidetes.c__Bacteroidia.o__Bacteroidales.f__Porphyromonadaceae.g__Parabacteroides.s__Parabacteroides_unclassified	rs12697058	5	67335548	C	T	-0.111505	0.0249869	0.596969	8.09948e-06	TRUE	reported	textfile	7738	0.00256696	19.9091
GCST90027770	k__Bacteria.p__Bacteroidetes.c__Bacteroidia.o__Bacteroidales.f__Porphyromonadaceae.g__Parabacteroides.s__Parabacteroides_unclassified	rs10281779	7	884704	G	A	0.108871	0.0231234	0.429621	2.49847e-06	TRUE	reported	textfile	7738	0.0028566	22.1619
GCST90027770	k__Bacteria.p__Bacteroidetes.c__Bacteroidia.o__Bacteroidales.f__Porphyromonadaceae.g__Parabacteroides.s__Parabacteroides_unclassified	rs2449506	8	98791018	C	T	-0.150144	0.0318987	0.150276	2.51488e-06	TRUE	reported	textfile	7738	0.00285498	22.1494
GCST90027770	k__Bacteria.p__Bacteroidetes.c__Bacteroidia.o__Bacteroidales.f__Porphyromonadaceae.g__Parabacteroides.s__Parabacteroides_unclassified	rs303729	9	14438751	G	C	0.141678	0.0318804	0.843436	8.82806e-06	TRUE	reported	textfile	7738	0.00254579	19.7445
GCST90027770	k__Bacteria.p__Bacteroidetes.c__Bacteroidia.o__Bacteroidales.f__Porphyromonadaceae.g__Parabacteroides.s__Parabacteroides_unclassified	rs12809872	12	130862390	T	C	-0.166807	0.0317329	0.160398	1.46753e-07	TRUE	reported	textfile	7738	0.00355821	27.6246
GCST90027770	k__Bacteria.p__Bacteroidetes.c__Bacteroidia.o__Bacteroidales.f__Porphyromonadaceae.g__Parabacteroides.s__Parabacteroides_unclassified	rs4943000	13	31631553	C	T	0.108843	0.0235487	0.584513	3.80033e-06	TRUE	reported	textfile	7738	0.00275319	21.3575
GCST90027771	k__Bacteria.p__Bacteroidetes.c__Bacteroidia.o__Bacteroidales.f__Prevotellaceae.g__Paraprevotella.s__Paraprevotella_clara	rs11678259	2	53508689	G	T	0.117013	0.0262963	0.320759	8.59568e-06	TRUE	reported	textfile	7738	0.00255234	19.7955
GCST90027771	k__Bacteria.p__Bacteroidetes.c__Bacteroidia.o__Bacteroidales.f__Prevotellaceae.g__Paraprevotella.s__Paraprevotella_clara	rs113022358	2	127208407	T	C	0.200395	0.0452748	0.0795312	9.59067e-06	TRUE	reported	textfile	7738	0.00252543	19.5862
GCST90027771	k__Bacteria.p__Bacteroidetes.c__Bacteroidia.o__Bacteroidales.f__Prevotellaceae.g__Paraprevotella.s__Paraprevotella_clara	rs6748817	2	205258852	G	A	0.15142	0.033392	0.824477	5.77067e-06	TRUE	reported	textfile	7738	0.00265034	20.5575
GCST90027771	k__Bacteria.p__Bacteroidetes.c__Bacteroidia.o__Bacteroidales.f__Prevotellaceae.g__Paraprevotella.s__Paraprevotella_clara	rs13429913	2	228058913	T	C	0.111297	0.0249482	0.385846	8.15386e-06	TRUE	reported	textfile	7738	0.00256531	19.8963
GCST90027771	k__Bacteria.p__Bacteroidetes.c__Bacteroidia.o__Bacteroidales.f__Prevotellaceae.g__Paraprevotella.s__Paraprevotella_clara	rs4459949	4	161237172	G	A	-0.16846	0.0323433	0.844497	1.90363e-07	TRUE	reported	textfile	7738	0.00349364	27.1216
GCST90027771	k__Bacteria.p__Bacteroidetes.c__Bacteroidia.o__Bacteroidales.f__Prevotellaceae.g__Paraprevotella.s__Paraprevotella_clara	rs56353270	6	3651407	A	G	-0.227444	0.0488069	0.0676608	3.16094e-06	TRUE	reported	textfile	7738	0.00279859	21.7107
GCST90027771	k__Bacteria.p__Bacteroidetes.c__Bacteroidia.o__Bacteroidales.f__Prevotellaceae.g__Paraprevotella.s__Paraprevotella_clara	rs9462447	6	12080585	C	A	-0.15346	0.0344169	0.144878	8.24006e-06	TRUE	reported	textfile	7738	0.00256273	19.8762
GCST90027771	k__Bacteria.p__Bacteroidetes.c__Bacteroidia.o__Bacteroidales.f__Prevotellaceae.g__Paraprevotella.s__Paraprevotella_clara	rs2027516	6	136131888	A	G	0.119616	0.0257131	0.313637	3.28807e-06	TRUE	reported	textfile	7738	0.00278887	21.6351
GCST90027771	k__Bacteria.p__Bacteroidetes.c__Bacteroidia.o__Bacteroidales.f__Prevotellaceae.g__Paraprevotella.s__Paraprevotella_clara	rs9397388	6	151626774	G	T	-0.113861	0.0252374	0.646438	6.43422e-06	TRUE	reported	textfile	7738	0.00262356	20.3492
GCST90027771	k__Bacteria.p__Bacteroidetes.c__Bacteroidia.o__Bacteroidales.f__Prevotellaceae.g__Paraprevotella.s__Paraprevotella_clara	rs12686124	9	109618233	G	A	-0.213224	0.0464187	0.0727698	4.35883e-06	TRUE	reported	textfile	7738	0.00271941	21.0947
GCST90027771	k__Bacteria.p__Bacteroidetes.c__Bacteroidia.o__Bacteroidales.f__Prevotellaceae.g__Paraprevotella.s__Paraprevotella_clara	rs1305081	13	29254871	A	G	0.182505	0.0361045	0.128637	4.30568e-07	TRUE	reported	textfile	7738	0.00329131	25.5456
GCST90027771	k__Bacteria.p__Bacteroidetes.c__Bacteroidia.o__Bacteroidales.f__Prevotellaceae.g__Paraprevotella.s__Paraprevotella_clara	rs57091306	19	53549135	G	C	0.170615	0.0374643	0.123836	5.26148e-06	TRUE	reported	textfile	7738	0.00267307	20.7343
GCST90027771	k__Bacteria.p__Bacteroidetes.c__Bacteroidia.o__Bacteroidales.f__Prevotellaceae.g__Paraprevotella.s__Paraprevotella_clara	rs73415022	22	35855603	C	T	0.174909	0.0351324	0.141355	6.40592e-07	TRUE	reported	textfile	7738	0.00319293	24.7796
GCST90027772	k__Bacteria.p__Bacteroidetes.c__Bacteroidia.o__Bacteroidales.f__Prevotellaceae.g__Paraprevotella.s__Paraprevotella_unclassified	rs891501	2	10086506	T	G	-0.156632	0.0329211	0.858175	1.9572e-06	TRUE	reported	textfile	7738	0.00291685	22.6308
GCST90027772	k__Bacteria.p__Bacteroidetes.c__Bacteroidia.o__Bacteroidales.f__Prevotellaceae.g__Paraprevotella.s__Paraprevotella_unclassified	rs72810711	2	27356929	C	G	0.114394	0.0255503	0.264503	7.56285e-06	TRUE	reported	textfile	7738	0.00258381	20.0401
GCST90027772	k__Bacteria.p__Bacteroidetes.c__Bacteroidia.o__Bacteroidales.f__Prevotellaceae.g__Paraprevotella.s__Paraprevotella_unclassified	rs11938983	4	98267549	T	C	0.108741	0.0246128	0.286213	9.95945e-06	TRUE	reported	textfile	7738	0.00251616	19.5141
GCST90027772	k__Bacteria.p__Bacteroidetes.c__Bacteroidia.o__Bacteroidales.f__Prevotellaceae.g__Paraprevotella.s__Paraprevotella_unclassified	rs246783	5	75669542	G	A	0.109297	0.0241709	0.578874	6.1296e-06	TRUE	reported	textfile	7738	0.00263549	20.442
GCST90027772	k__Bacteria.p__Bacteroidetes.c__Bacteroidia.o__Bacteroidales.f__Prevotellaceae.g__Paraprevotella.s__Paraprevotella_unclassified	rs6465823	7	101245403	T	G	0.120795	0.0260739	0.752057	3.60751e-06	TRUE	reported	textfile	7738	0.00276602	21.4573
GCST90027772	k__Bacteria.p__Bacteroidetes.c__Bacteroidia.o__Bacteroidales.f__Prevotellaceae.g__Paraprevotella.s__Paraprevotella_unclassified	rs7015972	8	18288003	A	G	0.106861	0.0234094	0.614719	4.99737e-06	TRUE	reported	textfile	7738	0.00268575	20.8329
GCST90027772	k__Bacteria.p__Bacteroidetes.c__Bacteroidia.o__Bacteroidales.f__Prevotellaceae.g__Paraprevotella.s__Paraprevotella_unclassified	rs10760885	9	105142673	A	T	0.112149	0.0222536	0.527096	4.66574e-07	TRUE	reported	textfile	7738	0.00327141	25.3907
GCST90027772	k__Bacteria.p__Bacteroidetes.c__Bacteroidia.o__Bacteroidales.f__Prevotellaceae.g__Paraprevotella.s__Paraprevotella_unclassified	rs1969724	10	102679088	A	T	0.140115	0.0307585	0.841389	5.23051e-06	TRUE	reported	textfile	7738	0.00267452	20.7456
GCST90027772	k__Bacteria.p__Bacteroidetes.c__Bacteroidia.o__Bacteroidales.f__Prevotellaceae.g__Paraprevotella.s__Paraprevotella_unclassified	rs4767918	12	121053044	C	T	0.109243	0.0235722	0.429707	3.57971e-06	TRUE	reported	textfile	7738	0.00276793	21.4721
GCST90027772	k__Bacteria.p__Bacteroidetes.c__Bacteroidia.o__Bacteroidales.f__Prevotellaceae.g__Paraprevotella.s__Paraprevotella_unclassified	rs12895134	14	94394345	A	G	0.0995816	0.0224842	0.555549	9.46926e-06	TRUE	reported	textfile	7738	0.00252856	19.6105
GCST90027773	k__Bacteria.p__Bacteroidetes.c__Bacteroidia.o__Bacteroidales.f__Prevotellaceae.g__Paraprevotella.s__Paraprevotella_xylaniphila	rs113640907	1	245894994	C	T	0.194644	0.0436384	0.11936	8.18158e-06	TRUE	reported	textfile	7738	0.00256448	19.8898
GCST90027773	k__Bacteria.p__Bacteroidetes.c__Bacteroidia.o__Bacteroidales.f__Prevotellaceae.g__Paraprevotella.s__Paraprevotella_xylaniphila	rs3919827	4	67067806	T	G	-0.138415	0.0313039	0.273651	9.79461e-06	TRUE	reported	textfile	7738	0.00252026	19.546
GCST90027773	k__Bacteria.p__Bacteroidetes.c__Bacteroidia.o__Bacteroidales.f__Prevotellaceae.g__Paraprevotella.s__Paraprevotella_xylaniphila	rs595638	4	127340666	T	C	-0.17446	0.0377058	0.836234	3.71218e-06	TRUE	reported	textfile	7738	0.00275897	21.4025
GCST90027773	k__Bacteria.p__Bacteroidetes.c__Bacteroidia.o__Bacteroidales.f__Prevotellaceae.g__Paraprevotella.s__Paraprevotella_xylaniphila	rs4709313	6	159803460	A	G	0.182133	0.0397743	0.160668	4.66856e-06	TRUE	reported	textfile	7738	0.00270251	20.9633
GCST90027773	k__Bacteria.p__Bacteroidetes.c__Bacteroidia.o__Bacteroidales.f__Prevotellaceae.g__Paraprevotella.s__Paraprevotella_xylaniphila	rs6970331	7	152227594	T	C	0.127487	0.028503	0.470452	7.72116e-06	TRUE	reported	textfile	7738	0.00257872	20.0005
GCST90027773	k__Bacteria.p__Bacteroidetes.c__Bacteroidia.o__Bacteroidales.f__Prevotellaceae.g__Paraprevotella.s__Paraprevotella_xylaniphila	rs9314321	8	26116276	C	T	-0.267528	0.0584491	0.937106	4.71432e-06	TRUE	reported	textfile	7738	0.00270011	20.9446
GCST90027773	k__Bacteria.p__Bacteroidetes.c__Bacteroidia.o__Bacteroidales.f__Prevotellaceae.g__Paraprevotella.s__Paraprevotella_xylaniphila	rs311865	14	59214448	A	G	-0.152845	0.0318161	0.254885	1.55518e-06	TRUE	reported	textfile	7738	0.00297362	23.0726
GCST90027773	k__Bacteria.p__Bacteroidetes.c__Bacteroidia.o__Bacteroidales.f__Prevotellaceae.g__Paraprevotella.s__Paraprevotella_xylaniphila	rs2005815	17	11186003	A	C	-0.282918	0.0600299	0.942274	2.44155e-06	TRUE	reported	textfile	7738	0.00286228	22.2062
GCST90027773	k__Bacteria.p__Bacteroidetes.c__Bacteroidia.o__Bacteroidales.f__Prevotellaceae.g__Paraprevotella.s__Paraprevotella_xylaniphila	rs6052686	20	4594466	T	C	0.162031	0.0354396	0.762608	4.83026e-06	TRUE	reported	textfile	7738	0.00269412	20.898
GCST90027773	k__Bacteria.p__Bacteroidetes.c__Bacteroidia.o__Bacteroidales.f__Prevotellaceae.g__Paraprevotella.s__Paraprevotella_xylaniphila	rs62240505	22	23936314	G	T	-0.211992	0.0473853	0.109091	7.68421e-06	TRUE	reported	textfile	7738	0.0025799	20.0097
GCST90027774	k__Bacteria.p__Bacteroidetes.c__Bacteroidia.o__Bacteroidales.f__Prevotellaceae.g__Prevotella.s__Prevotella_copri	rs6745806	2	139296037	G	A	-0.167427	0.0376791	0.935626	8.85015e-06	TRUE	reported	textfile	7738	0.00254517	19.7397
GCST90027774	k__Bacteria.p__Bacteroidetes.c__Bacteroidia.o__Bacteroidales.f__Prevotellaceae.g__Prevotella.s__Prevotella_copri	rs79216963	2	180583709	A	T	-0.155553	0.0341678	0.100574	5.29841e-06	TRUE	reported	textfile	7738	0.00267135	20.7209
GCST90027774	k__Bacteria.p__Bacteroidetes.c__Bacteroidia.o__Bacteroidales.f__Prevotellaceae.g__Prevotella.s__Prevotella_copri	rs12657476	5	150566196	T	C	-0.0931547	0.019803	0.459629	2.55016e-06	TRUE	reported	textfile	7738	0.00285154	22.1226
GCST90027774	k__Bacteria.p__Bacteroidetes.c__Bacteroidia.o__Bacteroidales.f__Prevotellaceae.g__Prevotella.s__Prevotella_copri	rs4503137	8	17991955	T	G	0.0964986	0.0206581	0.718361	2.99401e-06	TRUE	reported	textfile	7738	0.00281197	21.8147
GCST90027774	k__Bacteria.p__Bacteroidetes.c__Bacteroidia.o__Bacteroidales.f__Prevotellaceae.g__Prevotella.s__Prevotella_copri	rs73654027	9	94443717	C	G	0.138723	0.029459	0.114452	2.48893e-06	TRUE	reported	textfile	7738	0.00285754	22.1693
GCST90027774	k__Bacteria.p__Bacteroidetes.c__Bacteroidia.o__Bacteroidales.f__Prevotellaceae.g__Prevotella.s__Prevotella_copri	rs7088001	10	113295291	G	A	0.121321	0.0269851	0.130522	6.92956e-06	TRUE	reported	textfile	7738	0.00260531	20.2074
GCST90027774	k__Bacteria.p__Bacteroidetes.c__Bacteroidia.o__Bacteroidales.f__Prevotellaceae.g__Prevotella.s__Prevotella_copri	rs2421570	11	34052765	A	G	-0.0884542	0.0198105	0.363422	8.00612e-06	TRUE	reported	textfile	7738	0.00256981	19.9313
GCST90027774	k__Bacteria.p__Bacteroidetes.c__Bacteroidia.o__Bacteroidales.f__Prevotellaceae.g__Prevotella.s__Prevotella_copri	rs7930251	11	111155302	T	C	-0.0870117	0.0193783	0.341935	7.11677e-06	TRUE	reported	textfile	7738	0.00259876	20.1564
GCST90027774	k__Bacteria.p__Bacteroidetes.c__Bacteroidia.o__Bacteroidales.f__Prevotellaceae.g__Prevotella.s__Prevotella_copri	rs12870360	13	49405223	A	G	-0.0847702	0.0191442	0.442716	9.51157e-06	TRUE	reported	textfile	7738	0.00252747	19.602
GCST90027774	k__Bacteria.p__Bacteroidetes.c__Bacteroidia.o__Bacteroidales.f__Prevotellaceae.g__Prevotella.s__Prevotella_copri	rs9517773	13	100217440	G	A	-0.114611	0.025178	0.188886	5.31308e-06	TRUE	reported	textfile	7738	0.00267067	20.7156
GCST90027774	k__Bacteria.p__Bacteroidetes.c__Bacteroidia.o__Bacteroidales.f__Prevotellaceae.g__Prevotella.s__Prevotella_copri	rs72799593	16	84948251	T	C	0.157054	0.0339477	0.0830449	3.7217e-06	TRUE	reported	textfile	7738	0.00275834	21.3976
GCST90027774	k__Bacteria.p__Bacteroidetes.c__Bacteroidia.o__Bacteroidales.f__Prevotellaceae.g__Prevotella.s__Prevotella_copri	rs55749361	21	28158333	T	A	-0.158693	0.0352357	0.0862231	6.67614e-06	TRUE	reported	textfile	7738	0.00261448	20.2786
GCST90027774	k__Bacteria.p__Bacteroidetes.c__Bacteroidia.o__Bacteroidales.f__Prevotellaceae.g__Prevotella.s__Prevotella_copri	rs2330438	22	23715418	A	T	0.0949466	0.0200351	0.516688	2.14769e-06	TRUE	reported	textfile	7738	0.00289392	22.4524
GCST90027774	k__Bacteria.p__Bacteroidetes.c__Bacteroidia.o__Bacteroidales.f__Prevotellaceae.g__Prevotella.s__Prevotella_copri	rs6005414	22	27783185	A	G	0.0822546	0.0185732	0.509002	9.48182e-06	TRUE	reported	textfile	7738	0.00252824	19.608
GCST90027775	k__Bacteria.p__Bacteroidetes.c__Bacteroidia.o__Bacteroidales.f__Rikenellaceae.g__Alistipes.s__Alistipes_finegoldii	rs12028677	1	112076856	T	C	-0.108937	0.0236079	0.158462	3.94158e-06	TRUE	reported	textfile	7738	0.0027442	21.2875
GCST90027775	k__Bacteria.p__Bacteroidetes.c__Bacteroidia.o__Bacteroidales.f__Rikenellaceae.g__Alistipes.s__Alistipes_finegoldii	rs57119184	3	69163936	T	C	0.0878396	0.0197668	0.280027	8.83843e-06	TRUE	reported	textfile	7738	0.0025455	19.7422
GCST90027775	k__Bacteria.p__Bacteroidetes.c__Bacteroidia.o__Bacteroidales.f__Rikenellaceae.g__Alistipes.s__Alistipes_finegoldii	rs12192901	6	1263359	A	G	0.112476	0.0238178	0.170872	2.33137e-06	TRUE	reported	textfile	7738	0.00287367	22.2948
GCST90027775	k__Bacteria.p__Bacteroidetes.c__Bacteroidia.o__Bacteroidales.f__Rikenellaceae.g__Alistipes.s__Alistipes_finegoldii	rs60475061	6	5787678	A	G	-0.117157	0.026068	0.12546	6.98063e-06	TRUE	reported	textfile	7738	0.00260351	20.1933
GCST90027775	k__Bacteria.p__Bacteroidetes.c__Bacteroidia.o__Bacteroidales.f__Rikenellaceae.g__Alistipes.s__Alistipes_finegoldii	rs67032605	9	1046539	G	A	0.119297	0.0262192	0.138057	5.36472e-06	TRUE	reported	textfile	7738	0.00266829	20.6971
GCST90027775	k__Bacteria.p__Bacteroidetes.c__Bacteroidia.o__Bacteroidales.f__Rikenellaceae.g__Alistipes.s__Alistipes_finegoldii	rs10829629	10	131571972	T	C	0.0813715	0.0171055	0.442907	1.96454e-06	TRUE	reported	textfile	7738	0.00291592	22.6236
GCST90027775	k__Bacteria.p__Bacteroidetes.c__Bacteroidia.o__Bacteroidales.f__Rikenellaceae.g__Alistipes.s__Alistipes_finegoldii	rs7962165	12	87292283	G	T	-0.0956743	0.0206046	0.770098	3.42802e-06	TRUE	reported	textfile	7738	0.0027786	21.5551
GCST90027775	k__Bacteria.p__Bacteroidetes.c__Bacteroidia.o__Bacteroidales.f__Rikenellaceae.g__Alistipes.s__Alistipes_finegoldii	rs13381124	18	25506994	G	A	0.14335	0.0323427	0.0754167	9.32643e-06	TRUE	reported	textfile	7738	0.0025323	19.6396
GCST90027775	k__Bacteria.p__Bacteroidetes.c__Bacteroidia.o__Bacteroidales.f__Rikenellaceae.g__Alistipes.s__Alistipes_finegoldii	rs10407049	19	30131562	C	G	0.088168	0.0178406	0.533488	7.7333e-07	TRUE	reported	textfile	7738	0.00314633	24.4169
GCST90027775	k__Bacteria.p__Bacteroidetes.c__Bacteroidia.o__Bacteroidales.f__Rikenellaceae.g__Alistipes.s__Alistipes_finegoldii	rs111585182	22	45821518	T	G	-0.159958	0.0356824	0.0667949	7.36586e-06	TRUE	reported	textfile	7738	0.0025903	20.0906
GCST90027776	k__Bacteria.p__Bacteroidetes.c__Bacteroidia.o__Bacteroidales.f__Rikenellaceae.g__Alistipes.s__Alistipes_indistinctus	rs1443711	2	31394676	G	A	0.110108	0.0239182	0.290423	4.15363e-06	TRUE	reported	textfile	7738	0.00273129	21.1871
GCST90027776	k__Bacteria.p__Bacteroidetes.c__Bacteroidia.o__Bacteroidales.f__Rikenellaceae.g__Alistipes.s__Alistipes_indistinctus	rs2055593	2	98992113	A	G	-0.112772	0.0241344	0.21357	2.97324e-06	TRUE	reported	textfile	7738	0.00281369	21.8281
GCST90027776	k__Bacteria.p__Bacteroidetes.c__Bacteroidia.o__Bacteroidales.f__Rikenellaceae.g__Alistipes.s__Alistipes_indistinctus	rs73102812	3	61320539	T	C	0.162776	0.0344181	0.0882641	2.25237e-06	TRUE	reported	textfile	7738	0.00288218	22.361
GCST90027776	k__Bacteria.p__Bacteroidetes.c__Bacteroidia.o__Bacteroidales.f__Rikenellaceae.g__Alistipes.s__Alistipes_indistinctus	rs1362650	3	179137273	G	A	-0.09041	0.019464	0.429872	3.40094e-06	TRUE	reported	textfile	7738	0.00278055	21.5703
GCST90027776	k__Bacteria.p__Bacteroidetes.c__Bacteroidia.o__Bacteroidales.f__Rikenellaceae.g__Alistipes.s__Alistipes_indistinctus	rs12332306	5	63111148	T	C	0.113209	0.0221762	0.252514	3.30819e-07	TRUE	reported	textfile	7738	0.0033566	26.0541
GCST90027776	k__Bacteria.p__Bacteroidetes.c__Bacteroidia.o__Bacteroidales.f__Rikenellaceae.g__Alistipes.s__Alistipes_indistinctus	rs11957434	5	156575312	A	G	0.121838	0.0248805	0.183824	9.73392e-07	TRUE	reported	textfile	7738	0.00308942	23.9738
GCST90027776	k__Bacteria.p__Bacteroidetes.c__Bacteroidia.o__Bacteroidales.f__Rikenellaceae.g__Alistipes.s__Alistipes_indistinctus	rs62390586	5	174686892	C	G	-0.134288	0.0252357	0.237693	1.02998e-07	TRUE	reported	textfile	7738	0.0036461	28.3095
GCST90027776	k__Bacteria.p__Bacteroidetes.c__Bacteroidia.o__Bacteroidales.f__Rikenellaceae.g__Alistipes.s__Alistipes_indistinctus	rs4897508	6	131630172	A	C	0.126348	0.028377	0.138334	8.48828e-06	TRUE	reported	textfile	7738	0.00255543	19.8195
GCST90027776	k__Bacteria.p__Bacteroidetes.c__Bacteroidia.o__Bacteroidales.f__Rikenellaceae.g__Alistipes.s__Alistipes_indistinctus	rs62493320	8	14707890	A	T	0.119161	0.0253637	0.179269	2.626e-06	TRUE	reported	textfile	7738	0.00284432	22.0664
GCST90027776	k__Bacteria.p__Bacteroidetes.c__Bacteroidia.o__Bacteroidales.f__Rikenellaceae.g__Alistipes.s__Alistipes_indistinctus	rs10966460	9	24786605	G	A	0.174315	0.0390392	0.0654922	8.00159e-06	TRUE	reported	textfile	7738	0.00256995	19.9323
GCST90027776	k__Bacteria.p__Bacteroidetes.c__Bacteroidia.o__Bacteroidales.f__Rikenellaceae.g__Alistipes.s__Alistipes_indistinctus	rs2789623	10	8223518	G	A	0.113499	0.023611	0.753944	1.53177e-06	TRUE	reported	textfile	7738	0.00297737	23.1017
GCST90027776	k__Bacteria.p__Bacteroidetes.c__Bacteroidia.o__Bacteroidales.f__Rikenellaceae.g__Alistipes.s__Alistipes_indistinctus	rs8015391	14	54954582	G	A	-0.0988055	0.0215084	0.296311	4.35228e-06	TRUE	reported	textfile	7738	0.00271978	21.0976
GCST90027777	k__Bacteria.p__Bacteroidetes.c__Bacteroidia.o__Bacteroidales.f__Rikenellaceae.g__Alistipes.s__Alistipes_onderdonkii	rs7660775	4	114611948	C	A	0.11056	0.0246844	0.12708	7.50181e-06	TRUE	reported	textfile	7738	0.0025858	20.0556
GCST90027777	k__Bacteria.p__Bacteroidetes.c__Bacteroidia.o__Bacteroidales.f__Rikenellaceae.g__Alistipes.s__Alistipes_onderdonkii	rs7804962	7	13303509	C	T	0.0881322	0.017565	0.333402	5.23494e-07	TRUE	reported	textfile	7738	0.00324291	25.1688
GCST90027777	k__Bacteria.p__Bacteroidetes.c__Bacteroidia.o__Bacteroidales.f__Rikenellaceae.g__Alistipes.s__Alistipes_onderdonkii	rs488197	9	38274267	T	C	-0.0757035	0.0170995	0.420306	9.54447e-06	TRUE	reported	textfile	7738	0.00252662	19.5954
GCST90027777	k__Bacteria.p__Bacteroidetes.c__Bacteroidia.o__Bacteroidales.f__Rikenellaceae.g__Alistipes.s__Alistipes_onderdonkii	rs11041738	11	8114103	T	C	-0.0967085	0.0196558	0.244794	8.65034e-07	TRUE	reported	textfile	7738	0.00311861	24.2011
GCST90027777	k__Bacteria.p__Bacteroidetes.c__Bacteroidia.o__Bacteroidales.f__Rikenellaceae.g__Alistipes.s__Alistipes_onderdonkii	rs11104946	12	77760259	G	T	-0.0978269	0.0217625	0.173448	6.95035e-06	TRUE	reported	textfile	7738	0.00260458	20.2016
GCST90027777	k__Bacteria.p__Bacteroidetes.c__Bacteroidia.o__Bacteroidales.f__Rikenellaceae.g__Alistipes.s__Alistipes_onderdonkii	rs8011841	14	97461817	T	C	-0.0730403	0.0164339	0.483236	8.80983e-06	TRUE	reported	textfile	7738	0.0025463	19.7484
GCST90027777	k__Bacteria.p__Bacteroidetes.c__Bacteroidia.o__Bacteroidales.f__Rikenellaceae.g__Alistipes.s__Alistipes_onderdonkii	rs117024060	15	55772583	A	G	-0.145622	0.0326046	0.0789775	7.95874e-06	TRUE	reported	textfile	7738	0.00257127	19.9426
GCST90027778	k__Bacteria.p__Bacteroidetes.c__Bacteroidia.o__Bacteroidales.f__Rikenellaceae.g__Alistipes.s__Alistipes_putredinis	rs143528380	4	100462085	T	C	-0.166716	0.0370242	0.0514353	6.70367e-06	TRUE	reported	textfile	7738	0.00261347	20.2707
GCST90027778	k__Bacteria.p__Bacteroidetes.c__Bacteroidia.o__Bacteroidales.f__Rikenellaceae.g__Alistipes.s__Alistipes_putredinis	rs6459977	7	155797686	G	A	-0.0834013	0.0188709	0.693191	9.88939e-06	TRUE	reported	textfile	7738	0.0025179	19.5276
GCST90027778	k__Bacteria.p__Bacteroidetes.c__Bacteroidia.o__Bacteroidales.f__Rikenellaceae.g__Alistipes.s__Alistipes_putredinis	rs3118528	9	137338430	G	A	-0.0933371	0.0210221	0.403079	8.99786e-06	TRUE	reported	textfile	7738	0.00254111	19.7081
GCST90027778	k__Bacteria.p__Bacteroidetes.c__Bacteroidia.o__Bacteroidales.f__Rikenellaceae.g__Alistipes.s__Alistipes_putredinis	rs874372	10	98247143	G	C	0.112555	0.0250319	0.879288	6.90921e-06	TRUE	reported	textfile	7738	0.00260604	20.213
GCST90027778	k__Bacteria.p__Bacteroidetes.c__Bacteroidia.o__Bacteroidales.f__Rikenellaceae.g__Alistipes.s__Alistipes_putredinis	rs2241820	12	54394497	T	C	-0.077173	0.0163185	0.560013	2.25419e-06	TRUE	reported	textfile	7738	0.00288198	22.3594
GCST90027778	k__Bacteria.p__Bacteroidetes.c__Bacteroidia.o__Bacteroidales.f__Rikenellaceae.g__Alistipes.s__Alistipes_putredinis	rs6489044	12	126554565	C	T	-0.077538	0.0171743	0.658809	6.33839e-06	TRUE	reported	textfile	7738	0.00262725	20.3779
GCST90027778	k__Bacteria.p__Bacteroidetes.c__Bacteroidia.o__Bacteroidales.f__Rikenellaceae.g__Alistipes.s__Alistipes_putredinis	rs77715803	14	37075839	A	G	-0.102709	0.0228548	0.149407	6.98967e-06	TRUE	reported	textfile	7738	0.00260319	20.1908
GCST90027779	k__Bacteria.p__Bacteroidetes.c__Bacteroidia.o__Bacteroidales.f__Rikenellaceae.g__Alistipes.s__Alistipes_senegalensis	rs13393033	2	6718574	T	C	-0.0878362	0.0188258	0.338139	3.07502e-06	TRUE	reported	textfile	7738	0.00280539	21.7635
GCST90027779	k__Bacteria.p__Bacteroidetes.c__Bacteroidia.o__Bacteroidales.f__Rikenellaceae.g__Alistipes.s__Alistipes_senegalensis	rs73083250	3	195951391	A	G	-0.0999442	0.0222453	0.20771	7.02817e-06	TRUE	reported	textfile	7738	0.00260184	20.1803
GCST90027779	k__Bacteria.p__Bacteroidetes.c__Bacteroidia.o__Bacteroidales.f__Rikenellaceae.g__Alistipes.s__Alistipes_senegalensis	rs852540	7	5592436	A	G	0.137914	0.0311773	0.0885402	9.70893e-06	TRUE	reported	textfile	7738	0.00252242	19.5628
GCST90027779	k__Bacteria.p__Bacteroidetes.c__Bacteroidia.o__Bacteroidales.f__Rikenellaceae.g__Alistipes.s__Alistipes_senegalensis	rs4935713	10	52259742	T	C	0.0939735	0.0210477	0.233758	8.01472e-06	TRUE	reported	textfile	7738	0.00256954	19.9292
GCST90027779	k__Bacteria.p__Bacteroidetes.c__Bacteroidia.o__Bacteroidales.f__Rikenellaceae.g__Alistipes.s__Alistipes_senegalensis	rs592284	10	117132048	T	G	-0.12505	0.028126	0.882034	8.74557e-06	TRUE	reported	textfile	7738	0.0025481	19.7624
GCST90027779	k__Bacteria.p__Bacteroidetes.c__Bacteroidia.o__Bacteroidales.f__Rikenellaceae.g__Alistipes.s__Alistipes_senegalensis	rs7944200	11	28702277	T	C	-0.0860419	0.0178153	0.595764	1.36767e-06	TRUE	reported	textfile	7738	0.00300536	23.3196
GCST90027779	k__Bacteria.p__Bacteroidetes.c__Bacteroidia.o__Bacteroidales.f__Rikenellaceae.g__Alistipes.s__Alistipes_senegalensis	rs56168514	12	89922621	G	A	0.141409	0.029828	0.0982975	2.1285e-06	TRUE	reported	textfile	7738	0.00289614	22.4696
GCST90027779	k__Bacteria.p__Bacteroidetes.c__Bacteroidia.o__Bacteroidales.f__Rikenellaceae.g__Alistipes.s__Alistipes_senegalensis	rs9573198	13	74008908	C	G	0.103765	0.0230625	0.180697	6.81776e-06	TRUE	reported	textfile	7738	0.00260931	20.2385
GCST90027779	k__Bacteria.p__Bacteroidetes.c__Bacteroidia.o__Bacteroidales.f__Rikenellaceae.g__Alistipes.s__Alistipes_senegalensis	rs72643019	13	88663116	A	G	0.17014	0.0376019	0.0624043	6.04588e-06	TRUE	reported	textfile	7738	0.00263887	20.4683
GCST90027779	k__Bacteria.p__Bacteroidetes.c__Bacteroidia.o__Bacteroidales.f__Rikenellaceae.g__Alistipes.s__Alistipes_senegalensis	rs7155195	14	86046850	C	T	-0.09121	0.0186142	0.572076	9.58207e-07	TRUE	reported	textfile	7738	0.00309331	24.0041
GCST90027779	k__Bacteria.p__Bacteroidetes.c__Bacteroidia.o__Bacteroidales.f__Rikenellaceae.g__Alistipes.s__Alistipes_senegalensis	rs3786306	18	11879825	T	C	-0.110537	0.0250167	0.193602	9.9375e-06	TRUE	reported	textfile	7738	0.0025167	19.5184
GCST90027779	k__Bacteria.p__Bacteroidetes.c__Bacteroidia.o__Bacteroidales.f__Rikenellaceae.g__Alistipes.s__Alistipes_senegalensis	rs13381162	18	56945042	T	G	0.0903404	0.0195139	0.319755	3.66491e-06	TRUE	reported	textfile	7738	0.00276213	21.427
GCST90027780	k__Bacteria.p__Bacteroidetes.c__Bacteroidia.o__Bacteroidales.f__Rikenellaceae.g__Alistipes.s__Alistipes_shahii	rs12134195	1	66851542	C	A	-0.134691	0.0299956	0.0858402	7.10988e-06	TRUE	reported	textfile	7738	0.002599	20.1582
GCST90027780	k__Bacteria.p__Bacteroidetes.c__Bacteroidia.o__Bacteroidales.f__Rikenellaceae.g__Alistipes.s__Alistipes_shahii	rs1728059	2	84941232	C	T	-0.0882622	0.0187952	0.265891	2.65317e-06	TRUE	reported	textfile	7738	0.00284178	22.0466
GCST90027780	k__Bacteria.p__Bacteroidetes.c__Bacteroidia.o__Bacteroidales.f__Rikenellaceae.g__Alistipes.s__Alistipes_shahii	rs34355813	3	113301686	C	T	-0.168088	0.0371934	0.0544599	6.205e-06	TRUE	reported	textfile	7738	0.00263248	20.4186
GCST90027780	k__Bacteria.p__Bacteroidetes.c__Bacteroidia.o__Bacteroidales.f__Rikenellaceae.g__Alistipes.s__Alistipes_shahii	rs4693197	4	88801072	A	G	0.115968	0.0241116	0.134327	1.51224e-06	TRUE	reported	textfile	7738	0.00298054	23.1264
GCST90027780	k__Bacteria.p__Bacteroidetes.c__Bacteroidia.o__Bacteroidales.f__Rikenellaceae.g__Alistipes.s__Alistipes_shahii	rs79555856	6	6545643	C	T	-0.131509	0.029628	0.101322	9.05087e-06	TRUE	reported	textfile	7738	0.00253966	19.6969
GCST90027780	k__Bacteria.p__Bacteroidetes.c__Bacteroidia.o__Bacteroidales.f__Rikenellaceae.g__Alistipes.s__Alistipes_shahii	rs17070727	8	4453705	A	G	0.12916	0.0289128	0.0950225	7.92397e-06	TRUE	reported	textfile	7738	0.00257234	19.951
GCST90027780	k__Bacteria.p__Bacteroidetes.c__Bacteroidia.o__Bacteroidales.f__Rikenellaceae.g__Alistipes.s__Alistipes_shahii	rs9886784	9	1521204	C	A	0.0887528	0.0199667	0.772554	8.78759e-06	TRUE	reported	textfile	7738	0.00254692	19.7533
GCST90027780	k__Bacteria.p__Bacteroidetes.c__Bacteroidia.o__Bacteroidales.f__Rikenellaceae.g__Alistipes.s__Alistipes_shahii	rs7043141	9	23442387	T	G	0.113549	0.0245784	0.134128	3.83989e-06	TRUE	reported	textfile	7738	0.00275064	21.3376
GCST90027780	k__Bacteria.p__Bacteroidetes.c__Bacteroidia.o__Bacteroidales.f__Rikenellaceae.g__Alistipes.s__Alistipes_shahii	rs34990336	9	110273582	G	A	0.0948989	0.0210221	0.209323	6.35459e-06	TRUE	reported	textfile	7738	0.00262662	20.373
GCST90027780	k__Bacteria.p__Bacteroidetes.c__Bacteroidia.o__Bacteroidales.f__Rikenellaceae.g__Alistipes.s__Alistipes_shahii	rs11161058	14	29958756	T	C	-0.0800937	0.0170429	0.483784	2.60744e-06	TRUE	reported	textfile	7738	0.00284606	22.08
GCST90027780	k__Bacteria.p__Bacteroidetes.c__Bacteroidia.o__Bacteroidales.f__Rikenellaceae.g__Alistipes.s__Alistipes_shahii	rs6508629	18	27557607	T	C	-0.102602	0.022689	0.159404	6.12294e-06	TRUE	reported	textfile	7738	0.00263576	20.4441
GCST90027781	k__Bacteria.p__Bacteroidetes.c__Bacteroidia.o__Bacteroidales.f__Rikenellaceae.g__Alistipes.s__Alistipes_sp_AP11	rs2293915	1	17551034	T	A	0.13124	0.0291578	0.55517	6.7622e-06	TRUE	reported	textfile	7738	0.00261133	20.2541
GCST90027781	k__Bacteria.p__Bacteroidetes.c__Bacteroidia.o__Bacteroidales.f__Rikenellaceae.g__Alistipes.s__Alistipes_sp_AP11	rs12022867	1	186786065	T	C	-0.189732	0.0412005	0.123737	4.12299e-06	TRUE	reported	textfile	7738	0.00273311	21.2013
GCST90027781	k__Bacteria.p__Bacteroidetes.c__Bacteroidia.o__Bacteroidales.f__Rikenellaceae.g__Alistipes.s__Alistipes_sp_AP11	rs55790429	3	7879112	G	C	0.124676	0.0280645	0.319025	8.89232e-06	TRUE	reported	textfile	7738	0.00254401	19.7306
GCST90027781	k__Bacteria.p__Bacteroidetes.c__Bacteroidia.o__Bacteroidales.f__Rikenellaceae.g__Alistipes.s__Alistipes_sp_AP11	rs28450200	8	15070111	T	C	0.193309	0.0340527	0.826147	1.37269e-08	TRUE	reported	textfile	7738	0.00414732	32.2173
GCST90027781	k__Bacteria.p__Bacteroidetes.c__Bacteroidia.o__Bacteroidales.f__Rikenellaceae.g__Alistipes.s__Alistipes_sp_AP11	rs34886974	14	51827473	T	C	-0.187095	0.0422432	0.111584	9.46699e-06	TRUE	reported	textfile	7738	0.00252862	19.611
GCST90027781	k__Bacteria.p__Bacteroidetes.c__Bacteroidia.o__Bacteroidales.f__Rikenellaceae.g__Alistipes.s__Alistipes_sp_AP11	rs13333427	16	69959741	G	A	-0.279033	0.0598337	0.0508214	3.10907e-06	TRUE	reported	textfile	7738	0.00280267	21.7424
GCST90027781	k__Bacteria.p__Bacteroidetes.c__Bacteroidia.o__Bacteroidales.f__Rikenellaceae.g__Alistipes.s__Alistipes_sp_AP11	rs1553042	17	31608930	A	G	0.139351	0.0287564	0.309212	1.2603e-06	TRUE	reported	textfile	7738	0.00302557	23.4768
GCST90027781	k__Bacteria.p__Bacteroidetes.c__Bacteroidia.o__Bacteroidales.f__Rikenellaceae.g__Alistipes.s__Alistipes_sp_AP11	rs71385354	17	52135707	C	G	0.241135	0.0538235	0.0602341	7.46062e-06	TRUE	reported	textfile	7738	0.00258716	20.0662
GCST90027781	k__Bacteria.p__Bacteroidetes.c__Bacteroidia.o__Bacteroidales.f__Rikenellaceae.g__Alistipes.s__Alistipes_sp_AP11	rs9958338	18	377105	T	C	0.119481	0.0262257	0.488401	5.21631e-06	TRUE	reported	textfile	7738	0.00267519	20.7508
GCST90027781	k__Bacteria.p__Bacteroidetes.c__Bacteroidia.o__Bacteroidales.f__Rikenellaceae.g__Alistipes.s__Alistipes_sp_AP11	rs11664566	18	30050356	T	C	0.161176	0.0361661	0.15151	8.32957e-06	TRUE	reported	textfile	7738	0.00256007	19.8556
GCST90027781	k__Bacteria.p__Bacteroidetes.c__Bacteroidia.o__Bacteroidales.f__Rikenellaceae.g__Alistipes.s__Alistipes_sp_AP11	rs363031	20	10218155	A	C	0.3004	0.0677435	0.0523215	9.23405e-06	TRUE	reported	textfile	7738	0.00253474	19.6586
GCST90027781	k__Bacteria.p__Bacteroidetes.c__Bacteroidia.o__Bacteroidales.f__Rikenellaceae.g__Alistipes.s__Alistipes_sp_AP11	rs73147950	20	59631773	A	C	-0.146211	0.0323458	0.209161	6.17637e-06	TRUE	reported	textfile	7738	0.00263362	20.4275
GCST90027782	k__Bacteria.p__Firmicutes.c__Bacilli.o__Lactobacillales.f__Lactobacillaceae.g__Lactobacillus.s__Lactobacillus_delbrueckii	rs60200511	1	244935076	G	A	0.319997	0.0682303	0.0939516	2.73265e-06	TRUE	reported	textfile	7738	0.0028345	21.99
GCST90027782	k__Bacteria.p__Firmicutes.c__Bacilli.o__Lactobacillales.f__Lactobacillaceae.g__Lactobacillus.s__Lactobacillus_delbrueckii	rs1458987	3	55103700	T	C	-0.32208	0.071939	0.0855867	7.56516e-06	TRUE	reported	textfile	7738	0.00258374	20.0396
GCST90027782	k__Bacteria.p__Firmicutes.c__Bacilli.o__Lactobacillales.f__Lactobacillaceae.g__Lactobacillus.s__Lactobacillus_delbrueckii	rs28635178	3	66026666	A	G	0.408662	0.090122	0.0528226	5.77295e-06	TRUE	reported	textfile	7738	0.00265024	20.5567
GCST90027782	k__Bacteria.p__Firmicutes.c__Bacilli.o__Lactobacillales.f__Lactobacillaceae.g__Lactobacillus.s__Lactobacillus_delbrueckii	rs12488234	3	112191202	G	T	-0.318667	0.0708029	0.105917	6.77098e-06	TRUE	reported	textfile	7738	0.00261101	20.2516
GCST90027782	k__Bacteria.p__Firmicutes.c__Bacilli.o__Lactobacillales.f__Lactobacillaceae.g__Lactobacillus.s__Lactobacillus_delbrueckii	rs11734017	4	187526100	T	C	0.20506	0.0446326	0.307114	4.33983e-06	TRUE	reported	textfile	7738	0.00272049	21.1031
GCST90027782	k__Bacteria.p__Firmicutes.c__Bacilli.o__Lactobacillales.f__Lactobacillaceae.g__Lactobacillus.s__Lactobacillus_delbrueckii	rs299199	5	118301430	A	G	0.195759	0.0420816	0.454333	3.28882e-06	TRUE	reported	textfile	7738	0.00278882	21.6346
GCST90027782	k__Bacteria.p__Firmicutes.c__Bacilli.o__Lactobacillales.f__Lactobacillaceae.g__Lactobacillus.s__Lactobacillus_delbrueckii	rs35870858	7	48196153	C	G	0.325695	0.0734979	0.0823956	9.36427e-06	TRUE	reported	textfile	7738	0.0025313	19.6318
GCST90027782	k__Bacteria.p__Firmicutes.c__Bacilli.o__Lactobacillales.f__Lactobacillaceae.g__Lactobacillus.s__Lactobacillus_delbrueckii	rs4333664	9	6556948	T	C	-0.17962	0.0401337	0.455242	7.62132e-06	TRUE	reported	textfile	7738	0.00258192	20.0254
GCST90027782	k__Bacteria.p__Firmicutes.c__Bacilli.o__Lactobacillales.f__Lactobacillaceae.g__Lactobacillus.s__Lactobacillus_delbrueckii	rs278731	9	76162393	T	C	-0.407555	0.0920671	0.0504032	9.56797e-06	TRUE	reported	textfile	7738	0.00252601	19.5907
GCST90027782	k__Bacteria.p__Firmicutes.c__Bacilli.o__Lactobacillales.f__Lactobacillaceae.g__Lactobacillus.s__Lactobacillus_delbrueckii	rs4433502	10	133569215	A	G	0.199777	0.0436121	0.349453	4.63281e-06	TRUE	reported	textfile	7738	0.0027044	20.978
GCST90027782	k__Bacteria.p__Firmicutes.c__Bacilli.o__Lactobacillales.f__Lactobacillaceae.g__Lactobacillus.s__Lactobacillus_delbrueckii	rs735027	11	95301453	G	A	-0.216493	0.0452388	0.298145	1.70502e-06	TRUE	reported	textfile	7738	0.00295091	22.8958
GCST90027782	k__Bacteria.p__Firmicutes.c__Bacilli.o__Lactobacillales.f__Lactobacillaceae.g__Lactobacillus.s__Lactobacillus_delbrueckii	rs11113894	12	108841863	A	G	0.393284	0.0886952	0.0508065	9.24545e-06	TRUE	reported	textfile	7738	0.00253444	19.6562
GCST90027782	k__Bacteria.p__Firmicutes.c__Bacilli.o__Lactobacillales.f__Lactobacillaceae.g__Lactobacillus.s__Lactobacillus_delbrueckii	rs1118894	13	76658738	A	G	0.274168	0.0590236	0.867117	3.39966e-06	TRUE	reported	textfile	7738	0.00278065	21.5711
GCST90027782	k__Bacteria.p__Firmicutes.c__Bacilli.o__Lactobacillales.f__Lactobacillaceae.g__Lactobacillus.s__Lactobacillus_delbrueckii	rs2332915	14	73182541	C	G	-0.201062	0.0446853	0.377171	6.81101e-06	TRUE	reported	textfile	7738	0.00260956	20.2404
GCST90027782	k__Bacteria.p__Firmicutes.c__Bacilli.o__Lactobacillales.f__Lactobacillaceae.g__Lactobacillus.s__Lactobacillus_delbrueckii	rs4450413	16	62320487	G	C	-0.188661	0.0418046	0.589194	6.39415e-06	TRUE	reported	textfile	7738	0.00262509	20.3612
GCST90027782	k__Bacteria.p__Firmicutes.c__Bacilli.o__Lactobacillales.f__Lactobacillaceae.g__Lactobacillus.s__Lactobacillus_delbrueckii	rs6517636	21	42257555	G	A	0.252978	0.0555355	0.805669	5.23222e-06	TRUE	reported	textfile	7738	0.00267444	20.745
GCST90027783	k__Bacteria.p__Firmicutes.c__Bacilli.o__Lactobacillales.f__Streptococcaceae.g__Streptococcus.s__Streptococcus_parasanguinis	rs117329402	7	17799597	T	G	-0.354823	0.07614	0.0607412	3.16002e-06	TRUE	reported	textfile	7738	0.00279867	21.7112
GCST90027783	k__Bacteria.p__Firmicutes.c__Bacilli.o__Lactobacillales.f__Streptococcaceae.g__Streptococcus.s__Streptococcus_parasanguinis	rs6481791	10	19492259	C	T	-0.238809	0.0503807	0.84059	2.13623e-06	TRUE	reported	textfile	7738	0.00289524	22.4626
GCST90027783	k__Bacteria.p__Firmicutes.c__Bacilli.o__Lactobacillales.f__Streptococcaceae.g__Streptococcus.s__Streptococcus_parasanguinis	rs1893286	18	6668640	G	T	-0.208354	0.0455351	0.237649	4.74682e-06	TRUE	reported	textfile	7738	0.00269841	20.9314
GCST90027785	k__Bacteria.p__Firmicutes.c__Bacilli.o__Lactobacillales.f__Streptococcaceae.g__Streptococcus.s__Streptococcus_thermophilus	rs7524171	1	3279324	G	A	0.137994	0.0308824	0.538948	7.88152e-06	TRUE	reported	textfile	7738	0.00257366	19.9612
GCST90027785	k__Bacteria.p__Firmicutes.c__Bacilli.o__Lactobacillales.f__Streptococcaceae.g__Streptococcus.s__Streptococcus_thermophilus	rs74654613	2	48683323	C	T	-0.215225	0.0433164	0.15952	6.74162e-07	TRUE	reported	textfile	7738	0.00318029	24.6812
GCST90027785	k__Bacteria.p__Firmicutes.c__Bacilli.o__Lactobacillales.f__Streptococcaceae.g__Streptococcus.s__Streptococcus_thermophilus	rs13086575	3	61955356	T	G	0.188513	0.0416983	0.190642	6.1585e-06	TRUE	reported	textfile	7738	0.00263433	20.433
GCST90027785	k__Bacteria.p__Firmicutes.c__Bacilli.o__Lactobacillales.f__Streptococcaceae.g__Streptococcus.s__Streptococcus_thermophilus	rs6900225	6	9314807	A	G	0.171261	0.0374141	0.760794	4.70691e-06	TRUE	reported	textfile	7738	0.00270049	20.9476
GCST90027786	k__Bacteria.p__Firmicutes.c__Clostridia.o__Clostridiales.f__Clostridiaceae.g__Clostridium.s__Clostridium_asparagiforme	rs35665752	1	28747911	G	T	-0.283199	0.0621573	0.107347	5.20973e-06	TRUE	reported	textfile	7738	0.0026755	20.7532
GCST90027786	k__Bacteria.p__Firmicutes.c__Clostridia.o__Clostridiales.f__Clostridiaceae.g__Clostridium.s__Clostridium_asparagiforme	rs1463878	3	192612921	G	T	0.208321	0.0453591	0.780479	4.37543e-06	TRUE	reported	textfile	7738	0.00271848	21.0875
GCST90027786	k__Bacteria.p__Firmicutes.c__Clostridia.o__Clostridiales.f__Clostridiaceae.g__Clostridium.s__Clostridium_asparagiforme	rs80196726	4	19449962	G	C	-0.295359	0.0664057	0.0933682	8.67572e-06	TRUE	reported	textfile	7738	0.00255007	19.7777
GCST90027786	k__Bacteria.p__Firmicutes.c__Clostridia.o__Clostridiales.f__Clostridiaceae.g__Clostridium.s__Clostridium_asparagiforme	rs2063471	4	60328405	C	G	0.182008	0.039207	0.455006	3.44645e-06	TRUE	reported	textfile	7738	0.00277728	21.5449
GCST90027786	k__Bacteria.p__Firmicutes.c__Clostridia.o__Clostridiales.f__Clostridiaceae.g__Clostridium.s__Clostridium_asparagiforme	rs6597377	6	8991886	C	A	-0.183384	0.0400138	0.453141	4.58294e-06	TRUE	reported	textfile	7738	0.00270707	20.9987
GCST90027786	k__Bacteria.p__Firmicutes.c__Clostridia.o__Clostridiales.f__Clostridiaceae.g__Clostridium.s__Clostridium_asparagiforme	rs57193778	8	136718087	G	A	0.274168	0.0610191	0.10972	7.01743e-06	TRUE	reported	textfile	7738	0.00260222	20.1833
GCST90027786	k__Bacteria.p__Firmicutes.c__Clostridia.o__Clostridiales.f__Clostridiaceae.g__Clostridium.s__Clostridium_asparagiforme	rs73187354	12	108041797	A	G	-0.243218	0.0504041	0.183607	1.39746e-06	TRUE	reported	textfile	7738	0.00300004	23.2781
GCST90027786	k__Bacteria.p__Firmicutes.c__Clostridia.o__Clostridiales.f__Clostridiaceae.g__Clostridium.s__Clostridium_asparagiforme	rs11060559	12	130283785	A	G	0.197791	0.0442985	0.742152	8.0082e-06	TRUE	reported	textfile	7738	0.00256974	19.9308
GCST90027786	k__Bacteria.p__Firmicutes.c__Clostridia.o__Clostridiales.f__Clostridiaceae.g__Clostridium.s__Clostridium_asparagiforme	rs35595126	14	65226044	T	C	0.284059	0.0633468	0.114309	7.31909e-06	TRUE	reported	textfile	7738	0.00259187	20.1028
GCST90027786	k__Bacteria.p__Firmicutes.c__Clostridia.o__Clostridiales.f__Clostridiaceae.g__Clostridium.s__Clostridium_asparagiforme	rs12441278	15	100063635	A	T	0.19308	0.03995	0.428045	1.3447e-06	TRUE	reported	textfile	7738	0.00300955	23.3522
GCST90027786	k__Bacteria.p__Firmicutes.c__Clostridia.o__Clostridiales.f__Clostridiaceae.g__Clostridium.s__Clostridium_asparagiforme	rs574764	18	61641374	A	C	0.188711	0.0408175	0.386483	3.7771e-06	TRUE	reported	textfile	7738	0.0027547	21.3692
GCST90027786	k__Bacteria.p__Firmicutes.c__Clostridia.o__Clostridiales.f__Clostridiaceae.g__Clostridium.s__Clostridium_asparagiforme	rs1976629	18	76478271	T	C	-0.302914	0.0667073	0.906393	5.60033e-06	TRUE	reported	textfile	7738	0.00265771	20.6148
GCST90027786	k__Bacteria.p__Firmicutes.c__Clostridia.o__Clostridiales.f__Clostridiaceae.g__Clostridium.s__Clostridium_asparagiforme	rs715519	22	51038369	C	G	-0.259143	0.0570563	0.140116	5.57565e-06	TRUE	reported	textfile	7738	0.0026588	20.6233
GCST90027787	k__Bacteria.p__Firmicutes.c__Clostridia.o__Clostridiales.f__Clostridiaceae.g__Clostridium.s__Clostridium_leptum	rs72662817	1	30603043	G	A	0.178862	0.0404592	0.181412	9.83367e-06	TRUE	reported	textfile	7738	0.00251928	19.5384
GCST90027787	k__Bacteria.p__Firmicutes.c__Clostridia.o__Clostridiales.f__Clostridiaceae.g__Clostridium.s__Clostridium_leptum	rs67194754	1	195501149	G	A	0.14313	0.031489	0.278666	5.48304e-06	TRUE	reported	textfile	7738	0.00266292	20.6553
GCST90027787	k__Bacteria.p__Firmicutes.c__Clostridia.o__Clostridiales.f__Clostridiaceae.g__Clostridium.s__Clostridium_leptum	rs17398712	3	60243843	C	G	0.186816	0.0394039	0.156544	2.12612e-06	TRUE	reported	textfile	7738	0.00289642	22.4718
GCST90027787	k__Bacteria.p__Firmicutes.c__Clostridia.o__Clostridiales.f__Clostridiaceae.g__Clostridium.s__Clostridium_leptum	rs79201749	4	11169139	A	G	-0.246343	0.0531684	0.0910655	3.59958e-06	TRUE	reported	textfile	7738	0.00276656	21.4615
GCST90027787	k__Bacteria.p__Firmicutes.c__Clostridia.o__Clostridiales.f__Clostridiaceae.g__Clostridium.s__Clostridium_leptum	rs9356977	6	25454869	A	C	0.138489	0.0299489	0.645475	3.76066e-06	TRUE	reported	textfile	7738	0.00275578	21.3776
GCST90027787	k__Bacteria.p__Firmicutes.c__Clostridia.o__Clostridiales.f__Clostridiaceae.g__Clostridium.s__Clostridium_leptum	rs7073292	10	10139363	G	A	0.148601	0.0308155	0.374935	1.4193e-06	TRUE	reported	textfile	7738	0.00299621	23.2483
GCST90027787	k__Bacteria.p__Firmicutes.c__Clostridia.o__Clostridiales.f__Clostridiaceae.g__Clostridium.s__Clostridium_leptum	rs11858399	15	93596061	T	C	-0.189446	0.0397457	0.163698	1.87491e-06	TRUE	reported	textfile	7738	0.00292745	22.7133
GCST90027788	k__Bacteria.p__Firmicutes.c__Clostridia.o__Clostridiales.f__Clostridiales_noname.g__Flavonifractor.s__Flavonifractor_plautii	rs13061928	3	2932365	G	A	-0.17875	0.0393115	0.192297	5.44119e-06	TRUE	reported	textfile	7738	0.0026648	20.67
GCST90027788	k__Bacteria.p__Firmicutes.c__Clostridia.o__Clostridiales.f__Clostridiales_noname.g__Flavonifractor.s__Flavonifractor_plautii	rs9848037	3	55796723	G	A	0.149789	0.0333494	0.739047	7.07276e-06	TRUE	reported	textfile	7738	0.00260028	20.1682
GCST90027788	k__Bacteria.p__Firmicutes.c__Clostridia.o__Clostridiales.f__Clostridiales_noname.g__Flavonifractor.s__Flavonifractor_plautii	rs77544959	11	39603353	A	G	-0.149358	0.0329458	0.285411	5.8031e-06	TRUE	reported	textfile	7738	0.00264896	20.5468
GCST90027788	k__Bacteria.p__Firmicutes.c__Clostridia.o__Clostridiales.f__Clostridiales_noname.g__Flavonifractor.s__Flavonifractor_plautii	rs1872436	12	57322492	T	C	-0.181533	0.0369281	0.191344	8.83998e-07	TRUE	reported	textfile	7738	0.00311325	24.1593
GCST90027788	k__Bacteria.p__Firmicutes.c__Clostridia.o__Clostridiales.f__Clostridiales_noname.g__Flavonifractor.s__Flavonifractor_plautii	rs9513795	13	101402225	T	C	0.159167	0.0358491	0.203817	8.9994e-06	TRUE	reported	textfile	7738	0.00254107	19.7078
GCST90027788	k__Bacteria.p__Firmicutes.c__Clostridia.o__Clostridiales.f__Clostridiales_noname.g__Flavonifractor.s__Flavonifractor_plautii	rs5768347	22	48492960	G	T	-0.1688	0.0378678	0.823431	8.28827e-06	TRUE	reported	textfile	7738	0.00256129	19.8651
GCST90027789	k__Bacteria.p__Firmicutes.c__Clostridia.o__Clostridiales.f__Clostridiales_noname.g__Pseudoflavonifractor.s__Pseudoflavonifractor_capillosus	rs4352232	2	88848180	G	C	-0.128058	0.0266047	0.316327	1.48399e-06	TRUE	reported	textfile	7738	0.0029852	23.1626
GCST90027789	k__Bacteria.p__Firmicutes.c__Clostridia.o__Clostridiales.f__Clostridiales_noname.g__Pseudoflavonifractor.s__Pseudoflavonifractor_capillosus	rs6761789	2	145252729	G	T	0.2182	0.0489312	0.0701702	8.22211e-06	TRUE	reported	textfile	7738	0.00256326	19.8804
GCST90027789	k__Bacteria.p__Firmicutes.c__Clostridia.o__Clostridiales.f__Clostridiales_noname.g__Pseudoflavonifractor.s__Pseudoflavonifractor_capillosus	rs74412941	2	200913546	C	A	-0.225163	0.0506251	0.0628039	8.68152e-06	TRUE	reported	textfile	7738	0.0025499	19.7765
GCST90027789	k__Bacteria.p__Firmicutes.c__Clostridia.o__Clostridiales.f__Clostridiales_noname.g__Pseudoflavonifractor.s__Pseudoflavonifractor_capillosus	rs6778836	3	168587709	A	T	-0.126056	0.0266972	0.72267	2.33905e-06	TRUE	reported	textfile	7738	0.00287286	22.2885
GCST90027789	k__Bacteria.p__Firmicutes.c__Clostridia.o__Clostridiales.f__Clostridiales_noname.g__Pseudoflavonifractor.s__Pseudoflavonifractor_capillosus	rs75202637	4	163822623	G	A	0.263588	0.0579255	0.0637073	5.3528e-06	TRUE	reported	textfile	7738	0.00266884	20.7014
GCST90027789	k__Bacteria.p__Firmicutes.c__Clostridia.o__Clostridiales.f__Clostridiales_noname.g__Pseudoflavonifractor.s__Pseudoflavonifractor_capillosus	rs1182140	7	2964863	G	A	-0.140145	0.0309654	0.801962	6.01492e-06	TRUE	reported	textfile	7738	0.00264014	20.4782
GCST90027789	k__Bacteria.p__Firmicutes.c__Clostridia.o__Clostridiales.f__Clostridiales_noname.g__Pseudoflavonifractor.s__Pseudoflavonifractor_capillosus	rs7790846	7	50424061	G	A	-0.121291	0.0266576	0.722492	5.36572e-06	TRUE	reported	textfile	7738	0.00266824	20.6967
GCST90027789	k__Bacteria.p__Firmicutes.c__Clostridia.o__Clostridiales.f__Clostridiales_noname.g__Pseudoflavonifractor.s__Pseudoflavonifractor_capillosus	rs10236678	7	134549927	A	G	0.134283	0.0280654	0.747711	1.71281e-06	TRUE	reported	textfile	7738	0.00294978	22.887
GCST90027789	k__Bacteria.p__Firmicutes.c__Clostridia.o__Clostridiales.f__Clostridiales_noname.g__Pseudoflavonifractor.s__Pseudoflavonifractor_capillosus	rs4424244	8	74434869	C	T	0.121481	0.0253566	0.352337	1.66026e-06	TRUE	reported	textfile	7738	0.00295748	22.9469
GCST90027789	k__Bacteria.p__Firmicutes.c__Clostridia.o__Clostridiales.f__Clostridiales_noname.g__Pseudoflavonifractor.s__Pseudoflavonifractor_capillosus	rs7990301	13	34382060	T	C	0.110327	0.0237438	0.53636	3.37513e-06	TRUE	reported	textfile	7738	0.00278243	21.585
GCST90027789	k__Bacteria.p__Firmicutes.c__Clostridia.o__Clostridiales.f__Clostridiales_noname.g__Pseudoflavonifractor.s__Pseudoflavonifractor_capillosus	rs11074766	16	26304777	T	C	0.130159	0.0284269	0.243533	4.67793e-06	TRUE	reported	textfile	7738	0.00270201	20.9594
GCST90027790	k__Bacteria.p__Firmicutes.c__Clostridia.o__Clostridiales.f__Eubacteriaceae.g__Eubacterium.s__Eubacterium_eligens	rs10927575	1	13785516	C	G	0.120728	0.0267334	0.141584	6.30239e-06	TRUE	reported	textfile	7738	0.00262865	20.3888
GCST90027790	k__Bacteria.p__Firmicutes.c__Clostridia.o__Clostridiales.f__Eubacteriaceae.g__Eubacterium.s__Eubacterium_eligens	rs11678512	2	106187246	C	T	-0.101888	0.0212403	0.219408	1.61115e-06	TRUE	reported	textfile	7738	0.00296489	23.0046
GCST90027790	k__Bacteria.p__Firmicutes.c__Clostridia.o__Clostridiales.f__Eubacteriaceae.g__Eubacterium.s__Eubacterium_eligens	rs56105508	3	17852886	C	G	0.120423	0.0269748	0.127461	8.03346e-06	TRUE	reported	textfile	7738	0.00256897	19.9247
GCST90027790	k__Bacteria.p__Firmicutes.c__Clostridia.o__Clostridiales.f__Eubacteriaceae.g__Eubacterium.s__Eubacterium_eligens	rs13060820	3	98120246	T	C	-0.165915	0.0361856	0.0723913	4.53749e-06	TRUE	reported	textfile	7738	0.00270952	21.0178
GCST90027790	k__Bacteria.p__Firmicutes.c__Clostridia.o__Clostridiales.f__Eubacteriaceae.g__Eubacterium.s__Eubacterium_eligens	rs77362317	3	141078059	G	T	0.162865	0.0337338	0.0732534	1.37951e-06	TRUE	reported	textfile	7738	0.00300323	23.303
GCST90027790	k__Bacteria.p__Firmicutes.c__Clostridia.o__Clostridiales.f__Eubacteriaceae.g__Eubacterium.s__Eubacterium_eligens	rs11933020	4	7805889	C	T	0.103443	0.0203323	0.246485	3.62561e-07	TRUE	reported	textfile	7738	0.0033339	25.8773
GCST90027790	k__Bacteria.p__Firmicutes.c__Clostridia.o__Clostridiales.f__Eubacteriaceae.g__Eubacterium.s__Eubacterium_eligens	rs79969063	5	71786401	C	A	-0.160806	0.0359854	0.0677792	7.87149e-06	TRUE	reported	textfile	7738	0.00257398	19.9637
GCST90027790	k__Bacteria.p__Firmicutes.c__Clostridia.o__Clostridiales.f__Eubacteriaceae.g__Eubacterium.s__Eubacterium_eligens	rs6922056	6	123544294	G	T	0.112878	0.0222686	0.804502	4.00068e-07	TRUE	reported	textfile	7738	0.00330951	25.6874
GCST90027790	k__Bacteria.p__Firmicutes.c__Clostridia.o__Clostridiales.f__Eubacteriaceae.g__Eubacterium.s__Eubacterium_eligens	rs396720	8	59962804	T	C	0.0884819	0.0197847	0.717832	7.74031e-06	TRUE	reported	textfile	7738	0.00257811	19.9958
GCST90027790	k__Bacteria.p__Firmicutes.c__Clostridia.o__Clostridiales.f__Eubacteriaceae.g__Eubacterium.s__Eubacterium_eligens	rs4268153	8	117542385	A	G	-0.132382	0.029659	0.107514	8.06408e-06	TRUE	reported	textfile	7738	0.00256803	19.9175
GCST90027790	k__Bacteria.p__Firmicutes.c__Clostridia.o__Clostridiales.f__Eubacteriaceae.g__Eubacterium.s__Eubacterium_eligens	rs2184120	9	111788558	C	T	0.159484	0.0354557	0.0703719	6.85561e-06	TRUE	reported	textfile	7738	0.00260795	20.2279
GCST90027790	k__Bacteria.p__Firmicutes.c__Clostridia.o__Clostridiales.f__Eubacteriaceae.g__Eubacterium.s__Eubacterium_eligens	rs4775557	15	46844195	C	T	-0.18014	0.0387317	0.0607152	3.30381e-06	TRUE	reported	textfile	7738	0.0027877	21.6259
GCST90027790	k__Bacteria.p__Firmicutes.c__Clostridia.o__Clostridiales.f__Eubacteriaceae.g__Eubacterium.s__Eubacterium_eligens	rs2426807	20	58251131	C	T	-0.113657	0.0255081	0.143411	8.36074e-06	TRUE	reported	textfile	7738	0.00255915	19.8484
GCST90027791	k__Bacteria.p__Firmicutes.c__Clostridia.o__Clostridiales.f__Eubacteriaceae.g__Eubacterium.s__Eubacterium_hallii	rs4692552	4	169764631	C	T	0.122241	0.0276396	0.263581	9.74854e-06	TRUE	reported	textfile	7738	0.00252142	19.555
GCST90027791	k__Bacteria.p__Firmicutes.c__Clostridia.o__Clostridiales.f__Eubacteriaceae.g__Eubacterium.s__Eubacterium_hallii	rs10014686	4	174600551	A	G	0.203012	0.0407635	0.0943997	6.35053e-07	TRUE	reported	textfile	7738	0.00319508	24.7964
GCST90027791	k__Bacteria.p__Firmicutes.c__Clostridia.o__Clostridiales.f__Eubacteriaceae.g__Eubacterium.s__Eubacterium_hallii	rs62468608	7	78170494	C	A	0.172603	0.0376243	0.116486	4.48522e-06	TRUE	reported	textfile	7738	0.00271237	21.04
GCST90027791	k__Bacteria.p__Firmicutes.c__Clostridia.o__Clostridiales.f__Eubacteriaceae.g__Eubacterium.s__Eubacterium_hallii	rs1330325	9	21265197	A	T	0.108309	0.0241615	0.384105	7.36943e-06	TRUE	reported	textfile	7738	0.00259018	20.0897
GCST90027791	k__Bacteria.p__Firmicutes.c__Clostridia.o__Clostridiales.f__Eubacteriaceae.g__Eubacterium.s__Eubacterium_hallii	rs2901343	10	124457906	T	C	-0.111962	0.0235768	0.430528	2.04607e-06	TRUE	reported	textfile	7738	0.00290589	22.5455
GCST90027791	k__Bacteria.p__Firmicutes.c__Clostridia.o__Clostridiales.f__Eubacteriaceae.g__Eubacterium.s__Eubacterium_hallii	rs6487088	12	20588382	T	C	-0.144302	0.0309629	0.819447	3.15456e-06	TRUE	reported	textfile	7738	0.00279909	21.7146
GCST90027791	k__Bacteria.p__Firmicutes.c__Clostridia.o__Clostridiales.f__Eubacteriaceae.g__Eubacterium.s__Eubacterium_hallii	rs10848037	12	130703322	C	T	-0.159119	0.0352394	0.127875	6.32029e-06	TRUE	reported	textfile	7738	0.00262795	20.3834
GCST90027791	k__Bacteria.p__Firmicutes.c__Clostridia.o__Clostridiales.f__Eubacteriaceae.g__Eubacterium.s__Eubacterium_hallii	rs1952183	14	89844111	G	A	-0.10882	0.023893	0.503271	5.25118e-06	TRUE	reported	textfile	7738	0.00267355	20.7381
GCST90027791	k__Bacteria.p__Firmicutes.c__Clostridia.o__Clostridiales.f__Eubacteriaceae.g__Eubacterium.s__Eubacterium_hallii	rs17568569	18	8323564	T	C	0.188665	0.0408859	0.108091	3.94186e-06	TRUE	reported	textfile	7738	0.00274418	21.2874
GCST90027791	k__Bacteria.p__Firmicutes.c__Clostridia.o__Clostridiales.f__Eubacteriaceae.g__Eubacterium.s__Eubacterium_hallii	rs2871118	21	43184320	A	G	0.115938	0.0258467	0.276078	7.27063e-06	TRUE	reported	textfile	7738	0.0025935	20.1155
GCST90027791	k__Bacteria.p__Firmicutes.c__Clostridia.o__Clostridiales.f__Eubacteriaceae.g__Eubacterium.s__Eubacterium_hallii	rs17749540	22	37367536	T	C	-0.180458	0.0357931	0.148921	4.61461e-07	TRUE	reported	textfile	7738	0.00327414	25.412
GCST90027791	k__Bacteria.p__Firmicutes.c__Clostridia.o__Clostridiales.f__Eubacteriaceae.g__Eubacterium.s__Eubacterium_hallii	rs73443336	22	50940762	G	A	-0.140422	0.029329	0.219245	1.68616e-06	TRUE	reported	textfile	7738	0.00295365	22.9171
GCST90027792	k__Bacteria.p__Firmicutes.c__Clostridia.o__Clostridiales.f__Eubacteriaceae.g__Eubacterium.s__Eubacterium_ramulus	rs9804152	1	158518939	C	T	-0.134336	0.0275221	0.741779	1.05535e-06	TRUE	reported	textfile	7738	0.00306944	23.8183
GCST90027792	k__Bacteria.p__Firmicutes.c__Clostridia.o__Clostridiales.f__Eubacteriaceae.g__Eubacterium.s__Eubacterium_ramulus	rs12474753	2	114128721	T	C	0.243283	0.0527119	0.0630051	3.92475e-06	TRUE	reported	textfile	7738	0.00274525	21.2957
GCST90027792	k__Bacteria.p__Firmicutes.c__Clostridia.o__Clostridiales.f__Eubacteriaceae.g__Eubacterium.s__Eubacterium_ramulus	rs6731499	2	174711730	G	A	-0.114822	0.0256509	0.320232	7.59327e-06	TRUE	reported	textfile	7738	0.00258282	20.0325
GCST90027792	k__Bacteria.p__Firmicutes.c__Clostridia.o__Clostridiales.f__Eubacteriaceae.g__Eubacterium.s__Eubacterium_ramulus	rs113157937	3	62371898	T	C	0.213265	0.0456803	0.0862479	3.03191e-06	TRUE	reported	textfile	7738	0.00280887	21.7906
GCST90027792	k__Bacteria.p__Firmicutes.c__Clostridia.o__Clostridiales.f__Eubacteriaceae.g__Eubacterium.s__Eubacterium_ramulus	rs2368038	3	193755011	T	A	0.13135	0.0293294	0.226705	7.51929e-06	TRUE	reported	textfile	7738	0.00258523	20.0512
GCST90027792	k__Bacteria.p__Firmicutes.c__Clostridia.o__Clostridiales.f__Eubacteriaceae.g__Eubacterium.s__Eubacterium_ramulus	rs75578397	8	60851737	A	T	0.177351	0.0398192	0.101482	8.43276e-06	TRUE	reported	textfile	7738	0.00255705	19.832
GCST90027792	k__Bacteria.p__Firmicutes.c__Clostridia.o__Clostridiales.f__Eubacteriaceae.g__Eubacterium.s__Eubacterium_ramulus	rs10961097	9	13514253	T	C	-0.149816	0.0337994	0.145585	9.31476e-06	TRUE	reported	textfile	7738	0.0025326	19.642
GCST90027792	k__Bacteria.p__Firmicutes.c__Clostridia.o__Clostridiales.f__Eubacteriaceae.g__Eubacterium.s__Eubacterium_ramulus	rs6590368	11	129090852	T	C	0.12484	0.0277199	0.755115	6.68091e-06	TRUE	reported	textfile	7738	0.0026143	20.2773
GCST90027792	k__Bacteria.p__Firmicutes.c__Clostridia.o__Clostridiales.f__Eubacteriaceae.g__Eubacterium.s__Eubacterium_ramulus	rs10848471	12	1510640	A	C	0.144177	0.0306873	0.205093	2.62374e-06	TRUE	reported	textfile	7738	0.00284453	22.068
GCST90027792	k__Bacteria.p__Firmicutes.c__Clostridia.o__Clostridiales.f__Eubacteriaceae.g__Eubacterium.s__Eubacterium_ramulus	rs12935244	16	62133341	C	A	-0.124334	0.0241866	0.363694	2.73867e-07	TRUE	reported	textfile	7738	0.00340344	26.4189
GCST90027793	k__Bacteria.p__Firmicutes.c__Clostridia.o__Clostridiales.f__Eubacteriaceae.g__Eubacterium.s__Eubacterium_rectale	rs6695790	1	158052966	G	T	-0.080517	0.0165939	0.522521	1.22092e-06	TRUE	reported	textfile	7738	0.00303341	23.5379
GCST90027793	k__Bacteria.p__Firmicutes.c__Clostridia.o__Clostridiales.f__Eubacteriaceae.g__Eubacterium.s__Eubacterium_rectale	rs36042240	2	242127334	C	G	0.125081	0.0279507	0.100968	7.63947e-06	TRUE	reported	textfile	7738	0.00258133	20.0209
GCST90027793	k__Bacteria.p__Firmicutes.c__Clostridia.o__Clostridiales.f__Eubacteriaceae.g__Eubacterium.s__Eubacterium_rectale	rs72645666	8	56351168	A	G	0.079789	0.0177283	0.299503	6.77484e-06	TRUE	reported	textfile	7738	0.00261087	20.2505
GCST90027793	k__Bacteria.p__Firmicutes.c__Clostridia.o__Clostridiales.f__Eubacteriaceae.g__Eubacterium.s__Eubacterium_rectale	rs2449527	8	98755721	A	G	0.0850013	0.0189826	0.248582	7.54009e-06	TRUE	reported	textfile	7738	0.00258455	20.0459
GCST90027793	k__Bacteria.p__Firmicutes.c__Clostridia.o__Clostridiales.f__Eubacteriaceae.g__Eubacterium.s__Eubacterium_rectale	rs1890115	9	85165993	T	G	0.11834	0.0258878	0.110317	4.84826e-06	TRUE	reported	textfile	7738	0.00269321	20.8909
GCST90027793	k__Bacteria.p__Firmicutes.c__Clostridia.o__Clostridiales.f__Eubacteriaceae.g__Eubacterium.s__Eubacterium_rectale	rs4333970	10	82726856	A	G	0.0872277	0.018424	0.734925	2.19646e-06	TRUE	reported	textfile	7738	0.00288838	22.4093
GCST90027793	k__Bacteria.p__Firmicutes.c__Clostridia.o__Clostridiales.f__Eubacteriaceae.g__Eubacterium.s__Eubacterium_rectale	rs1939678	11	115692040	G	A	0.0722317	0.0163446	0.508082	9.90214e-06	TRUE	reported	textfile	7738	0.00251758	19.5252
GCST90027793	k__Bacteria.p__Firmicutes.c__Clostridia.o__Clostridiales.f__Eubacteriaceae.g__Eubacterium.s__Eubacterium_rectale	rs12807499	11	132632108	A	G	0.129032	0.0283876	0.0985692	5.48393e-06	TRUE	reported	textfile	7738	0.00266288	20.655
GCST90027793	k__Bacteria.p__Firmicutes.c__Clostridia.o__Clostridiales.f__Eubacteriaceae.g__Eubacterium.s__Eubacterium_rectale	rs1452438	15	87379693	G	A	-0.0811965	0.0179508	0.716886	6.08889e-06	TRUE	reported	textfile	7738	0.00263713	20.4548
GCST90027793	k__Bacteria.p__Firmicutes.c__Clostridia.o__Clostridiales.f__Eubacteriaceae.g__Eubacterium.s__Eubacterium_rectale	rs1867204	17	75023226	G	C	0.0755096	0.0166075	0.513597	5.44921e-06	TRUE	reported	textfile	7738	0.00266444	20.6672
GCST90027793	k__Bacteria.p__Firmicutes.c__Clostridia.o__Clostridiales.f__Eubacteriaceae.g__Eubacterium.s__Eubacterium_rectale	rs6021385	20	50306537	C	G	-0.0816426	0.0180696	0.29233	6.23617e-06	TRUE	reported	textfile	7738	0.00263125	20.409
GCST90027794	k__Bacteria.p__Firmicutes.c__Clostridia.o__Clostridiales.f__Eubacteriaceae.g__Eubacterium.s__Eubacterium_siraeum	rs1358421	2	49754547	A	G	0.0902218	0.0197074	0.351206	4.69309e-06	TRUE	reported	textfile	7738	0.00270122	20.9532
GCST90027794	k__Bacteria.p__Firmicutes.c__Clostridia.o__Clostridiales.f__Eubacteriaceae.g__Eubacterium.s__Eubacterium_siraeum	rs35239958	3	144169280	C	T	0.0892958	0.0199528	0.320066	7.62847e-06	TRUE	reported	textfile	7738	0.00258169	20.0236
GCST90027794	k__Bacteria.p__Firmicutes.c__Clostridia.o__Clostridiales.f__Eubacteriaceae.g__Eubacterium.s__Eubacterium_siraeum	rs66806908	3	196553260	G	C	0.136893	0.03086	0.889921	9.16721e-06	TRUE	reported	textfile	7738	0.00253653	19.6725
GCST90027794	k__Bacteria.p__Firmicutes.c__Clostridia.o__Clostridiales.f__Eubacteriaceae.g__Eubacterium.s__Eubacterium_siraeum	rs7665837	4	174422528	C	G	-0.0864051	0.0194917	0.449344	9.29704e-06	TRUE	reported	textfile	7738	0.00253307	19.6456
GCST90027794	k__Bacteria.p__Firmicutes.c__Clostridia.o__Clostridiales.f__Eubacteriaceae.g__Eubacterium.s__Eubacterium_siraeum	rs28706788	5	159575028	A	G	0.0829043	0.0185813	0.540016	8.1314e-06	TRUE	reported	textfile	7738	0.00256599	19.9016
GCST90027794	k__Bacteria.p__Firmicutes.c__Clostridia.o__Clostridiales.f__Eubacteriaceae.g__Eubacterium.s__Eubacterium_siraeum	rs2717881	7	25210734	A	T	0.165026	0.0370288	0.926897	8.32328e-06	TRUE	reported	textfile	7738	0.00256026	19.857
GCST90027794	k__Bacteria.p__Firmicutes.c__Clostridia.o__Clostridiales.f__Eubacteriaceae.g__Eubacterium.s__Eubacterium_siraeum	rs2906787	7	112137676	C	T	0.172041	0.0385918	0.93652	8.27398e-06	TRUE	reported	textfile	7738	0.00256172	19.8684
GCST90027794	k__Bacteria.p__Firmicutes.c__Clostridia.o__Clostridiales.f__Eubacteriaceae.g__Eubacterium.s__Eubacterium_siraeum	rs11002091	10	78984504	C	T	0.0879087	0.0195012	0.379164	6.54865e-06	TRUE	reported	textfile	7738	0.00261922	20.3155
GCST90027794	k__Bacteria.p__Firmicutes.c__Clostridia.o__Clostridiales.f__Eubacteriaceae.g__Eubacterium.s__Eubacterium_siraeum	rs9805811	13	114744475	G	A	-0.0971784	0.0208476	0.730185	3.14118e-06	TRUE	reported	textfile	7738	0.00280014	21.7227
GCST90027794	k__Bacteria.p__Firmicutes.c__Clostridia.o__Clostridiales.f__Eubacteriaceae.g__Eubacterium.s__Eubacterium_siraeum	rs117632297	14	80463424	A	G	-0.172677	0.0388452	0.063938	8.77887e-06	TRUE	reported	textfile	7738	0.00254716	19.7552
GCST90027794	k__Bacteria.p__Firmicutes.c__Clostridia.o__Clostridiales.f__Eubacteriaceae.g__Eubacterium.s__Eubacterium_siraeum	rs8050653	16	82300059	G	A	-0.085848	0.0193864	0.434569	9.49914e-06	TRUE	reported	textfile	7738	0.00252779	19.6045
GCST90027794	k__Bacteria.p__Firmicutes.c__Clostridia.o__Clostridiales.f__Eubacteriaceae.g__Eubacterium.s__Eubacterium_siraeum	rs74413687	17	63315851	A	G	0.162183	0.0360487	0.0728206	6.8275e-06	TRUE	reported	textfile	7738	0.00260896	20.2357
GCST90027794	k__Bacteria.p__Firmicutes.c__Clostridia.o__Clostridiales.f__Eubacteriaceae.g__Eubacterium.s__Eubacterium_siraeum	rs2660277	18	11010141	G	T	-0.0930074	0.0188939	0.449167	8.53937e-07	TRUE	reported	textfile	7738	0.0031218	24.2259
GCST90027794	k__Bacteria.p__Firmicutes.c__Clostridia.o__Clostridiales.f__Eubacteriaceae.g__Eubacterium.s__Eubacterium_siraeum	rs544964	19	37409561	G	A	-0.0849199	0.0189097	0.573552	7.09541e-06	TRUE	reported	textfile	7738	0.0025995	20.1621
GCST90027794	k__Bacteria.p__Firmicutes.c__Clostridia.o__Clostridiales.f__Eubacteriaceae.g__Eubacterium.s__Eubacterium_siraeum	rs13040204	20	57224053	G	A	0.117823	0.0255187	0.216899	3.89091e-06	TRUE	reported	textfile	7738	0.00274739	21.3123
GCST90027795	k__Bacteria.p__Firmicutes.c__Clostridia.o__Clostridiales.f__Eubacteriaceae.g__Eubacterium.s__Eubacterium_ventriosum	rs12124525	1	76940156	T	C	-0.270616	0.0608933	0.0626426	8.82597e-06	TRUE	reported	textfile	7738	0.00254585	19.7449
GCST90027795	k__Bacteria.p__Firmicutes.c__Clostridia.o__Clostridiales.f__Eubacteriaceae.g__Eubacterium.s__Eubacterium_ventriosum	rs3815679	2	170218643	T	C	0.213453	0.0476669	0.0941311	7.53406e-06	TRUE	reported	textfile	7738	0.00258475	20.0474
GCST90027795	k__Bacteria.p__Firmicutes.c__Clostridia.o__Clostridiales.f__Eubacteriaceae.g__Eubacterium.s__Eubacterium_ventriosum	rs1011345	2	173856545	C	T	-0.23966	0.052948	0.0786334	6.00202e-06	TRUE	reported	textfile	7738	0.00264066	20.4823
GCST90027795	k__Bacteria.p__Firmicutes.c__Clostridia.o__Clostridiales.f__Eubacteriaceae.g__Eubacterium.s__Eubacterium_ventriosum	rs73040331	3	18454062	C	T	0.264744	0.0550116	0.0757948	1.4904e-06	TRUE	reported	textfile	7738	0.00298413	23.1544
GCST90027795	k__Bacteria.p__Firmicutes.c__Clostridia.o__Clostridiales.f__Eubacteriaceae.g__Eubacterium.s__Eubacterium_ventriosum	rs79951774	3	189546969	T	G	-0.300379	0.0657398	0.0506578	4.89558e-06	TRUE	reported	textfile	7738	0.00269082	20.8723
GCST90027795	k__Bacteria.p__Firmicutes.c__Clostridia.o__Clostridiales.f__Eubacteriaceae.g__Eubacterium.s__Eubacterium_ventriosum	rs10502943	18	49901001	C	A	-0.267815	0.0511794	0.0865447	1.66905e-07	TRUE	reported	textfile	7738	0.00352627	27.3758
GCST90027796	k__Bacteria.p__Firmicutes.c__Clostridia.o__Clostridiales.f__Oscillospiraceae.g__Oscillibacter.s__Oscillibacter_unclassified	rs56001939	2	54363878	C	T	-0.0790706	0.0170397	0.362334	3.47762e-06	TRUE	reported	textfile	7738	0.00277506	21.5276
GCST90027796	k__Bacteria.p__Firmicutes.c__Clostridia.o__Clostridiales.f__Oscillospiraceae.g__Oscillibacter.s__Oscillibacter_unclassified	rs13119423	4	27850234	C	A	-0.110209	0.0239763	0.139999	4.29507e-06	TRUE	reported	textfile	7738	0.00272304	21.123
GCST90027796	k__Bacteria.p__Firmicutes.c__Clostridia.o__Clostridiales.f__Oscillospiraceae.g__Oscillibacter.s__Oscillibacter_unclassified	rs55682375	9	21808352	A	G	-0.15804	0.0351935	0.0674229	7.10226e-06	TRUE	reported	textfile	7738	0.00259926	20.1603
GCST90027796	k__Bacteria.p__Firmicutes.c__Clostridia.o__Clostridiales.f__Oscillospiraceae.g__Oscillibacter.s__Oscillibacter_unclassified	rs10769221	11	5806426	A	G	0.140943	0.0272231	0.884538	2.25073e-07	TRUE	reported	textfile	7738	0.00345209	26.7979
GCST90027796	k__Bacteria.p__Firmicutes.c__Clostridia.o__Clostridiales.f__Oscillospiraceae.g__Oscillibacter.s__Oscillibacter_unclassified	rs12446334	16	81302009	G	A	0.0930476	0.0200569	0.275569	3.49796e-06	TRUE	reported	textfile	7738	0.00277362	21.5164
GCST90027796	k__Bacteria.p__Firmicutes.c__Clostridia.o__Clostridiales.f__Oscillospiraceae.g__Oscillibacter.s__Oscillibacter_unclassified	rs7255582	19	35718076	T	C	-0.0809638	0.0169151	0.411214	1.69726e-06	TRUE	reported	textfile	7738	0.00295203	22.9045
GCST90027796	k__Bacteria.p__Firmicutes.c__Clostridia.o__Clostridiales.f__Oscillospiraceae.g__Oscillibacter.s__Oscillibacter_unclassified	rs34865636	19	45793832	T	A	-0.0825242	0.0176704	0.312404	3.00904e-06	TRUE	reported	textfile	7738	0.00281074	21.8051
GCST90027796	k__Bacteria.p__Firmicutes.c__Clostridia.o__Clostridiales.f__Oscillospiraceae.g__Oscillibacter.s__Oscillibacter_unclassified	rs11087270	20	18906606	T	A	0.0886682	0.0185159	0.267415	1.67824e-06	TRUE	reported	textfile	7738	0.00295482	22.9262
GCST90027797	k__Bacteria.p__Firmicutes.c__Clostridia.o__Clostridiales.f__Ruminococcaceae.g__Faecalibacterium.s__Faecalibacterium_prausnitzii	rs840787	2	65775890	G	C	-0.0765503	0.0167178	0.372348	4.67308e-06	TRUE	reported	textfile	7738	0.00270227	20.9614
GCST90027797	k__Bacteria.p__Firmicutes.c__Clostridia.o__Clostridiales.f__Ruminococcaceae.g__Faecalibacterium.s__Faecalibacterium_prausnitzii	rs61798216	4	36459051	G	A	-0.129122	0.0264682	0.113551	1.06958e-06	TRUE	reported	textfile	7738	0.00306612	23.7925
GCST90027797	k__Bacteria.p__Firmicutes.c__Clostridia.o__Clostridiales.f__Ruminococcaceae.g__Faecalibacterium.s__Faecalibacterium_prausnitzii	rs12197028	6	102128843	G	A	0.14457	0.0321715	0.0859036	6.99868e-06	TRUE	reported	textfile	7738	0.00260287	20.1884
GCST90027797	k__Bacteria.p__Firmicutes.c__Clostridia.o__Clostridiales.f__Ruminococcaceae.g__Faecalibacterium.s__Faecalibacterium_prausnitzii	rs10113323	8	59554706	G	A	0.0795663	0.0179591	0.295397	9.40536e-06	TRUE	reported	textfile	7738	0.00253022	19.6235
GCST90027797	k__Bacteria.p__Firmicutes.c__Clostridia.o__Clostridiales.f__Ruminococcaceae.g__Faecalibacterium.s__Faecalibacterium_prausnitzii	rs74949229	10	9526946	A	G	-0.139551	0.0283751	0.0939624	8.7407e-07	TRUE	reported	textfile	7738	0.00311604	24.181
GCST90027797	k__Bacteria.p__Firmicutes.c__Clostridia.o__Clostridiales.f__Ruminococcaceae.g__Faecalibacterium.s__Faecalibacterium_prausnitzii	rs12415307	10	103076252	G	A	-0.086919	0.018389	0.289391	2.28208e-06	TRUE	reported	textfile	7738	0.00287895	22.3358
GCST90027797	k__Bacteria.p__Firmicutes.c__Clostridia.o__Clostridiales.f__Ruminococcaceae.g__Faecalibacterium.s__Faecalibacterium_prausnitzii	rs2107539	17	34322610	T	C	-0.0987778	0.0218485	0.243401	6.15358e-06	TRUE	reported	textfile	7738	0.00263453	20.4345
GCST90027797	k__Bacteria.p__Firmicutes.c__Clostridia.o__Clostridiales.f__Ruminococcaceae.g__Faecalibacterium.s__Faecalibacterium_prausnitzii	rs3785822	17	59556923	A	G	0.0994099	0.021117	0.178193	2.50677e-06	TRUE	reported	textfile	7738	0.00285578	22.1556
GCST90027797	k__Bacteria.p__Firmicutes.c__Clostridia.o__Clostridiales.f__Ruminococcaceae.g__Faecalibacterium.s__Faecalibacterium_prausnitzii	rs36720	19	16567351	C	T	-0.0794064	0.0176958	0.306358	7.2127e-06	TRUE	reported	textfile	7738	0.00259547	20.1308
GCST90027798	k__Bacteria.p__Firmicutes.c__Clostridia.o__Clostridiales.f__Ruminococcaceae.g__Ruminococcaceae_noname.s__Ruminococcaceae_bacterium_D16	rs114446285	2	127826259	G	A	-0.200679	0.0433453	0.212676	3.66062e-06	TRUE	reported	textfile	7738	0.00276242	21.4293
GCST90027798	k__Bacteria.p__Firmicutes.c__Clostridia.o__Clostridiales.f__Ruminococcaceae.g__Ruminococcaceae_noname.s__Ruminococcaceae_bacterium_D16	rs12621499	2	142324536	G	A	0.174708	0.0391872	0.309762	8.26134e-06	TRUE	reported	textfile	7738	0.00256209	19.8713
GCST90027798	k__Bacteria.p__Firmicutes.c__Clostridia.o__Clostridiales.f__Ruminococcaceae.g__Ruminococcaceae_noname.s__Ruminococcaceae_bacterium_D16	rs570295	6	12732095	G	A	0.191415	0.0365822	0.604353	1.67273e-07	TRUE	reported	textfile	7738	0.00352573	27.3715
GCST90027798	k__Bacteria.p__Firmicutes.c__Clostridia.o__Clostridiales.f__Ruminococcaceae.g__Ruminococcaceae_noname.s__Ruminococcaceae_bacterium_D16	rs3916427	9	113929557	C	T	-0.16395	0.0356699	0.534825	4.30048e-06	TRUE	reported	textfile	7738	0.00272273	21.1206
GCST90027798	k__Bacteria.p__Firmicutes.c__Clostridia.o__Clostridiales.f__Ruminococcaceae.g__Ruminococcaceae_noname.s__Ruminococcaceae_bacterium_D16	rs9414689	9	140215415	G	C	0.205329	0.0455314	0.686804	6.49423e-06	TRUE	reported	textfile	7738	0.00262127	20.3315
GCST90027798	k__Bacteria.p__Firmicutes.c__Clostridia.o__Clostridiales.f__Ruminococcaceae.g__Ruminococcaceae_noname.s__Ruminococcaceae_bacterium_D16	rs9508731	13	30981374	T	A	-0.326536	0.0687295	0.0991426	2.02386e-06	TRUE	reported	textfile	7738	0.00290858	22.5664
GCST90027798	k__Bacteria.p__Firmicutes.c__Clostridia.o__Clostridiales.f__Ruminococcaceae.g__Ruminococcaceae_noname.s__Ruminococcaceae_bacterium_D16	rs11626630	14	75207510	T	C	0.240822	0.0530639	0.154357	5.66958e-06	TRUE	reported	textfile	7738	0.00265469	20.5913
GCST90027798	k__Bacteria.p__Firmicutes.c__Clostridia.o__Clostridiales.f__Ruminococcaceae.g__Ruminococcaceae_noname.s__Ruminococcaceae_bacterium_D16	rs4416113	18	42991796	A	G	0.326474	0.069477	0.0723921	2.61409e-06	TRUE	reported	textfile	7738	0.00284544	22.0751
GCST90027798	k__Bacteria.p__Firmicutes.c__Clostridia.o__Clostridiales.f__Ruminococcaceae.g__Ruminococcaceae_noname.s__Ruminococcaceae_bacterium_D16	rs4805013	19	28484840	T	A	0.168258	0.036767	0.413523	4.73195e-06	TRUE	reported	textfile	7738	0.00269919	20.9374
GCST90027798	k__Bacteria.p__Firmicutes.c__Clostridia.o__Clostridiales.f__Ruminococcaceae.g__Ruminococcaceae_noname.s__Ruminococcaceae_bacterium_D16	rs4239490	19	51132056	C	T	0.234442	0.0505963	0.833293	3.59398e-06	TRUE	reported	textfile	7738	0.00276695	21.4645
GCST90027799	k__Bacteria.p__Firmicutes.c__Clostridia.o__Clostridiales.f__Ruminococcaceae.g__Ruminococcus.s__Ruminococcus_bromii	rs12041621	1	48554579	A	G	-0.128203	0.026118	0.198693	9.17242e-07	TRUE	reported	textfile	7738	0.00310412	24.0882
GCST90027799	k__Bacteria.p__Firmicutes.c__Clostridia.o__Clostridiales.f__Ruminococcaceae.g__Ruminococcus.s__Ruminococcus_bromii	rs12131104	1	149889339	T	C	0.132729	0.0298653	0.161802	8.81916e-06	TRUE	reported	textfile	7738	0.00254604	19.7464
GCST90027799	k__Bacteria.p__Firmicutes.c__Clostridia.o__Clostridiales.f__Ruminococcaceae.g__Ruminococcus.s__Ruminococcus_bromii	rs10864073	1	214011756	C	T	-0.136479	0.0306823	0.115526	8.66194e-06	TRUE	reported	textfile	7738	0.00255046	19.7808
GCST90027799	k__Bacteria.p__Firmicutes.c__Clostridia.o__Clostridiales.f__Ruminococcaceae.g__Ruminococcus.s__Ruminococcus_bromii	rs34762184	3	50541769	A	G	-0.128822	0.0285418	0.141534	6.37791e-06	TRUE	reported	textfile	7738	0.00262572	20.366
GCST90027799	k__Bacteria.p__Firmicutes.c__Clostridia.o__Clostridiales.f__Ruminococcaceae.g__Ruminococcus.s__Ruminococcus_bromii	rs9865704	3	149080011	A	G	-0.145045	0.0300178	0.127359	1.35194e-06	TRUE	reported	textfile	7738	0.00300822	23.3418
GCST90027799	k__Bacteria.p__Firmicutes.c__Clostridia.o__Clostridiales.f__Ruminococcaceae.g__Ruminococcus.s__Ruminococcus_bromii	rs4884323	13	59810492	G	T	-0.0923593	0.0200047	0.398074	3.89539e-06	TRUE	reported	textfile	7738	0.0027471	21.3101
GCST90027799	k__Bacteria.p__Firmicutes.c__Clostridia.o__Clostridiales.f__Ruminococcaceae.g__Ruminococcus.s__Ruminococcus_bromii	rs1884673	20	38517535	T	C	-0.149704	0.0301141	0.122825	6.65295e-07	TRUE	reported	textfile	7738	0.00318357	24.7067
GCST90027800	k__Bacteria.p__Firmicutes.c__Clostridia.o__Clostridiales.f__Ruminococcaceae.g__Ruminococcus.s__Ruminococcus_callidus	rs1321631	1	34348912	G	A	-0.232995	0.0480959	0.0931154	1.27004e-06	TRUE	reported	textfile	7738	0.00302366	23.462
GCST90027800	k__Bacteria.p__Firmicutes.c__Clostridia.o__Clostridiales.f__Ruminococcaceae.g__Ruminococcus.s__Ruminococcus_callidus	rs4268390	1	81927648	G	A	0.260285	0.0570981	0.0683627	5.15052e-06	TRUE	reported	textfile	7738	0.00267832	20.7751
GCST90027800	k__Bacteria.p__Firmicutes.c__Clostridia.o__Clostridiales.f__Ruminococcaceae.g__Ruminococcus.s__Ruminococcus_callidus	rs79207650	1	154374162	A	G	-0.266917	0.0588837	0.0641043	5.81657e-06	TRUE	reported	textfile	7738	0.00264839	20.5423
GCST90027800	k__Bacteria.p__Firmicutes.c__Clostridia.o__Clostridiales.f__Ruminococcaceae.g__Ruminococcus.s__Ruminococcus_callidus	rs35200886	1	222927951	A	G	-0.168061	0.0363491	0.173258	3.77292e-06	TRUE	reported	textfile	7738	0.00275497	21.3714
GCST90027800	k__Bacteria.p__Firmicutes.c__Clostridia.o__Clostridiales.f__Ruminococcaceae.g__Ruminococcus.s__Ruminococcus_callidus	rs12098699	10	64396790	G	A	-0.158097	0.0331076	0.210189	1.79492e-06	TRUE	reported	textfile	7738	0.00293822	22.797
GCST90027801	k__Bacteria.p__Firmicutes.c__Clostridia.o__Clostridiales.f__Ruminococcaceae.g__Ruminococcus.s__Ruminococcus_lactaris	rs7610129	3	195466973	C	G	-0.269771	0.0531635	0.0707357	3.88807e-07	TRUE	reported	textfile	7738	0.00331658	25.7425
GCST90027801	k__Bacteria.p__Firmicutes.c__Clostridia.o__Clostridiales.f__Ruminococcaceae.g__Ruminococcus.s__Ruminococcus_lactaris	rs4245954	4	8868227	T	C	0.143728	0.0301532	0.168029	1.87366e-06	TRUE	reported	textfile	7738	0.00292762	22.7146
GCST90027801	k__Bacteria.p__Firmicutes.c__Clostridia.o__Clostridiales.f__Ruminococcaceae.g__Ruminococcus.s__Ruminococcus_lactaris	rs72698095	4	183252248	G	C	-0.147336	0.0328679	0.162094	7.37161e-06	TRUE	reported	textfile	7738	0.00259011	20.0891
GCST90027801	k__Bacteria.p__Firmicutes.c__Clostridia.o__Clostridiales.f__Ruminococcaceae.g__Ruminococcus.s__Ruminococcus_lactaris	rs7851638	9	13793758	G	A	0.203009	0.0421875	0.917481	1.49385e-06	TRUE	reported	textfile	7738	0.00298356	23.1499
GCST90027801	k__Bacteria.p__Firmicutes.c__Clostridia.o__Clostridiales.f__Ruminococcaceae.g__Ruminococcus.s__Ruminococcus_lactaris	rs1878735	9	109873993	A	C	-0.138437	0.0296275	0.169658	2.97433e-06	TRUE	reported	textfile	7738	0.0028136	21.8274
GCST90027801	k__Bacteria.p__Firmicutes.c__Clostridia.o__Clostridiales.f__Ruminococcaceae.g__Ruminococcus.s__Ruminococcus_lactaris	rs600038	9	136151806	C	T	-0.123423	0.0273532	0.209058	6.41555e-06	TRUE	reported	textfile	7738	0.00262427	20.3548
GCST90027801	k__Bacteria.p__Firmicutes.c__Clostridia.o__Clostridiales.f__Ruminococcaceae.g__Ruminococcus.s__Ruminococcus_lactaris	rs10858895	12	89914880	T	A	0.118385	0.0255307	0.507927	3.5353e-06	TRUE	reported	textfile	7738	0.00277101	21.4961
GCST90027801	k__Bacteria.p__Firmicutes.c__Clostridia.o__Clostridiales.f__Ruminococcaceae.g__Ruminococcus.s__Ruminococcus_lactaris	rs7148318	14	51325748	A	G	-0.107625	0.0242863	0.702401	9.35819e-06	TRUE	reported	textfile	7738	0.00253146	19.6331
GCST90027802	k__Bacteria.p__Firmicutes.c__Clostridia.o__Clostridiales.f__Ruminococcaceae.g__Subdoligranulum.s__Subdoligranulum_unclassified	rs12622085	2	170162682	G	A	0.0817846	0.0184818	0.302884	9.63797e-06	TRUE	reported	textfile	7738	0.00252422	19.5768
GCST90027802	k__Bacteria.p__Firmicutes.c__Clostridia.o__Clostridiales.f__Ruminococcaceae.g__Subdoligranulum.s__Subdoligranulum_unclassified	rs1850270	3	1661391	T	C	-0.0957917	0.0213093	0.206659	6.94716e-06	TRUE	reported	textfile	7738	0.00260469	20.2025
GCST90027802	k__Bacteria.p__Firmicutes.c__Clostridia.o__Clostridiales.f__Ruminococcaceae.g__Subdoligranulum.s__Subdoligranulum_unclassified	rs123043	4	16823900	A	C	-0.0768331	0.0173477	0.648591	9.46632e-06	TRUE	reported	textfile	7738	0.00252864	19.6111
GCST90027802	k__Bacteria.p__Firmicutes.c__Clostridia.o__Clostridiales.f__Ruminococcaceae.g__Subdoligranulum.s__Subdoligranulum_unclassified	rs6830068	4	73711914	T	G	0.0894719	0.0199309	0.217332	7.15224e-06	TRUE	reported	textfile	7738	0.00259754	20.1469
GCST90027802	k__Bacteria.p__Firmicutes.c__Clostridia.o__Clostridiales.f__Ruminococcaceae.g__Subdoligranulum.s__Subdoligranulum_unclassified	rs11726764	4	107710360	A	C	0.148769	0.0330195	0.0662113	6.62192e-06	TRUE	reported	textfile	7738	0.00261648	20.2942
GCST90027802	k__Bacteria.p__Firmicutes.c__Clostridia.o__Clostridiales.f__Ruminococcaceae.g__Subdoligranulum.s__Subdoligranulum_unclassified	rs4721723	7	18760347	G	C	0.143047	0.030629	0.0819166	3.00764e-06	TRUE	reported	textfile	7738	0.00281085	21.806
GCST90027802	k__Bacteria.p__Firmicutes.c__Clostridia.o__Clostridiales.f__Ruminococcaceae.g__Subdoligranulum.s__Subdoligranulum_unclassified	rs7000832	8	81956395	A	C	0.0840306	0.0173243	0.456351	1.2319e-06	TRUE	reported	textfile	7738	0.0030312	23.5206
GCST90027802	k__Bacteria.p__Firmicutes.c__Clostridia.o__Clostridiales.f__Ruminococcaceae.g__Subdoligranulum.s__Subdoligranulum_unclassified	rs7104786	11	2306168	T	C	0.0940162	0.0186676	0.432431	4.74525e-07	TRUE	reported	textfile	7738	0.00326723	25.3581
GCST90027802	k__Bacteria.p__Firmicutes.c__Clostridia.o__Clostridiales.f__Ruminococcaceae.g__Subdoligranulum.s__Subdoligranulum_unclassified	rs10836532	11	4745154	T	G	-0.0808891	0.0174398	0.351034	3.51464e-06	TRUE	reported	textfile	7738	0.00277245	21.5073
GCST90027802	k__Bacteria.p__Firmicutes.c__Clostridia.o__Clostridiales.f__Ruminococcaceae.g__Subdoligranulum.s__Subdoligranulum_unclassified	rs2105601	11	87666565	C	T	0.158954	0.0350541	0.0803458	5.77284e-06	TRUE	reported	textfile	7738	0.00265024	20.5568
GCST90027802	k__Bacteria.p__Firmicutes.c__Clostridia.o__Clostridiales.f__Ruminococcaceae.g__Subdoligranulum.s__Subdoligranulum_unclassified	rs73044678	12	10874415	A	G	-0.170185	0.0370502	0.0554366	4.36176e-06	TRUE	reported	textfile	7738	0.00271925	21.0935
GCST90027802	k__Bacteria.p__Firmicutes.c__Clostridia.o__Clostridiales.f__Ruminococcaceae.g__Subdoligranulum.s__Subdoligranulum_unclassified	rs2317917	13	112770689	G	T	0.08051	0.0172368	0.631045	2.99986e-06	TRUE	reported	textfile	7738	0.00281149	21.811
GCST90027802	k__Bacteria.p__Firmicutes.c__Clostridia.o__Clostridiales.f__Ruminococcaceae.g__Subdoligranulum.s__Subdoligranulum_unclassified	rs225280	17	33976296	T	C	-0.0972736	0.0208953	0.816592	3.23532e-06	TRUE	reported	textfile	7738	0.00279286	21.6661
GCST90027802	k__Bacteria.p__Firmicutes.c__Clostridia.o__Clostridiales.f__Ruminococcaceae.g__Subdoligranulum.s__Subdoligranulum_unclassified	rs4816989	21	26181265	G	A	-0.0789203	0.0171547	0.665608	4.21487e-06	TRUE	reported	textfile	7738	0.00272769	21.1591
GCST90027803	k__Bacteria.p__Firmicutes.c__Erysipelotrichia.o__Erysipelotrichales.f__Erysipelotrichaceae.g__Erysipelotrichaceae_noname.s__Eubacterium_biforme	rs2293361	2	54114864	C	T	0.322296	0.0669307	0.0589158	1.46921e-06	TRUE	reported	textfile	7738	0.00298767	23.1819
GCST90027803	k__Bacteria.p__Firmicutes.c__Erysipelotrichia.o__Erysipelotrichales.f__Erysipelotrichaceae.g__Erysipelotrichaceae_noname.s__Eubacterium_biforme	rs1978600	3	141149287	C	T	-0.32675	0.0734597	0.938397	8.66686e-06	TRUE	reported	textfile	7738	0.00255032	19.7797
GCST90027803	k__Bacteria.p__Firmicutes.c__Erysipelotrichia.o__Erysipelotrichales.f__Erysipelotrichaceae.g__Erysipelotrichaceae_noname.s__Eubacterium_biforme	rs72891473	6	66586528	A	T	0.301887	0.0679083	0.0596427	8.76797e-06	TRUE	reported	textfile	7738	0.00254747	19.7575
GCST90027803	k__Bacteria.p__Firmicutes.c__Erysipelotrichia.o__Erysipelotrichales.f__Erysipelotrichaceae.g__Erysipelotrichaceae_noname.s__Eubacterium_biforme	rs11044047	12	18510881	C	A	-0.33248	0.0715079	0.0529887	3.32649e-06	TRUE	reported	textfile	7738	0.00278601	21.6128
GCST90027803	k__Bacteria.p__Firmicutes.c__Erysipelotrichia.o__Erysipelotrichales.f__Erysipelotrichaceae.g__Erysipelotrichaceae_noname.s__Eubacterium_biforme	rs9972236	14	94571340	T	C	0.204346	0.0435143	0.155573	2.65225e-06	TRUE	reported	textfile	7738	0.00284186	22.0473
GCST90027803	k__Bacteria.p__Firmicutes.c__Erysipelotrichia.o__Erysipelotrichales.f__Erysipelotrichaceae.g__Erysipelotrichaceae_noname.s__Eubacterium_biforme	rs56702013	17	111695	A	G	0.143437	0.0310823	0.49903	3.93532e-06	TRUE	reported	textfile	7738	0.00274459	21.2906
GCST90027803	k__Bacteria.p__Firmicutes.c__Erysipelotrichia.o__Erysipelotrichales.f__Erysipelotrichaceae.g__Erysipelotrichaceae_noname.s__Eubacterium_biforme	rs79529135	17	20700719	G	T	0.186537	0.0418162	0.216519	8.16193e-06	TRUE	reported	textfile	7738	0.00256507	19.8944
GCST90027804	k__Bacteria.p__Firmicutes.c__Erysipelotrichia.o__Erysipelotrichales.f__Erysipelotrichaceae.g__Holdemania.s__Holdemania_filiformis	rs72661091	4	73899661	A	G	0.288519	0.0588297	0.0672399	9.37568e-07	TRUE	reported	textfile	7738	0.0030987	24.046
GCST90027804	k__Bacteria.p__Firmicutes.c__Erysipelotrichia.o__Erysipelotrichales.f__Erysipelotrichaceae.g__Holdemania.s__Holdemania_filiformis	rs77053869	4	110562960	G	A	-0.273887	0.0617996	0.0675044	9.34274e-06	TRUE	reported	textfile	7738	0.00253187	19.6362
GCST90027804	k__Bacteria.p__Firmicutes.c__Erysipelotrichia.o__Erysipelotrichales.f__Erysipelotrichaceae.g__Holdemania.s__Holdemania_filiformis	rs113638576	5	176756088	T	C	-0.215824	0.0477445	0.126007	6.17208e-06	TRUE	reported	textfile	7738	0.00263379	20.4288
GCST90027805	k__Bacteria.p__Firmicutes.c__Erysipelotrichia.o__Erysipelotrichales.f__Erysipelotrichaceae.g__Holdemania.s__Holdemania_unclassified	rs28368536	1	82519686	C	G	-0.221532	0.0478625	0.097132	3.68306e-06	TRUE	reported	textfile	7738	0.00276091	21.4176
GCST90027805	k__Bacteria.p__Firmicutes.c__Erysipelotrichia.o__Erysipelotrichales.f__Erysipelotrichaceae.g__Holdemania.s__Holdemania_unclassified	rs4868427	5	173992056	T	A	0.156136	0.0322777	0.721699	1.31643e-06	TRUE	reported	textfile	7738	0.0030148	23.393
GCST90027805	k__Bacteria.p__Firmicutes.c__Erysipelotrichia.o__Erysipelotrichales.f__Erysipelotrichaceae.g__Holdemania.s__Holdemania_unclassified	rs117158611	6	69985869	G	C	0.29794	0.0666812	0.0507184	7.89057e-06	TRUE	reported	textfile	7738	0.00257338	19.959
GCST90027805	k__Bacteria.p__Firmicutes.c__Erysipelotrichia.o__Erysipelotrichales.f__Erysipelotrichaceae.g__Holdemania.s__Holdemania_unclassified	rs746810	6	96490089	C	T	0.14337	0.0321356	0.718648	8.14205e-06	TRUE	reported	textfile	7738	0.00256567	19.8991
GCST90027805	k__Bacteria.p__Firmicutes.c__Erysipelotrichia.o__Erysipelotrichales.f__Erysipelotrichaceae.g__Holdemania.s__Holdemania_unclassified	rs10247831	7	11693688	G	A	0.133172	0.0300588	0.615183	9.40626e-06	TRUE	reported	textfile	7738	0.0025302	19.6233
GCST90027805	k__Bacteria.p__Firmicutes.c__Erysipelotrichia.o__Erysipelotrichales.f__Erysipelotrichaceae.g__Holdemania.s__Holdemania_unclassified	rs67887362	7	43236240	C	A	0.204196	0.046059	0.117421	9.27744e-06	TRUE	reported	textfile	7738	0.00253359	19.6496
GCST90027805	k__Bacteria.p__Firmicutes.c__Erysipelotrichia.o__Erysipelotrichales.f__Erysipelotrichaceae.g__Holdemania.s__Holdemania_unclassified	rs4922067	8	19464314	C	G	0.165669	0.0355918	0.211977	3.2447e-06	TRUE	reported	textfile	7738	0.00279215	21.6605
GCST90027805	k__Bacteria.p__Firmicutes.c__Erysipelotrichia.o__Erysipelotrichales.f__Erysipelotrichaceae.g__Holdemania.s__Holdemania_unclassified	rs78014650	8	74447312	C	T	0.169601	0.0379537	0.170916	7.87254e-06	TRUE	reported	textfile	7738	0.00257394	19.9634
GCST90027805	k__Bacteria.p__Firmicutes.c__Erysipelotrichia.o__Erysipelotrichales.f__Erysipelotrichaceae.g__Holdemania.s__Holdemania_unclassified	rs10123164	9	36824996	T	C	0.137606	0.0300273	0.647324	4.59021e-06	TRUE	reported	textfile	7738	0.00270668	20.9957
GCST90027805	k__Bacteria.p__Firmicutes.c__Erysipelotrichia.o__Erysipelotrichales.f__Erysipelotrichaceae.g__Holdemania.s__Holdemania_unclassified	rs7169918	15	91839056	G	C	0.142093	0.0310251	0.491794	4.65102e-06	TRUE	reported	textfile	7738	0.00270343	20.9705
GCST90027805	k__Bacteria.p__Firmicutes.c__Erysipelotrichia.o__Erysipelotrichales.f__Erysipelotrichaceae.g__Holdemania.s__Holdemania_unclassified	rs310007	16	81473711	C	T	0.216045	0.0485407	0.100313	8.55496e-06	TRUE	reported	textfile	7738	0.00255351	19.8045
GCST90027806	k__Bacteria.p__Firmicutes.c__Negativicutes.o__Selenomonadales.f__Acidaminococcaceae.g__Phascolarctobacterium.s__Phascolarctobacterium_succinatutens	rs67541505	2	45885915	G	A	0.177406	0.0398749	0.170197	8.62462e-06	TRUE	reported	textfile	7738	0.00255152	19.789
GCST90027806	k__Bacteria.p__Firmicutes.c__Negativicutes.o__Selenomonadales.f__Acidaminococcaceae.g__Phascolarctobacterium.s__Phascolarctobacterium_succinatutens	rs74338790	4	112421997	G	A	0.252493	0.0552387	0.0844046	4.85528e-06	TRUE	reported	textfile	7738	0.00269285	20.8881
GCST90027806	k__Bacteria.p__Firmicutes.c__Negativicutes.o__Selenomonadales.f__Acidaminococcaceae.g__Phascolarctobacterium.s__Phascolarctobacterium_succinatutens	rs116643293	4	189181981	G	A	-0.329891	0.068787	0.0529189	1.61999e-06	TRUE	reported	textfile	7738	0.00296354	22.9941
GCST90027806	k__Bacteria.p__Firmicutes.c__Negativicutes.o__Selenomonadales.f__Acidaminococcaceae.g__Phascolarctobacterium.s__Phascolarctobacterium_succinatutens	rs2395296	6	32911814	G	A	0.143303	0.0321743	0.714675	8.42957e-06	TRUE	reported	textfile	7738	0.00255714	19.8327
GCST90027806	k__Bacteria.p__Firmicutes.c__Negativicutes.o__Selenomonadales.f__Acidaminococcaceae.g__Phascolarctobacterium.s__Phascolarctobacterium_succinatutens	rs3798491	6	100890654	A	T	-0.145465	0.0313046	0.561236	3.3719e-06	TRUE	reported	textfile	7738	0.00278267	21.5868
GCST90027806	k__Bacteria.p__Firmicutes.c__Negativicutes.o__Selenomonadales.f__Acidaminococcaceae.g__Phascolarctobacterium.s__Phascolarctobacterium_succinatutens	rs9389726	6	140158828	C	T	-0.149627	0.0335651	0.306409	8.27947e-06	TRUE	reported	textfile	7738	0.00256156	19.8671
GCST90027806	k__Bacteria.p__Firmicutes.c__Negativicutes.o__Selenomonadales.f__Acidaminococcaceae.g__Phascolarctobacterium.s__Phascolarctobacterium_succinatutens	rs79825773	7	45140515	T	G	0.307706	0.0692042	0.063652	8.73406e-06	TRUE	reported	textfile	7738	0.00254842	19.7649
GCST90027806	k__Bacteria.p__Firmicutes.c__Negativicutes.o__Selenomonadales.f__Acidaminococcaceae.g__Phascolarctobacterium.s__Phascolarctobacterium_succinatutens	rs12592302	15	58912586	T	A	0.225138	0.0467972	0.122239	1.50228e-06	TRUE	reported	textfile	7738	0.00298217	23.1391
GCST90027806	k__Bacteria.p__Firmicutes.c__Negativicutes.o__Selenomonadales.f__Acidaminococcaceae.g__Phascolarctobacterium.s__Phascolarctobacterium_succinatutens	rs1355585	15	70586617	C	T	-0.141485	0.0302699	0.563593	2.9525e-06	TRUE	reported	textfile	7738	0.00281541	21.8415
GCST90027806	k__Bacteria.p__Firmicutes.c__Negativicutes.o__Selenomonadales.f__Acidaminococcaceae.g__Phascolarctobacterium.s__Phascolarctobacterium_succinatutens	rs173961	16	52416513	A	G	-0.204526	0.0415104	0.154021	8.34575e-07	TRUE	reported	textfile	7738	0.00312748	24.2701
GCST90027807	k__Bacteria.p__Firmicutes.c__Negativicutes.o__Selenomonadales.f__Veillonellaceae.g__Dialister.s__Dialister_invisus	rs4832418	2	18348124	A	G	-0.151171	0.0318897	0.230343	2.13247e-06	TRUE	reported	textfile	7738	0.00289568	22.466
GCST90027807	k__Bacteria.p__Firmicutes.c__Negativicutes.o__Selenomonadales.f__Veillonellaceae.g__Dialister.s__Dialister_invisus	rs72748807	5	51826323	C	T	0.196247	0.0444046	0.0996495	9.8919e-06	TRUE	reported	textfile	7738	0.00251783	19.5271
GCST90027807	k__Bacteria.p__Firmicutes.c__Negativicutes.o__Selenomonadales.f__Veillonellaceae.g__Dialister.s__Dialister_invisus	rs55976608	8	14120793	T	C	-0.257391	0.0554762	0.0592176	3.48963e-06	TRUE	reported	textfile	7738	0.00277421	21.521
GCST90027807	k__Bacteria.p__Firmicutes.c__Negativicutes.o__Selenomonadales.f__Veillonellaceae.g__Dialister.s__Dialister_invisus	rs512089	9	23874047	C	A	0.137435	0.0302868	0.255292	5.68521e-06	TRUE	reported	textfile	7738	0.00265401	20.586
GCST90027807	k__Bacteria.p__Firmicutes.c__Negativicutes.o__Selenomonadales.f__Veillonellaceae.g__Dialister.s__Dialister_invisus	rs2499076	10	19592884	A	G	-0.188268	0.0419687	0.112541	7.26022e-06	TRUE	reported	textfile	7738	0.00259385	20.1182
GCST90027807	k__Bacteria.p__Firmicutes.c__Negativicutes.o__Selenomonadales.f__Veillonellaceae.g__Dialister.s__Dialister_invisus	rs2967172	16	57795394	A	G	-0.139093	0.028346	0.674837	9.24897e-07	TRUE	reported	textfile	7738	0.00310206	24.0722
GCST90027808	k__Bacteria.p__Firmicutes.c__Negativicutes.o__Selenomonadales.f__Veillonellaceae.g__Veillonella.s__Veillonella_unclassified	rs11102545	1	113349408	G	A	0.145432	0.0316205	0.349388	4.23909e-06	TRUE	reported	textfile	7738	0.00272627	21.1481
GCST90027808	k__Bacteria.p__Firmicutes.c__Negativicutes.o__Selenomonadales.f__Veillonellaceae.g__Veillonella.s__Veillonella_unclassified	rs72743290	1	205234393	T	C	0.241471	0.0518674	0.0997011	3.23114e-06	TRUE	reported	textfile	7738	0.00279318	21.6686
GCST90027808	k__Bacteria.p__Firmicutes.c__Negativicutes.o__Selenomonadales.f__Veillonellaceae.g__Veillonella.s__Veillonella_unclassified	rs3000812	1	227588556	G	A	0.154688	0.0337761	0.263653	4.65429e-06	TRUE	reported	textfile	7738	0.00270326	20.9691
GCST90027808	k__Bacteria.p__Firmicutes.c__Negativicutes.o__Selenomonadales.f__Veillonellaceae.g__Veillonella.s__Veillonella_unclassified	rs6548355	3	164260603	G	A	0.135331	0.0304946	0.615946	9.08617e-06	TRUE	reported	textfile	7738	0.00253871	19.6894
GCST90027808	k__Bacteria.p__Firmicutes.c__Negativicutes.o__Selenomonadales.f__Veillonellaceae.g__Veillonella.s__Veillonella_unclassified	rs6601127	5	179977388	T	G	-0.136437	0.0295882	0.529803	4.00321e-06	TRUE	reported	textfile	7738	0.00274038	21.2578
GCST90027808	k__Bacteria.p__Firmicutes.c__Negativicutes.o__Selenomonadales.f__Veillonellaceae.g__Veillonella.s__Veillonella_unclassified	rs325705	11	6264866	A	G	-0.140013	0.0314163	0.509487	8.32352e-06	TRUE	reported	textfile	7738	0.00256025	19.8569
GCST90027808	k__Bacteria.p__Firmicutes.c__Negativicutes.o__Selenomonadales.f__Veillonellaceae.g__Veillonella.s__Veillonella_unclassified	rs8017450	14	62520084	T	G	0.262172	0.058491	0.0721426	7.38549e-06	TRUE	reported	textfile	7738	0.00258965	20.0855
GCST90027808	k__Bacteria.p__Firmicutes.c__Negativicutes.o__Selenomonadales.f__Veillonellaceae.g__Veillonella.s__Veillonella_unclassified	rs9797071	16	75251973	A	T	0.135881	0.029619	0.492462	4.48274e-06	TRUE	reported	textfile	7738	0.00271251	21.041
GCST90027808	k__Bacteria.p__Firmicutes.c__Negativicutes.o__Selenomonadales.f__Veillonellaceae.g__Veillonella.s__Veillonella_unclassified	rs62111248	19	29525312	A	G	0.231829	0.0502065	0.0999765	3.88396e-06	TRUE	reported	textfile	7738	0.00274783	21.3158
GCST90027808	k__Bacteria.p__Firmicutes.c__Negativicutes.o__Selenomonadales.f__Veillonellaceae.g__Veillonella.s__Veillonella_unclassified	rs12978412	19	47945391	T	C	0.140571	0.0307592	0.642047	4.87644e-06	TRUE	reported	textfile	7738	0.00269178	20.8798
GCST90027808	k__Bacteria.p__Firmicutes.c__Negativicutes.o__Selenomonadales.f__Veillonellaceae.g__Veillonella.s__Veillonella_unclassified	rs7274039	20	50714876	T	C	-0.265598	0.0562249	0.099162	2.31414e-06	TRUE	reported	textfile	7738	0.0028755	22.309
GCST90027809	k__Bacteria.p__Proteobacteria.c__Betaproteobacteria.o__Burkholderiales.f__Burkholderiales_noname.g__Burkholderiales_noname.s__Burkholderiales_bacterium_1_1_47	rs6664382	1	76089534	C	G	0.2324	0.0507459	0.935054	4.65688e-06	TRUE	reported	textfile	7738	0.00270312	20.968
GCST90027809	k__Bacteria.p__Proteobacteria.c__Betaproteobacteria.o__Burkholderiales.f__Burkholderiales_noname.g__Burkholderiales_noname.s__Burkholderiales_bacterium_1_1_47	rs9872584	3	178567864	A	C	-0.248139	0.0559535	0.0725455	9.21857e-06	TRUE	reported	textfile	7738	0.00253515	19.6618
GCST90027809	k__Bacteria.p__Proteobacteria.c__Betaproteobacteria.o__Burkholderiales.f__Burkholderiales_noname.g__Burkholderiales_noname.s__Burkholderiales_bacterium_1_1_47	rs1860691	7	52336084	G	A	0.144092	0.032234	0.183109	7.81544e-06	TRUE	reported	textfile	7738	0.00257573	19.9773
GCST90027809	k__Bacteria.p__Proteobacteria.c__Betaproteobacteria.o__Burkholderiales.f__Burkholderiales_noname.g__Burkholderiales_noname.s__Burkholderiales_bacterium_1_1_47	rs4717625	7	71508645	G	A	0.173023	0.035912	0.142545	1.45037e-06	TRUE	reported	textfile	7738	0.00299086	23.2067
GCST90027809	k__Bacteria.p__Proteobacteria.c__Betaproteobacteria.o__Burkholderiales.f__Burkholderiales_noname.g__Burkholderiales_noname.s__Burkholderiales_bacterium_1_1_47	rs13257050	8	19029859	A	C	0.130267	0.0287767	0.720362	5.98738e-06	TRUE	reported	textfile	7738	0.00264126	20.4869
GCST90027809	k__Bacteria.p__Proteobacteria.c__Betaproteobacteria.o__Burkholderiales.f__Burkholderiales_noname.g__Burkholderiales_noname.s__Burkholderiales_bacterium_1_1_47	rs11144350	9	77862854	G	A	-0.139074	0.0293731	0.729889	2.19331e-06	TRUE	reported	textfile	7738	0.00288874	22.412
GCST90027809	k__Bacteria.p__Proteobacteria.c__Betaproteobacteria.o__Burkholderiales.f__Burkholderiales_noname.g__Burkholderiales_noname.s__Burkholderiales_bacterium_1_1_47	rs73653217	9	79442588	T	A	-0.17487	0.0351913	0.158435	6.72567e-07	TRUE	reported	textfile	7738	0.00318088	24.6858
GCST90027809	k__Bacteria.p__Proteobacteria.c__Betaproteobacteria.o__Burkholderiales.f__Burkholderiales_noname.g__Burkholderiales_noname.s__Burkholderiales_bacterium_1_1_47	rs1533824	11	214169	C	T	0.137332	0.0266458	0.329647	2.55013e-07	TRUE	reported	textfile	7738	0.00342112	26.5567
GCST90027809	k__Bacteria.p__Proteobacteria.c__Betaproteobacteria.o__Burkholderiales.f__Burkholderiales_noname.g__Burkholderiales_noname.s__Burkholderiales_bacterium_1_1_47	rs1792325	11	71113304	T	C	-0.130563	0.0282354	0.398715	3.7625e-06	TRUE	reported	textfile	7738	0.00275566	21.3767
GCST90027809	k__Bacteria.p__Proteobacteria.c__Betaproteobacteria.o__Burkholderiales.f__Burkholderiales_noname.g__Burkholderiales_noname.s__Burkholderiales_bacterium_1_1_47	rs10895784	11	105046839	G	A	0.120402	0.0257318	0.620468	2.88102e-06	TRUE	reported	textfile	7738	0.00282146	21.8886
GCST90027809	k__Bacteria.p__Proteobacteria.c__Betaproteobacteria.o__Burkholderiales.f__Burkholderiales_noname.g__Burkholderiales_noname.s__Burkholderiales_bacterium_1_1_47	rs16923154	12	20885931	G	A	0.208534	0.0440945	0.0875038	2.25342e-06	TRUE	reported	textfile	7738	0.00288207	22.3601
GCST90027809	k__Bacteria.p__Proteobacteria.c__Betaproteobacteria.o__Burkholderiales.f__Burkholderiales_noname.g__Burkholderiales_noname.s__Burkholderiales_bacterium_1_1_47	rs10507465	13	38463552	C	T	-0.139392	0.0297758	0.246811	2.84952e-06	TRUE	reported	textfile	7738	0.00282417	21.9096
GCST90027809	k__Bacteria.p__Proteobacteria.c__Betaproteobacteria.o__Burkholderiales.f__Burkholderiales_noname.g__Burkholderiales_noname.s__Burkholderiales_bacterium_1_1_47	rs12941005	17	29755009	C	T	-0.19123	0.0424371	0.0966268	6.59962e-06	TRUE	reported	textfile	7738	0.00261731	20.3007
GCST90027810	k__Bacteria.p__Proteobacteria.c__Betaproteobacteria.o__Burkholderiales.f__Oxalobacteraceae.g__Oxalobacter.s__Oxalobacter_formigenes	rs12725104	1	65268226	G	A	0.154648	0.0346941	0.177096	8.2935e-06	TRUE	reported	textfile	7738	0.00256114	19.8638
GCST90027810	k__Bacteria.p__Proteobacteria.c__Betaproteobacteria.o__Burkholderiales.f__Oxalobacteraceae.g__Oxalobacter.s__Oxalobacter_formigenes	rs1861231	2	10455625	A	G	-0.153675	0.0307644	0.741502	5.87633e-07	TRUE	reported	textfile	7738	0.00321429	24.946
GCST90027810	k__Bacteria.p__Proteobacteria.c__Betaproteobacteria.o__Burkholderiales.f__Oxalobacteraceae.g__Oxalobacter.s__Oxalobacter_formigenes	rs10865362	2	67933923	T	C	-0.148284	0.0334266	0.798704	9.1607e-06	TRUE	reported	textfile	7738	0.0025367	19.6738
GCST90027810	k__Bacteria.p__Proteobacteria.c__Betaproteobacteria.o__Burkholderiales.f__Oxalobacteraceae.g__Oxalobacter.s__Oxalobacter_formigenes	rs35921003	8	83230206	C	A	-0.221321	0.0498049	0.0816795	8.84027e-06	TRUE	reported	textfile	7738	0.00254545	19.7418
GCST90027810	k__Bacteria.p__Proteobacteria.c__Betaproteobacteria.o__Burkholderiales.f__Oxalobacteraceae.g__Oxalobacter.s__Oxalobacter_formigenes	rs11068499	12	117892931	A	G	-0.162446	0.0363579	0.157012	7.89698e-06	TRUE	reported	textfile	7738	0.00257318	19.9575
GCST90027810	k__Bacteria.p__Proteobacteria.c__Betaproteobacteria.o__Burkholderiales.f__Oxalobacteraceae.g__Oxalobacter.s__Oxalobacter_formigenes	rs4889373	16	81747602	G	A	0.129894	0.0292585	0.720261	9.01568e-06	TRUE	reported	textfile	7738	0.00254062	19.7043
GCST90027810	k__Bacteria.p__Proteobacteria.c__Betaproteobacteria.o__Burkholderiales.f__Oxalobacteraceae.g__Oxalobacter.s__Oxalobacter_formigenes	rs17562516	17	48729781	A	T	-0.138735	0.0292245	0.301073	2.06256e-06	TRUE	reported	textfile	7738	0.00290391	22.53
GCST90027810	k__Bacteria.p__Proteobacteria.c__Betaproteobacteria.o__Burkholderiales.f__Oxalobacteraceae.g__Oxalobacter.s__Oxalobacter_formigenes	rs3745098	19	52855303	T	G	0.128844	0.0273926	0.445331	2.55604e-06	TRUE	reported	textfile	7738	0.00285098	22.1182
GCST90027810	k__Bacteria.p__Proteobacteria.c__Betaproteobacteria.o__Burkholderiales.f__Oxalobacteraceae.g__Oxalobacter.s__Oxalobacter_formigenes	rs73918563	20	59220861	C	T	-0.2743	0.0586406	0.0564855	2.90192e-06	TRUE	reported	textfile	7738	0.00281967	21.8747
GCST90027811	k__Bacteria.p__Proteobacteria.c__Betaproteobacteria.o__Burkholderiales.f__Sutterellaceae.g__Parasutterella.s__Parasutterella_excrementihominis	rs10177566	2	5693299	T	C	-0.114082	0.0253077	0.26569	6.55059e-06	TRUE	reported	textfile	7738	0.00261915	20.3149
GCST90027811	k__Bacteria.p__Proteobacteria.c__Betaproteobacteria.o__Burkholderiales.f__Sutterellaceae.g__Parasutterella.s__Parasutterella_excrementihominis	rs34613239	2	144005379	A	G	-0.152439	0.033024	0.127172	3.9121e-06	TRUE	reported	textfile	7738	0.00274605	21.3019
GCST90027811	k__Bacteria.p__Proteobacteria.c__Betaproteobacteria.o__Burkholderiales.f__Sutterellaceae.g__Parasutterella.s__Parasutterella_excrementihominis	rs9847008	3	2063046	G	T	-0.122061	0.0261533	0.24817	3.05433e-06	TRUE	reported	textfile	7738	0.00280705	21.7765
GCST90027811	k__Bacteria.p__Proteobacteria.c__Betaproteobacteria.o__Burkholderiales.f__Sutterellaceae.g__Parasutterella.s__Parasutterella_excrementihominis	rs11715674	3	60879866	C	T	-0.131686	0.0265653	0.22381	7.15632e-07	TRUE	reported	textfile	7738	0.00316552	24.5662
GCST90027811	k__Bacteria.p__Proteobacteria.c__Betaproteobacteria.o__Burkholderiales.f__Sutterellaceae.g__Parasutterella.s__Parasutterella_excrementihominis	rs10036326	5	97764402	C	T	0.243854	0.0524561	0.0560296	3.33988e-06	TRUE	reported	textfile	7738	0.00278502	21.6051
GCST90027811	k__Bacteria.p__Proteobacteria.c__Betaproteobacteria.o__Burkholderiales.f__Sutterellaceae.g__Parasutterella.s__Parasutterella_excrementihominis	rs10981640	9	115897803	A	C	-0.13751	0.0293968	0.175092	2.90084e-06	TRUE	reported	textfile	7738	0.00281977	21.8754
GCST90027811	k__Bacteria.p__Proteobacteria.c__Betaproteobacteria.o__Burkholderiales.f__Sutterellaceae.g__Parasutterella.s__Parasutterella_excrementihominis	rs11595913	10	103041525	C	T	0.143846	0.0310632	0.155412	3.64363e-06	TRUE	reported	textfile	7738	0.00276357	21.4382
GCST90027811	k__Bacteria.p__Proteobacteria.c__Betaproteobacteria.o__Burkholderiales.f__Sutterellaceae.g__Parasutterella.s__Parasutterella_excrementihominis	rs11067048	12	114766393	C	G	0.106237	0.0229073	0.385316	3.52317e-06	TRUE	reported	textfile	7738	0.00277185	21.5026
GCST90027811	k__Bacteria.p__Proteobacteria.c__Betaproteobacteria.o__Burkholderiales.f__Sutterellaceae.g__Parasutterella.s__Parasutterella_excrementihominis	rs56085972	12	131366686	T	C	0.118396	0.0260311	0.241758	5.40943e-06	TRUE	reported	textfile	7738	0.00266625	20.6812
GCST90027811	k__Bacteria.p__Proteobacteria.c__Betaproteobacteria.o__Burkholderiales.f__Sutterellaceae.g__Parasutterella.s__Parasutterella_excrementihominis	rs7320949	13	99788169	A	G	0.104578	0.0236651	0.336448	9.91236e-06	TRUE	reported	textfile	7738	0.00251733	19.5232
GCST90027811	k__Bacteria.p__Proteobacteria.c__Betaproteobacteria.o__Burkholderiales.f__Sutterellaceae.g__Parasutterella.s__Parasutterella_excrementihominis	rs62003625	15	32404937	T	C	0.152732	0.0330824	0.131624	3.8986e-06	TRUE	reported	textfile	7738	0.0027469	21.3086
GCST90027811	k__Bacteria.p__Proteobacteria.c__Betaproteobacteria.o__Burkholderiales.f__Sutterellaceae.g__Parasutterella.s__Parasutterella_excrementihominis	rs6026349	20	57125934	T	C	0.11175	0.0236576	0.328205	2.31662e-06	TRUE	reported	textfile	7738	0.00287524	22.307
GCST90027812	k__Bacteria.p__Proteobacteria.c__Betaproteobacteria.o__Burkholderiales.f__Sutterellaceae.g__Sutterella.s__Sutterella_wadsworthensis	rs61790480	3	170532111	T	G	0.165737	0.0362025	0.0765938	4.69341e-06	TRUE	reported	textfile	7738	0.0027012	20.9531
GCST90027812	k__Bacteria.p__Proteobacteria.c__Betaproteobacteria.o__Burkholderiales.f__Sutterellaceae.g__Sutterella.s__Sutterella_wadsworthensis	rs6478652	9	126987143	T	G	-0.105694	0.0229013	0.230048	3.92764e-06	TRUE	reported	textfile	7738	0.00274507	21.2943
GCST90027812	k__Bacteria.p__Proteobacteria.c__Betaproteobacteria.o__Burkholderiales.f__Sutterellaceae.g__Sutterella.s__Sutterella_wadsworthensis	rs1421280	13	72726920	T	C	-0.106525	0.0234422	0.797239	5.51542e-06	TRUE	reported	textfile	7738	0.00266147	20.6441
GCST90027812	k__Bacteria.p__Proteobacteria.c__Betaproteobacteria.o__Burkholderiales.f__Sutterellaceae.g__Sutterella.s__Sutterella_wadsworthensis	rs7179502	15	101478959	A	G	0.101697	0.0218773	0.264105	3.3436e-06	TRUE	reported	textfile	7738	0.00278475	21.603
GCST90027813	k__Bacteria.p__Proteobacteria.c__Deltaproteobacteria.o__Desulfovibrionales.f__Desulfovibrionaceae.g__Bilophila.s__Bilophila_unclassified	rs2990682	1	13839382	G	C	0.0917936	0.0187482	0.304496	9.77475e-07	TRUE	reported	textfile	7738	0.00308839	23.9658
GCST90027813	k__Bacteria.p__Proteobacteria.c__Deltaproteobacteria.o__Desulfovibrionales.f__Desulfovibrionaceae.g__Bilophila.s__Bilophila_unclassified	rs11260998	1	18718305	A	G	-0.0786151	0.0175239	0.391129	7.25208e-06	TRUE	reported	textfile	7738	0.00259413	20.1204
GCST90027813	k__Bacteria.p__Proteobacteria.c__Deltaproteobacteria.o__Desulfovibrionales.f__Desulfovibrionaceae.g__Bilophila.s__Bilophila_unclassified	rs13009600	2	211772624	A	G	0.0806918	0.0174623	0.38298	3.82037e-06	TRUE	reported	textfile	7738	0.0027519	21.3474
GCST90027813	k__Bacteria.p__Proteobacteria.c__Deltaproteobacteria.o__Desulfovibrionales.f__Desulfovibrionaceae.g__Bilophila.s__Bilophila_unclassified	rs2579005	2	216484768	G	T	0.0905141	0.0192398	0.700988	2.54452e-06	TRUE	reported	textfile	7738	0.00285209	22.1269
GCST90027813	k__Bacteria.p__Proteobacteria.c__Deltaproteobacteria.o__Desulfovibrionales.f__Desulfovibrionaceae.g__Bilophila.s__Bilophila_unclassified	rs765025	4	66600345	G	C	0.103214	0.0230703	0.166572	7.681e-06	TRUE	reported	textfile	7738	0.00258	20.0105
GCST90027813	k__Bacteria.p__Proteobacteria.c__Deltaproteobacteria.o__Desulfovibrionales.f__Desulfovibrionaceae.g__Bilophila.s__Bilophila_unclassified	rs77848425	4	186557727	T	C	0.129746	0.0284739	0.10663	5.19727e-06	TRUE	reported	textfile	7738	0.00267609	20.7578
GCST90027813	k__Bacteria.p__Proteobacteria.c__Deltaproteobacteria.o__Desulfovibrionales.f__Desulfovibrionaceae.g__Bilophila.s__Bilophila_unclassified	rs6958516	7	158240602	C	G	-0.08895	0.0189988	0.305635	2.84263e-06	TRUE	reported	textfile	7738	0.00282477	21.9143
GCST90027813	k__Bacteria.p__Proteobacteria.c__Deltaproteobacteria.o__Desulfovibrionales.f__Desulfovibrionaceae.g__Bilophila.s__Bilophila_unclassified	rs11067415	12	115550990	C	A	-0.0947736	0.020526	0.221027	3.8887e-06	TRUE	reported	textfile	7738	0.00274753	21.3134
GCST90027813	k__Bacteria.p__Proteobacteria.c__Deltaproteobacteria.o__Desulfovibrionales.f__Desulfovibrionaceae.g__Bilophila.s__Bilophila_unclassified	rs12913320	15	89377788	T	C	-0.0930015	0.0208979	0.236977	8.57629e-06	TRUE	reported	textfile	7738	0.0025529	19.7998
GCST90027813	k__Bacteria.p__Proteobacteria.c__Deltaproteobacteria.o__Desulfovibrionales.f__Desulfovibrionaceae.g__Bilophila.s__Bilophila_unclassified	rs6127771	20	36959732	T	C	-0.079596	0.0171965	0.535175	3.68116e-06	TRUE	reported	textfile	7738	0.00276104	21.4186
GCST90027814	k__Bacteria.p__Proteobacteria.c__Deltaproteobacteria.o__Desulfovibrionales.f__Desulfovibrionaceae.g__Bilophila.s__Bilophila_wadsworthia	rs12724599	1	202045541	T	C	0.092649	0.0205377	0.32024	6.44696e-06	TRUE	reported	textfile	7738	0.00262307	20.3454
GCST90027814	k__Bacteria.p__Proteobacteria.c__Deltaproteobacteria.o__Desulfovibrionales.f__Desulfovibrionaceae.g__Bilophila.s__Bilophila_wadsworthia	rs6852392	4	29441154	T	C	0.0834404	0.0187833	0.513342	8.9017e-06	TRUE	reported	textfile	7738	0.00254375	19.7286
GCST90027814	k__Bacteria.p__Proteobacteria.c__Deltaproteobacteria.o__Desulfovibrionales.f__Desulfovibrionaceae.g__Bilophila.s__Bilophila_wadsworthia	rs11768363	7	147419683	C	T	-0.0938038	0.02019	0.640847	3.38342e-06	TRUE	reported	textfile	7738	0.00278183	21.5803
GCST90027814	k__Bacteria.p__Proteobacteria.c__Deltaproteobacteria.o__Desulfovibrionales.f__Desulfovibrionaceae.g__Bilophila.s__Bilophila_wadsworthia	rs10276776	7	154592769	A	G	0.207054	0.0413744	0.0554953	5.6038e-07	TRUE	reported	textfile	7738	0.00322605	25.0375
GCST90027814	k__Bacteria.p__Proteobacteria.c__Deltaproteobacteria.o__Desulfovibrionales.f__Desulfovibrionaceae.g__Bilophila.s__Bilophila_wadsworthia	rs34196897	12	45843593	A	G	0.192718	0.042692	0.0541149	6.35694e-06	TRUE	reported	textfile	7738	0.00262653	20.3723
GCST90027814	k__Bacteria.p__Proteobacteria.c__Deltaproteobacteria.o__Desulfovibrionales.f__Desulfovibrionaceae.g__Bilophila.s__Bilophila_wadsworthia	rs1688043	19	35553341	T	C	0.158759	0.0358258	0.919366	9.36148e-06	TRUE	reported	textfile	7738	0.00253137	19.6324
GCST90027814	k__Bacteria.p__Proteobacteria.c__Deltaproteobacteria.o__Desulfovibrionales.f__Desulfovibrionaceae.g__Bilophila.s__Bilophila_wadsworthia	rs35334318	20	10124075	C	G	0.14498	0.0320708	0.103231	6.16619e-06	TRUE	reported	textfile	7738	0.00263402	20.4306
GCST90027815	k__Bacteria.p__Proteobacteria.c__Deltaproteobacteria.o__Desulfovibrionales.f__Desulfovibrionaceae.g__Desulfovibrio.s__Desulfovibrio_piger	rs61818112	1	158039727	A	G	0.255213	0.0577492	0.0628904	9.90047e-06	TRUE	reported	textfile	7738	0.00251762	19.5255
GCST90027815	k__Bacteria.p__Proteobacteria.c__Deltaproteobacteria.o__Desulfovibrionales.f__Desulfovibrionaceae.g__Desulfovibrio.s__Desulfovibrio_piger	rs4854535	2	69180661	C	T	0.180561	0.0377846	0.835178	1.76435e-06	TRUE	reported	textfile	7738	0.00294246	22.83
GCST90027815	k__Bacteria.p__Proteobacteria.c__Deltaproteobacteria.o__Desulfovibrionales.f__Desulfovibrionaceae.g__Desulfovibrio.s__Desulfovibrio_piger	rs77902968	2	233883133	A	G	-0.271803	0.0579941	0.0586389	2.77591e-06	TRUE	reported	textfile	7738	0.00283062	21.9599
GCST90027815	k__Bacteria.p__Proteobacteria.c__Deltaproteobacteria.o__Desulfovibrionales.f__Desulfovibrionaceae.g__Desulfovibrio.s__Desulfovibrio_piger	rs10030640	4	18943713	T	G	-0.128384	0.0280832	0.378828	4.84127e-06	TRUE	reported	textfile	7738	0.00269356	20.8937
GCST90027815	k__Bacteria.p__Proteobacteria.c__Deltaproteobacteria.o__Desulfovibrionales.f__Desulfovibrionaceae.g__Desulfovibrio.s__Desulfovibrio_piger	rs196229	10	121459517	A	C	-0.125691	0.0283427	0.624689	9.22123e-06	TRUE	reported	textfile	7738	0.00253508	19.6612
GCST90027815	k__Bacteria.p__Proteobacteria.c__Deltaproteobacteria.o__Desulfovibrionales.f__Desulfovibrionaceae.g__Desulfovibrio.s__Desulfovibrio_piger	rs75364852	18	60781820	C	A	0.138789	0.0313763	0.334498	9.71772e-06	TRUE	reported	textfile	7738	0.0025222	19.5611
GCST90027816	k__Bacteria.p__Proteobacteria.c__Gammaproteobacteria.o__Enterobacteriales.f__Enterobacteriaceae.g__Escherichia.s__Escherichia_coli	rs12623651	2	20684657	A	C	-0.106305	0.0237186	0.347274	7.39714e-06	TRUE	reported	textfile	7738	0.00258926	20.0825
GCST90027816	k__Bacteria.p__Proteobacteria.c__Gammaproteobacteria.o__Enterobacteriales.f__Enterobacteriaceae.g__Escherichia.s__Escherichia_coli	rs2600191	3	9322660	G	T	-0.120105	0.0243014	0.621669	7.72041e-07	TRUE	reported	textfile	7738	0.00314675	24.4201
GCST90027816	k__Bacteria.p__Proteobacteria.c__Gammaproteobacteria.o__Enterobacteriales.f__Enterobacteriaceae.g__Escherichia.s__Escherichia_coli	rs17729286	4	1101148	A	C	-0.20256	0.0456221	0.0631649	8.99824e-06	TRUE	reported	textfile	7738	0.0025411	19.708
GCST90027816	k__Bacteria.p__Proteobacteria.c__Gammaproteobacteria.o__Enterobacteriales.f__Enterobacteriaceae.g__Escherichia.s__Escherichia_coli	rs10024750	4	5647018	C	T	0.104523	0.0224092	0.56448	3.0969e-06	TRUE	reported	textfile	7738	0.00280364	21.7499
GCST90027816	k__Bacteria.p__Proteobacteria.c__Gammaproteobacteria.o__Enterobacteriales.f__Enterobacteriaceae.g__Escherichia.s__Escherichia_coli	rs6857075	4	146937467	C	T	0.104214	0.0225159	0.420368	3.6841e-06	TRUE	reported	textfile	7738	0.00276085	21.417
GCST90027816	k__Bacteria.p__Proteobacteria.c__Gammaproteobacteria.o__Enterobacteriales.f__Enterobacteriaceae.g__Escherichia.s__Escherichia_coli	rs9466145	6	21677060	A	C	-0.105919	0.0229081	0.549311	3.77059e-06	TRUE	reported	textfile	7738	0.00275513	21.3725
GCST90027816	k__Bacteria.p__Proteobacteria.c__Gammaproteobacteria.o__Enterobacteriales.f__Enterobacteriaceae.g__Escherichia.s__Escherichia_coli	rs75297146	8	3004551	C	T	-0.235198	0.0504335	0.0541269	3.10836e-06	TRUE	reported	textfile	7738	0.00280273	21.7429
GCST90027816	k__Bacteria.p__Proteobacteria.c__Gammaproteobacteria.o__Enterobacteriales.f__Enterobacteriaceae.g__Escherichia.s__Escherichia_coli	rs62578888	9	129613130	A	G	0.119345	0.023481	0.576574	3.72291e-07	TRUE	reported	textfile	7738	0.00332734	25.8262
GCST90027816	k__Bacteria.p__Proteobacteria.c__Gammaproteobacteria.o__Enterobacteriales.f__Enterobacteriaceae.g__Escherichia.s__Escherichia_coli	rs10752292	10	13347821	G	A	-0.118953	0.0249473	0.723602	1.85915e-06	TRUE	reported	textfile	7738	0.00292954	22.7295
GCST90027816	k__Bacteria.p__Proteobacteria.c__Gammaproteobacteria.o__Enterobacteriales.f__Enterobacteriaceae.g__Escherichia.s__Escherichia_coli	rs11149171	13	25235968	C	T	-0.151409	0.0307603	0.153328	8.55648e-07	TRUE	reported	textfile	7738	0.00312131	24.2221
GCST90027816	k__Bacteria.p__Proteobacteria.c__Gammaproteobacteria.o__Enterobacteriales.f__Enterobacteriaceae.g__Escherichia.s__Escherichia_coli	rs78009268	13	96188617	T	C	0.20892	0.0418614	0.0776471	6.0144e-07	TRUE	reported	textfile	7738	0.00320854	24.9012
GCST90027816	k__Bacteria.p__Proteobacteria.c__Gammaproteobacteria.o__Enterobacteriales.f__Enterobacteriaceae.g__Escherichia.s__Escherichia_coli	rs731362	19	46585509	G	C	0.120347	0.025477	0.322101	2.31514e-06	TRUE	reported	textfile	7738	0.0028754	22.3082
GCST90027817	k__Bacteria.p__Proteobacteria.c__Gammaproteobacteria.o__Enterobacteriales.f__Enterobacteriaceae.g__Escherichia.s__Escherichia_unclassified	rs10900435	1	204973138	G	A	0.0958589	0.0208596	0.409844	4.31871e-06	TRUE	reported	textfile	7738	0.00272169	21.1125
GCST90027817	k__Bacteria.p__Proteobacteria.c__Gammaproteobacteria.o__Enterobacteriales.f__Enterobacteriaceae.g__Escherichia.s__Escherichia_unclassified	rs115534005	5	44055894	C	T	0.244256	0.0481471	0.0506183	3.91367e-07	TRUE	reported	textfile	7738	0.00331496	25.7298
GCST90027817	k__Bacteria.p__Proteobacteria.c__Gammaproteobacteria.o__Enterobacteriales.f__Enterobacteriaceae.g__Escherichia.s__Escherichia_unclassified	rs112644714	6	10108495	G	A	0.178526	0.0401635	0.0896612	8.79017e-06	TRUE	reported	textfile	7738	0.00254685	19.7527
GCST90027817	k__Bacteria.p__Proteobacteria.c__Gammaproteobacteria.o__Enterobacteriales.f__Enterobacteriaceae.g__Escherichia.s__Escherichia_unclassified	rs12700345	7	22134585	G	C	-0.120102	0.0260325	0.179935	3.95862e-06	TRUE	reported	textfile	7738	0.00274314	21.2793
GCST90027817	k__Bacteria.p__Proteobacteria.c__Gammaproteobacteria.o__Enterobacteriales.f__Enterobacteriaceae.g__Escherichia.s__Escherichia_unclassified	rs2791437	9	125844582	A	G	-0.126729	0.026727	0.191182	2.12032e-06	TRUE	reported	textfile	7738	0.00289709	22.477
GCST90027817	k__Bacteria.p__Proteobacteria.c__Gammaproteobacteria.o__Enterobacteriales.f__Enterobacteriaceae.g__Escherichia.s__Escherichia_unclassified	rs12300342	12	61422160	G	A	0.109002	0.0208365	0.367899	1.6832e-07	TRUE	reported	textfile	7738	0.00352418	27.3594
GCST90027817	k__Bacteria.p__Proteobacteria.c__Gammaproteobacteria.o__Enterobacteriales.f__Enterobacteriaceae.g__Escherichia.s__Escherichia_unclassified	rs35630916	13	78731727	T	G	0.174552	0.0388198	0.0768958	6.90888e-06	TRUE	reported	textfile	7738	0.00260605	20.2131
GCST90027818	k__Bacteria.p__Proteobacteria.c__Gammaproteobacteria.o__Pasteurellales.f__Pasteurellaceae.g__Haemophilus.s__Haemophilus_parainfluenzae	rs7651754	3	44175797	C	T	-0.212476	0.0476294	0.109978	8.15693e-06	TRUE	reported	textfile	7738	0.00256522	19.8956
GCST90027818	k__Bacteria.p__Proteobacteria.c__Gammaproteobacteria.o__Pasteurellales.f__Pasteurellaceae.g__Haemophilus.s__Haemophilus_parainfluenzae	rs781762	6	125244265	A	G	0.265272	0.0600061	0.0735549	9.83621e-06	TRUE	reported	textfile	7738	0.00251922	19.5379
GCST90027818	k__Bacteria.p__Proteobacteria.c__Gammaproteobacteria.o__Pasteurellales.f__Pasteurellaceae.g__Haemophilus.s__Haemophilus_parainfluenzae	rs28693594	8	8602444	C	A	-0.192657	0.0415618	0.151902	3.56186e-06	TRUE	reported	textfile	7738	0.00276916	21.4817
GCST90027818	k__Bacteria.p__Proteobacteria.c__Gammaproteobacteria.o__Pasteurellales.f__Pasteurellaceae.g__Haemophilus.s__Haemophilus_parainfluenzae	rs7132825	12	1500603	A	G	0.227758	0.050722	0.0869464	7.11184e-06	TRUE	reported	textfile	7738	0.00259893	20.1577
GCST90027818	k__Bacteria.p__Proteobacteria.c__Gammaproteobacteria.o__Pasteurellales.f__Pasteurellaceae.g__Haemophilus.s__Haemophilus_parainfluenzae	rs56162052	17	36205502	C	T	-0.162673	0.0337049	0.725856	1.39028e-06	TRUE	reported	textfile	7738	0.00300131	23.288
GCST90027818	k__Bacteria.p__Proteobacteria.c__Gammaproteobacteria.o__Pasteurellales.f__Pasteurellaceae.g__Haemophilus.s__Haemophilus_parainfluenzae	rs76236729	18	8831132	T	C	0.194651	0.0427432	0.1294	5.26457e-06	TRUE	reported	textfile	7738	0.00267293	20.7332
GCST90027819	k__Bacteria.p__Verrucomicrobia.c__Verrucomicrobiae.o__Verrucomicrobiales.f__Verrucomicrobiaceae.g__Akkermansia.s__Akkermansia_muciniphila	rs12710731	2	16720355	T	C	0.0907615	0.0199387	0.290693	5.31295e-06	TRUE	reported	textfile	7738	0.00267068	20.7157
GCST90027819	k__Bacteria.p__Verrucomicrobia.c__Verrucomicrobiae.o__Verrucomicrobiales.f__Verrucomicrobiaceae.g__Akkermansia.s__Akkermansia_muciniphila	rs4670221	2	38050232	G	C	-0.0903199	0.0201436	0.308248	7.33244e-06	TRUE	reported	textfile	7738	0.00259142	20.0993
GCST90027819	k__Bacteria.p__Verrucomicrobia.c__Verrucomicrobiae.o__Verrucomicrobiales.f__Verrucomicrobiaceae.g__Akkermansia.s__Akkermansia_muciniphila	rs68058313	5	24990890	T	C	0.191654	0.0392894	0.0641869	1.07161e-06	TRUE	reported	textfile	7738	0.00306566	23.7888
GCST90027819	k__Bacteria.p__Verrucomicrobia.c__Verrucomicrobiae.o__Verrucomicrobiales.f__Verrucomicrobiaceae.g__Akkermansia.s__Akkermansia_muciniphila	rs1298928	5	118836004	G	T	0.107047	0.0236377	0.182956	5.93596e-06	TRUE	reported	textfile	7738	0.00264339	20.5034
GCST90027819	k__Bacteria.p__Verrucomicrobia.c__Verrucomicrobiae.o__Verrucomicrobiales.f__Verrucomicrobiaceae.g__Akkermansia.s__Akkermansia_muciniphila	rs9368149	6	20097305	G	A	-0.124355	0.0259942	0.172487	1.71863e-06	TRUE	reported	textfile	7738	0.00294894	22.8805
GCST90027819	k__Bacteria.p__Verrucomicrobia.c__Verrucomicrobiae.o__Verrucomicrobiales.f__Verrucomicrobiaceae.g__Akkermansia.s__Akkermansia_muciniphila	rs36119306	6	37707962	T	A	0.10858	0.0234526	0.197307	3.66112e-06	TRUE	reported	textfile	7738	0.00276239	21.429
GCST90027819	k__Bacteria.p__Verrucomicrobia.c__Verrucomicrobiae.o__Verrucomicrobiales.f__Verrucomicrobiaceae.g__Akkermansia.s__Akkermansia_muciniphila	rs7912369	10	2005604	G	A	0.0885333	0.0199347	0.702824	8.94722e-06	TRUE	reported	textfile	7738	0.00254249	19.7189
GCST90027819	k__Bacteria.p__Verrucomicrobia.c__Verrucomicrobiae.o__Verrucomicrobiales.f__Verrucomicrobiaceae.g__Akkermansia.s__Akkermansia_muciniphila	rs4075877	11	67567936	T	C	-0.0845547	0.0189659	0.586452	8.26333e-06	TRUE	reported	textfile	7738	0.00256204	19.8708
GCST90027819	k__Bacteria.p__Verrucomicrobia.c__Verrucomicrobiae.o__Verrucomicrobiales.f__Verrucomicrobiaceae.g__Akkermansia.s__Akkermansia_muciniphila	rs166570	12	65405314	G	C	-0.0890822	0.0190784	0.636465	3.02285e-06	TRUE	reported	textfile	7738	0.00280961	21.7964
GCST90027819	k__Bacteria.p__Verrucomicrobia.c__Verrucomicrobiae.o__Verrucomicrobiales.f__Verrucomicrobiaceae.g__Akkermansia.s__Akkermansia_muciniphila	rs55926131	12	115085267	T	C	-0.106116	0.0202561	0.611517	1.61726e-07	TRUE	reported	textfile	7738	0.00353409	27.4367
GCST90027819	k__Bacteria.p__Verrucomicrobia.c__Verrucomicrobiae.o__Verrucomicrobiales.f__Verrucomicrobiaceae.g__Akkermansia.s__Akkermansia_muciniphila	rs35895642	15	37816202	T	C	0.109958	0.0229038	0.198579	1.5799e-06	TRUE	reported	textfile	7738	0.00296973	23.0422
GCST90027819	k__Bacteria.p__Verrucomicrobia.c__Verrucomicrobiae.o__Verrucomicrobiales.f__Verrucomicrobiaceae.g__Akkermansia.s__Akkermansia_muciniphila	rs1532932	16	10082174	G	A	-0.0995889	0.0223104	0.786723	8.05212e-06	TRUE	reported	textfile	7738	0.0025684	19.9203
GCST90027819	k__Bacteria.p__Verrucomicrobia.c__Verrucomicrobiae.o__Verrucomicrobiales.f__Verrucomicrobiaceae.g__Akkermansia.s__Akkermansia_muciniphila	rs79041579	17	47860915	A	G	0.127401	0.024444	0.1829	1.86847e-07	TRUE	reported	textfile	7738	0.00349827	27.1576
GCST90027819	k__Bacteria.p__Verrucomicrobia.c__Verrucomicrobiae.o__Verrucomicrobiales.f__Verrucomicrobiaceae.g__Akkermansia.s__Akkermansia_muciniphila	rs2523176	19	2272309	T	C	0.110284	0.0241818	0.204089	5.10001e-06	TRUE	reported	textfile	7738	0.00268074	20.794
GCST90027820	k__Bacteria.p__Bacteroidetes.c__Bacteroidia.o__Bacteroidales.f__Bacteroidaceae.g__Bacteroides.s__Bacteroides_caccae	rs12739496	1	194030338	A	C	-0.179708	0.0405186	0.0567297	9.19904e-06	TRUE	reported	textfile	7738	0.00253567	19.6658
GCST90027820	k__Bacteria.p__Bacteroidetes.c__Bacteroidia.o__Bacteroidales.f__Bacteroidaceae.g__Bacteroides.s__Bacteroides_caccae	rs34612513	3	137541085	A	T	-0.163509	0.0334846	0.102651	1.04418e-06	TRUE	reported	textfile	7738	0.00307207	23.8387
GCST90027820	k__Bacteria.p__Bacteroidetes.c__Bacteroidia.o__Bacteroidales.f__Bacteroidaceae.g__Bacteroides.s__Bacteroides_caccae	rs144905245	3	147732932	A	G	0.183247	0.0413997	0.0565893	9.58679e-06	TRUE	reported	textfile	7738	0.00252553	19.587
GCST90027820	k__Bacteria.p__Bacteroidetes.c__Bacteroidia.o__Bacteroidales.f__Bacteroidaceae.g__Bacteroides.s__Bacteroides_caccae	rs149486873	7	3177604	T	C	-0.205733	0.0431904	0.052965	1.90355e-06	TRUE	reported	textfile	7738	0.00292371	22.6841
GCST90027820	k__Bacteria.p__Bacteroidetes.c__Bacteroidia.o__Bacteroidales.f__Bacteroidaceae.g__Bacteroides.s__Bacteroides_caccae	rs2457684	11	88139983	C	T	-0.0845478	0.0189817	0.524423	8.42156e-06	TRUE	reported	textfile	7738	0.00255737	19.8346
GCST90027820	k__Bacteria.p__Bacteroidetes.c__Bacteroidia.o__Bacteroidales.f__Bacteroidaceae.g__Bacteroides.s__Bacteroides_caccae	rs12367159	12	53379025	T	C	0.144297	0.030907	0.888638	3.03048e-06	TRUE	reported	textfile	7738	0.00280899	21.7915
GCST90027820	k__Bacteria.p__Bacteroidetes.c__Bacteroidia.o__Bacteroidales.f__Bacteroidaceae.g__Bacteroides.s__Bacteroides_caccae	rs868452	12	116179325	A	G	-0.125405	0.0272938	0.140339	4.33473e-06	TRUE	reported	textfile	7738	0.00272078	21.1054
GCST90027820	k__Bacteria.p__Bacteroidetes.c__Bacteroidia.o__Bacteroidales.f__Bacteroidaceae.g__Bacteroides.s__Bacteroides_caccae	rs2204037	13	63436800	G	A	-0.0880093	0.0190422	0.593001	3.80423e-06	TRUE	reported	textfile	7738	0.00275294	21.3555
GCST90027820	k__Bacteria.p__Bacteroidetes.c__Bacteroidia.o__Bacteroidales.f__Bacteroidaceae.g__Bacteroides.s__Bacteroides_caccae	rs11654291	17	37249250	T	C	0.112638	0.0245519	0.198176	4.48045e-06	TRUE	reported	textfile	7738	0.00271264	21.042
GCST90027821	k__Bacteria.p__Bacteroidetes.c__Bacteroidia.o__Bacteroidales.f__Bacteroidaceae.g__Bacteroides.s__Bacteroides_cellulosilyticus	rs4857402	3	98294454	G	A	0.11308	0.0243962	0.435752	3.56681e-06	TRUE	reported	textfile	7738	0.00276882	21.479
GCST90027821	k__Bacteria.p__Bacteroidetes.c__Bacteroidia.o__Bacteroidales.f__Bacteroidaceae.g__Bacteroides.s__Bacteroides_cellulosilyticus	rs11096868	4	37348193	C	T	0.126432	0.0285266	0.237129	9.3332e-06	TRUE	reported	textfile	7738	0.00253212	19.6382
GCST90027821	k__Bacteria.p__Bacteroidetes.c__Bacteroidia.o__Bacteroidales.f__Bacteroidaceae.g__Bacteroides.s__Bacteroides_cellulosilyticus	rs35946101	6	3931188	C	T	0.18959	0.0398602	0.167798	1.97103e-06	TRUE	reported	textfile	7738	0.00291511	22.6172
GCST90027821	k__Bacteria.p__Bacteroidetes.c__Bacteroidia.o__Bacteroidales.f__Bacteroidaceae.g__Bacteroides.s__Bacteroides_cellulosilyticus	rs2026546	9	37733013	T	G	-0.118308	0.0260387	0.324824	5.53224e-06	TRUE	reported	textfile	7738	0.00266072	20.6382
GCST90027821	k__Bacteria.p__Bacteroidetes.c__Bacteroidia.o__Bacteroidales.f__Bacteroidaceae.g__Bacteroides.s__Bacteroides_cellulosilyticus	rs7030947	9	80141674	A	G	0.111938	0.0247631	0.64088	6.17358e-06	TRUE	reported	textfile	7738	0.00263373	20.4283
GCST90027821	k__Bacteria.p__Bacteroidetes.c__Bacteroidia.o__Bacteroidales.f__Bacteroidaceae.g__Bacteroides.s__Bacteroides_cellulosilyticus	rs7099427	10	126578768	T	C	0.127257	0.0279703	0.759359	5.37204e-06	TRUE	reported	textfile	7738	0.00266795	20.6945
GCST90027821	k__Bacteria.p__Bacteroidetes.c__Bacteroidia.o__Bacteroidales.f__Bacteroidaceae.g__Bacteroides.s__Bacteroides_cellulosilyticus	rs116972192	13	58186232	T	C	0.248924	0.0539308	0.063091	3.91916e-06	TRUE	reported	textfile	7738	0.00274561	21.2985
GCST90027821	k__Bacteria.p__Bacteroidetes.c__Bacteroidia.o__Bacteroidales.f__Bacteroidaceae.g__Bacteroides.s__Bacteroides_cellulosilyticus	rs10450862	13	84559899	C	A	-0.21105	0.0453149	0.0778308	3.20217e-06	TRUE	reported	textfile	7738	0.0027954	21.6858
GCST90027821	k__Bacteria.p__Bacteroidetes.c__Bacteroidia.o__Bacteroidales.f__Bacteroidaceae.g__Bacteroides.s__Bacteroides_cellulosilyticus	rs2411041	17	74913863	A	G	0.157338	0.0355172	0.145481	9.42697e-06	TRUE	reported	textfile	7738	0.00252966	19.6191
GCST90027821	k__Bacteria.p__Bacteroidetes.c__Bacteroidia.o__Bacteroidales.f__Bacteroidaceae.g__Bacteroides.s__Bacteroides_cellulosilyticus	rs12976637	19	53801863	T	C	0.115678	0.0257269	0.365588	6.91225e-06	TRUE	reported	textfile	7738	0.00260593	20.2121
GCST90027821	k__Bacteria.p__Bacteroidetes.c__Bacteroidia.o__Bacteroidales.f__Bacteroidaceae.g__Bacteroides.s__Bacteroides_cellulosilyticus	rs6049103	20	23757164	T	A	0.117225	0.0244946	0.381484	1.70342e-06	TRUE	reported	textfile	7738	0.00295114	22.8976
GCST90027821	k__Bacteria.p__Bacteroidetes.c__Bacteroidia.o__Bacteroidales.f__Bacteroidaceae.g__Bacteroides.s__Bacteroides_cellulosilyticus	rs2838820	21	46646005	C	T	0.10754	0.0242173	0.594867	8.96904e-06	TRUE	reported	textfile	7738	0.0025419	19.7142
GCST90027822	k__Bacteria.p__Bacteroidetes.c__Bacteroidia.o__Bacteroidales.f__Bacteroidaceae.g__Bacteroides.s__Bacteroides_clarus	rs2989472	1	28422847	T	C	-0.169581	0.038113	0.653915	8.6098e-06	TRUE	reported	textfile	7738	0.00255194	19.7923
GCST90027822	k__Bacteria.p__Bacteroidetes.c__Bacteroidia.o__Bacteroidales.f__Bacteroidaceae.g__Bacteroides.s__Bacteroides_clarus	rs814760	1	110980659	A	G	0.188016	0.0414282	0.216443	5.66966e-06	TRUE	reported	textfile	7738	0.00265468	20.5913
GCST90027822	k__Bacteria.p__Bacteroidetes.c__Bacteroidia.o__Bacteroidales.f__Bacteroidaceae.g__Bacteroides.s__Bacteroides_clarus	rs11676681	2	33375948	A	G	-0.164171	0.0346399	0.589611	2.14386e-06	TRUE	reported	textfile	7738	0.00289436	22.4558
GCST90027822	k__Bacteria.p__Bacteroidetes.c__Bacteroidia.o__Bacteroidales.f__Bacteroidaceae.g__Bacteroides.s__Bacteroides_clarus	rs1470205	3	77316688	T	C	-0.172977	0.0344305	0.592543	5.06195e-07	TRUE	reported	textfile	7738	0.00325123	25.2335
GCST90027822	k__Bacteria.p__Bacteroidetes.c__Bacteroidia.o__Bacteroidales.f__Bacteroidaceae.g__Bacteroides.s__Bacteroides_clarus	rs1157623	3	192752645	A	G	0.258555	0.0585189	0.0893965	9.94761e-06	TRUE	reported	textfile	7738	0.00251646	19.5164
GCST90027822	k__Bacteria.p__Bacteroidetes.c__Bacteroidia.o__Bacteroidales.f__Bacteroidaceae.g__Bacteroides.s__Bacteroides_clarus	rs4867972	5	169932910	G	C	-0.180697	0.0375989	0.291164	1.54043e-06	TRUE	reported	textfile	7738	0.00297598	23.0909
GCST90027822	k__Bacteria.p__Bacteroidetes.c__Bacteroidia.o__Bacteroidales.f__Bacteroidaceae.g__Bacteroides.s__Bacteroides_clarus	rs61944136	12	119247004	G	A	0.267509	0.0599541	0.0980868	8.12389e-06	TRUE	reported	textfile	7738	0.00256622	19.9033
GCST90027822	k__Bacteria.p__Bacteroidetes.c__Bacteroidia.o__Bacteroidales.f__Bacteroidaceae.g__Bacteroides.s__Bacteroides_clarus	rs1667938	18	74875950	T	C	-0.261236	0.0580537	0.0938965	6.79817e-06	TRUE	reported	textfile	7738	0.00261002	20.244
GCST90027822	k__Bacteria.p__Bacteroidetes.c__Bacteroidia.o__Bacteroidales.f__Bacteroidaceae.g__Bacteroides.s__Bacteroides_clarus	rs450741	22	21403971	A	C	-0.34627	0.0771182	0.939452	7.1185e-06	TRUE	reported	textfile	7738	0.0025987	20.1559
GCST90027823	k__Bacteria.p__Bacteroidetes.c__Bacteroidia.o__Bacteroidales.f__Bacteroidaceae.g__Bacteroides.s__Bacteroides_coprocola	rs274124	1	36591554	G	A	0.265189	0.0591116	0.88533	7.24909e-06	TRUE	reported	textfile	7738	0.00259423	20.1212
GCST90027823	k__Bacteria.p__Bacteroidetes.c__Bacteroidia.o__Bacteroidales.f__Bacteroidaceae.g__Bacteroides.s__Bacteroides_coprocola	rs12078845	1	54602977	C	A	-0.203872	0.0450655	0.239746	6.07089e-06	TRUE	reported	textfile	7738	0.00263786	20.4604
GCST90027823	k__Bacteria.p__Bacteroidetes.c__Bacteroidia.o__Bacteroidales.f__Bacteroidaceae.g__Bacteroides.s__Bacteroides_coprocola	rs17141635	11	80877325	A	G	-0.408239	0.0847866	0.0512244	1.47279e-06	TRUE	reported	textfile	7738	0.00298707	23.1772
GCST90027823	k__Bacteria.p__Bacteroidetes.c__Bacteroidia.o__Bacteroidales.f__Bacteroidaceae.g__Bacteroides.s__Bacteroides_coprocola	rs116667913	14	90816301	T	C	-0.392908	0.0843559	0.0522771	3.19694e-06	TRUE	reported	textfile	7738	0.0027958	21.689
GCST90027824	k__Bacteria.p__Bacteroidetes.c__Bacteroidia.o__Bacteroidales.f__Bacteroidaceae.g__Bacteroides.s__Bacteroides_dorei	rs11708946	3	31495219	A	C	-0.0909564	0.0204953	0.245621	9.08396e-06	TRUE	reported	textfile	7738	0.00253877	19.6899
GCST90027824	k__Bacteria.p__Bacteroidetes.c__Bacteroidia.o__Bacteroidales.f__Bacteroidaceae.g__Bacteroides.s__Bacteroides_dorei	rs795988	4	140747153	C	T	0.0819852	0.0184011	0.347452	8.37212e-06	TRUE	reported	textfile	7738	0.00255882	19.8458
GCST90027824	k__Bacteria.p__Bacteroidetes.c__Bacteroidia.o__Bacteroidales.f__Bacteroidaceae.g__Bacteroides.s__Bacteroides_dorei	rs9313811	5	158968834	T	G	-0.118995	0.0227144	0.185112	1.61668e-07	TRUE	reported	textfile	7738	0.00353418	27.4374
GCST90027824	k__Bacteria.p__Bacteroidetes.c__Bacteroidia.o__Bacteroidales.f__Bacteroidaceae.g__Bacteroides.s__Bacteroides_dorei	rs72819063	5	177707736	A	G	-0.157902	0.0319381	0.0783343	7.65286e-07	TRUE	reported	textfile	7738	0.00314892	24.437
GCST90027824	k__Bacteria.p__Bacteroidetes.c__Bacteroidia.o__Bacteroidales.f__Bacteroidaceae.g__Bacteroides.s__Bacteroides_dorei	rs62523331	8	103731962	G	A	0.124893	0.0270739	0.1408	3.96799e-06	TRUE	reported	textfile	7738	0.00274255	21.2747
GCST90027824	k__Bacteria.p__Bacteroidetes.c__Bacteroidia.o__Bacteroidales.f__Bacteroidaceae.g__Bacteroides.s__Bacteroides_dorei	rs2721884	8	133534265	A	G	0.0940826	0.018166	0.684244	2.23025e-07	TRUE	reported	textfile	7738	0.00345436	26.8156
GCST90027824	k__Bacteria.p__Bacteroidetes.c__Bacteroidia.o__Bacteroidales.f__Bacteroidaceae.g__Bacteroides.s__Bacteroides_dorei	rs2291958	9	8376899	C	T	0.098199	0.0221222	0.227777	9.04084e-06	TRUE	reported	textfile	7738	0.00253994	19.699
GCST90027824	k__Bacteria.p__Bacteroidetes.c__Bacteroidia.o__Bacteroidales.f__Bacteroidaceae.g__Bacteroides.s__Bacteroides_dorei	rs10119693	9	21796791	A	G	-0.081408	0.0172789	0.436269	2.4602e-06	TRUE	reported	textfile	7738	0.0028604	22.1916
GCST90027824	k__Bacteria.p__Bacteroidetes.c__Bacteroidia.o__Bacteroidales.f__Bacteroidaceae.g__Bacteroides.s__Bacteroides_dorei	rs6585011	10	112533963	A	G	0.0869271	0.01948	0.260584	8.10547e-06	TRUE	reported	textfile	7738	0.00256678	19.9077
GCST90027824	k__Bacteria.p__Bacteroidetes.c__Bacteroidia.o__Bacteroidales.f__Bacteroidaceae.g__Bacteroides.s__Bacteroides_dorei	rs11037453	11	43521662	C	T	0.149524	0.0317478	0.0766041	2.48025e-06	TRUE	reported	textfile	7738	0.0028584	22.176
GCST90027824	k__Bacteria.p__Bacteroidetes.c__Bacteroidia.o__Bacteroidales.f__Bacteroidaceae.g__Bacteroides.s__Bacteroides_dorei	rs7998315	13	73854666	A	G	-0.0861361	0.0193946	0.260547	8.94387e-06	TRUE	reported	textfile	7738	0.00254259	19.7196
GCST90027824	k__Bacteria.p__Bacteroidetes.c__Bacteroidia.o__Bacteroidales.f__Bacteroidaceae.g__Bacteroides.s__Bacteroides_dorei	rs9518837	13	103433051	T	C	-0.086536	0.0190852	0.289397	5.78221e-06	TRUE	reported	textfile	7738	0.00264984	20.5537
GCST90027824	k__Bacteria.p__Bacteroidetes.c__Bacteroidia.o__Bacteroidales.f__Bacteroidaceae.g__Bacteroides.s__Bacteroides_dorei	rs227442	14	70447626	T	C	0.108916	0.0225637	0.186449	1.38576e-06	TRUE	reported	textfile	7738	0.00300212	23.2943
GCST90027824	k__Bacteria.p__Bacteroidetes.c__Bacteroidia.o__Bacteroidales.f__Bacteroidaceae.g__Bacteroides.s__Bacteroides_dorei	rs387171	15	24278595	A	G	-0.0772341	0.0173479	0.579698	8.50476e-06	TRUE	reported	textfile	7738	0.00255496	19.8158
GCST90027824	k__Bacteria.p__Bacteroidetes.c__Bacteroidia.o__Bacteroidales.f__Bacteroidaceae.g__Bacteroides.s__Bacteroides_dorei	rs838134	19	49257739	C	A	-0.0969861	0.019652	0.291407	8.00746e-07	TRUE	reported	textfile	7738	0.00313771	24.3498
GCST90027825	k__Bacteria.p__Bacteroidetes.c__Bacteroidia.o__Bacteroidales.f__Bacteroidaceae.g__Bacteroides.s__Bacteroides_eggerthii	rs1861386	2	206599428	T	C	-0.122318	0.0275056	0.585772	8.70675e-06	TRUE	reported	textfile	7738	0.00254919	19.7709
GCST90027825	k__Bacteria.p__Bacteroidetes.c__Bacteroidia.o__Bacteroidales.f__Bacteroidaceae.g__Bacteroides.s__Bacteroides_eggerthii	rs286623	5	154366183	A	G	0.125867	0.0283189	0.653692	8.80429e-06	TRUE	reported	textfile	7738	0.00254645	19.7496
GCST90027825	k__Bacteria.p__Bacteroidetes.c__Bacteroidia.o__Bacteroidales.f__Bacteroidaceae.g__Bacteroides.s__Bacteroides_eggerthii	rs114970711	6	87288279	T	G	-0.252648	0.0541406	0.0684313	3.06351e-06	TRUE	reported	textfile	7738	0.00280631	21.7707
GCST90027825	k__Bacteria.p__Bacteroidetes.c__Bacteroidia.o__Bacteroidales.f__Bacteroidaceae.g__Bacteroides.s__Bacteroides_eggerthii	rs13312424	7	11754881	T	C	-0.124602	0.0274661	0.571065	5.71787e-06	TRUE	reported	textfile	7738	0.0026526	20.5751
GCST90027825	k__Bacteria.p__Bacteroidetes.c__Bacteroidia.o__Bacteroidales.f__Bacteroidaceae.g__Bacteroides.s__Bacteroides_eggerthii	rs7791761	7	69711317	T	C	-0.258265	0.0563192	0.0622544	4.5237e-06	TRUE	reported	textfile	7738	0.00271027	21.0236
GCST90027825	k__Bacteria.p__Bacteroidetes.c__Bacteroidia.o__Bacteroidales.f__Bacteroidaceae.g__Bacteroides.s__Bacteroides_eggerthii	rs4767925	12	121085949	G	A	-0.234803	0.0487333	0.0850648	1.4491e-06	TRUE	reported	textfile	7738	0.00299107	23.2084
GCST90027825	k__Bacteria.p__Bacteroidetes.c__Bacteroidia.o__Bacteroidales.f__Bacteroidaceae.g__Bacteroides.s__Bacteroides_eggerthii	rs9536634	13	54678393	T	A	-0.132267	0.0283925	0.350627	3.18507e-06	TRUE	reported	textfile	7738	0.00279672	21.6961
GCST90027825	k__Bacteria.p__Bacteroidetes.c__Bacteroidia.o__Bacteroidales.f__Bacteroidaceae.g__Bacteroides.s__Bacteroides_eggerthii	rs2487307	14	104632132	A	G	-0.153012	0.0331316	0.615524	3.869e-06	TRUE	reported	textfile	7738	0.00274878	21.3232
GCST90027826	k__Bacteria.p__Bacteroidetes.c__Bacteroidia.o__Bacteroidales.f__Bacteroidaceae.g__Bacteroides.s__Bacteroides_faecis	rs2690011	1	15237140	T	C	-0.297238	0.0638288	0.904905	3.21161e-06	TRUE	reported	textfile	7738	0.00279467	21.6802
GCST90027826	k__Bacteria.p__Bacteroidetes.c__Bacteroidia.o__Bacteroidales.f__Bacteroidaceae.g__Bacteroides.s__Bacteroides_faecis	rs7526994	1	209121467	C	G	-0.18893	0.0413852	0.288414	4.99136e-06	TRUE	reported	textfile	7738	0.00268605	20.8352
GCST90027826	k__Bacteria.p__Bacteroidetes.c__Bacteroidia.o__Bacteroidales.f__Bacteroidaceae.g__Bacteroides.s__Bacteroides_faecis	rs79975503	2	173193150	C	A	-0.354071	0.0772714	0.0629941	4.60153e-06	TRUE	reported	textfile	7738	0.00270607	20.9909
GCST90027826	k__Bacteria.p__Bacteroidetes.c__Bacteroidia.o__Bacteroidales.f__Bacteroidaceae.g__Bacteroides.s__Bacteroides_faecis	rs7648378	3	3364182	A	G	-0.244486	0.0532914	0.152132	4.48129e-06	TRUE	reported	textfile	7738	0.00271259	21.0417
GCST90027826	k__Bacteria.p__Bacteroidetes.c__Bacteroidia.o__Bacteroidales.f__Bacteroidaceae.g__Bacteroides.s__Bacteroides_faecis	rs13168379	5	173382761	A	G	-0.426245	0.0794848	0.0608517	8.20347e-08	TRUE	reported	textfile	7738	0.00370263	28.75
GCST90027826	k__Bacteria.p__Bacteroidetes.c__Bacteroidia.o__Bacteroidales.f__Bacteroidaceae.g__Bacteroides.s__Bacteroides_faecis	rs9399647	6	148627309	T	G	-0.177798	0.0383641	0.648588	3.57843e-06	TRUE	reported	textfile	7738	0.00276802	21.4728
GCST90027826	k__Bacteria.p__Bacteroidetes.c__Bacteroidia.o__Bacteroidales.f__Bacteroidaceae.g__Bacteroides.s__Bacteroides_faecis	rs11772301	7	68426852	T	G	0.223141	0.0501194	0.15548	8.50027e-06	TRUE	reported	textfile	7738	0.00255509	19.8168
GCST90027826	k__Bacteria.p__Bacteroidetes.c__Bacteroidia.o__Bacteroidales.f__Bacteroidaceae.g__Bacteroides.s__Bacteroides_faecis	rs259203	7	89055849	G	A	-0.219736	0.0424059	0.703748	2.19844e-07	TRUE	reported	textfile	7738	0.00345792	26.8433
GCST90027826	k__Bacteria.p__Bacteroidetes.c__Bacteroidia.o__Bacteroidales.f__Bacteroidaceae.g__Bacteroides.s__Bacteroides_faecis	rs917158	7	141040182	A	G	0.18946	0.0360154	0.464947	1.43647e-07	TRUE	reported	textfile	7738	0.00356351	27.6659
GCST90027826	k__Bacteria.p__Bacteroidetes.c__Bacteroidia.o__Bacteroidales.f__Bacteroidaceae.g__Bacteroides.s__Bacteroides_faecis	rs62516876	8	56769381	G	A	0.232126	0.0516597	0.154999	7.01036e-06	TRUE	reported	textfile	7738	0.00260246	20.1852
GCST90027826	k__Bacteria.p__Bacteroidetes.c__Bacteroidia.o__Bacteroidales.f__Bacteroidaceae.g__Bacteroides.s__Bacteroides_faecis	rs73068710	12	13091573	A	G	0.290597	0.0636582	0.0915007	4.99595e-06	TRUE	reported	textfile	7738	0.00268582	20.8335
GCST90027826	k__Bacteria.p__Bacteroidetes.c__Bacteroidia.o__Bacteroidales.f__Bacteroidaceae.g__Bacteroides.s__Bacteroides_faecis	rs7314394	12	27152666	C	T	-0.326054	0.0676043	0.918665	1.41431e-06	TRUE	reported	textfile	7738	0.00299708	23.2551
GCST90027826	k__Bacteria.p__Bacteroidetes.c__Bacteroidia.o__Bacteroidales.f__Bacteroidaceae.g__Bacteroides.s__Bacteroides_faecis	rs4964509	12	107357058	T	C	-0.160986	0.0364344	0.418803	9.93814e-06	TRUE	reported	textfile	7738	0.00251669	19.5182
GCST90027826	k__Bacteria.p__Bacteroidetes.c__Bacteroidia.o__Bacteroidales.f__Bacteroidaceae.g__Bacteroides.s__Bacteroides_faecis	rs36017291	16	17420514	C	A	0.169229	0.0367915	0.442014	4.23174e-06	TRUE	reported	textfile	7738	0.0027267	21.1514
GCST90027827	k__Bacteria.p__Bacteroidetes.c__Bacteroidia.o__Bacteroidales.f__Bacteroidaceae.g__Bacteroides.s__Bacteroides_finegoldii	rs66535021	1	112065476	C	T	-0.188592	0.038093	0.262079	7.38952e-07	TRUE	reported	textfile	7738	0.00315758	24.5044
GCST90027827	k__Bacteria.p__Bacteroidetes.c__Bacteroidia.o__Bacteroidales.f__Bacteroidaceae.g__Bacteroides.s__Bacteroides_finegoldii	rs74904967	1	116021610	A	G	-0.230223	0.0518088	0.135786	8.84211e-06	TRUE	reported	textfile	7738	0.0025454	19.7414
GCST90027827	k__Bacteria.p__Bacteroidetes.c__Bacteroidia.o__Bacteroidales.f__Bacteroidaceae.g__Bacteroides.s__Bacteroides_finegoldii	rs1430034	2	38027626	A	C	0.159836	0.0359588	0.534722	8.79073e-06	TRUE	reported	textfile	7738	0.00254683	19.7526
GCST90027827	k__Bacteria.p__Bacteroidetes.c__Bacteroidia.o__Bacteroidales.f__Bacteroidaceae.g__Bacteroides.s__Bacteroides_finegoldii	rs2717057	2	58127907	T	C	0.154812	0.0342997	0.368137	6.37594e-06	TRUE	reported	textfile	7738	0.0026258	20.3666
GCST90027827	k__Bacteria.p__Bacteroidetes.c__Bacteroidia.o__Bacteroidales.f__Bacteroidaceae.g__Bacteroides.s__Bacteroides_finegoldii	rs116556966	2	76664959	G	T	-0.34057	0.0759125	0.0557446	7.24554e-06	TRUE	reported	textfile	7738	0.00259435	20.1221
GCST90027827	k__Bacteria.p__Bacteroidetes.c__Bacteroidia.o__Bacteroidales.f__Bacteroidaceae.g__Bacteroides.s__Bacteroides_finegoldii	rs58346872	4	111325310	G	T	0.284244	0.0632075	0.0944562	6.89212e-06	TRUE	reported	textfile	7738	0.00260665	20.2177
GCST90027827	k__Bacteria.p__Bacteroidetes.c__Bacteroidia.o__Bacteroidales.f__Bacteroidaceae.g__Bacteroides.s__Bacteroides_finegoldii	rs111426764	6	25005968	C	T	0.26676	0.0594674	0.0852397	7.26364e-06	TRUE	reported	textfile	7738	0.00259374	20.1173
GCST90027827	k__Bacteria.p__Bacteroidetes.c__Bacteroidia.o__Bacteroidales.f__Bacteroidaceae.g__Bacteroides.s__Bacteroides_finegoldii	rs11773071	7	46988659	C	A	0.302229	0.0654044	0.0712546	3.8204e-06	TRUE	reported	textfile	7738	0.00275189	21.3474
GCST90027827	k__Bacteria.p__Bacteroidetes.c__Bacteroidia.o__Bacteroidales.f__Bacteroidaceae.g__Bacteroides.s__Bacteroides_finegoldii	rs10215754	7	125473561	A	T	-0.281229	0.0607097	0.0822323	3.61532e-06	TRUE	reported	textfile	7738	0.00276549	21.4532
GCST90027827	k__Bacteria.p__Bacteroidetes.c__Bacteroidia.o__Bacteroidales.f__Bacteroidaceae.g__Bacteroides.s__Bacteroides_finegoldii	rs73188646	8	6032988	T	C	-0.362916	0.0769855	0.0501089	2.42805e-06	TRUE	reported	textfile	7738	0.00286365	22.2168
GCST90027827	k__Bacteria.p__Bacteroidetes.c__Bacteroidia.o__Bacteroidales.f__Bacteroidaceae.g__Bacteroides.s__Bacteroides_finegoldii	rs10970830	9	32185642	A	G	-0.239556	0.0474534	0.151052	4.45908e-07	TRUE	reported	textfile	7738	0.00328264	25.4781
GCST90027827	k__Bacteria.p__Bacteroidetes.c__Bacteroidia.o__Bacteroidales.f__Bacteroidaceae.g__Bacteroides.s__Bacteroides_finegoldii	rs2393782	10	63670859	G	C	-0.251445	0.0521962	0.882328	1.45511e-06	TRUE	reported	textfile	7738	0.00299005	23.2004
GCST90027827	k__Bacteria.p__Bacteroidetes.c__Bacteroidia.o__Bacteroidales.f__Bacteroidaceae.g__Bacteroides.s__Bacteroides_finegoldii	rs10744662	12	4915208	A	G	-0.156201	0.0327887	0.575063	1.89912e-06	TRUE	reported	textfile	7738	0.00292429	22.6886
GCST90027827	k__Bacteria.p__Bacteroidetes.c__Bacteroidia.o__Bacteroidales.f__Bacteroidaceae.g__Bacteroides.s__Bacteroides_finegoldii	rs496238	13	101977785	T	C	-0.172436	0.0338549	0.425584	3.51706e-07	TRUE	reported	textfile	7738	0.00334143	25.936
GCST90027827	k__Bacteria.p__Bacteroidetes.c__Bacteroidia.o__Bacteroidales.f__Bacteroidaceae.g__Bacteroides.s__Bacteroides_finegoldii	rs12889912	14	92147845	T	C	0.305615	0.0686014	0.0702881	8.39153e-06	TRUE	reported	textfile	7738	0.00255825	19.8414
GCST90027827	k__Bacteria.p__Bacteroidetes.c__Bacteroidia.o__Bacteroidales.f__Bacteroidaceae.g__Bacteroides.s__Bacteroides_finegoldii	rs58668331	19	6653399	C	G	0.185454	0.0394933	0.294386	2.65518e-06	TRUE	reported	textfile	7738	0.00284159	22.0452
GCST90027827	k__Bacteria.p__Bacteroidetes.c__Bacteroidia.o__Bacteroidales.f__Bacteroidaceae.g__Bacteroides.s__Bacteroides_finegoldii	rs62210593	20	34004767	T	C	-0.148033	0.0328515	0.548709	6.6019e-06	TRUE	reported	textfile	7738	0.00261723	20.3
GCST90027827	k__Bacteria.p__Bacteroidetes.c__Bacteroidia.o__Bacteroidales.f__Bacteroidaceae.g__Bacteroides.s__Bacteroides_finegoldii	rs4809943	20	52501768	T	A	0.227713	0.050323	0.12321	6.0386e-06	TRUE	reported	textfile	7738	0.00263917	20.4706
GCST90027828	k__Bacteria.p__Bacteroidetes.c__Bacteroidia.o__Bacteroidales.f__Bacteroidaceae.g__Bacteroides.s__Bacteroides_fragilis	rs12565327	1	176593524	A	G	-0.209365	0.046587	0.0907588	6.98744e-06	TRUE	reported	textfile	7738	0.00260327	20.1915
GCST90027828	k__Bacteria.p__Bacteroidetes.c__Bacteroidia.o__Bacteroidales.f__Bacteroidaceae.g__Bacteroides.s__Bacteroides_fragilis	rs1285852	1	233287432	T	A	0.120344	0.026745	0.626225	6.80561e-06	TRUE	reported	textfile	7738	0.00260975	20.2419
GCST90027828	k__Bacteria.p__Bacteroidetes.c__Bacteroidia.o__Bacteroidales.f__Bacteroidaceae.g__Bacteroides.s__Bacteroides_fragilis	rs912	3	21028234	C	T	0.184344	0.0411452	0.109284	7.45337e-06	TRUE	reported	textfile	7738	0.0025874	20.068
GCST90027828	k__Bacteria.p__Bacteroidetes.c__Bacteroidia.o__Bacteroidales.f__Bacteroidaceae.g__Bacteroides.s__Bacteroides_fragilis	rs9818008	3	185014098	C	A	0.143936	0.032187	0.801254	7.75406e-06	TRUE	reported	textfile	7738	0.00257767	19.9924
GCST90027828	k__Bacteria.p__Bacteroidetes.c__Bacteroidia.o__Bacteroidales.f__Bacteroidaceae.g__Bacteroides.s__Bacteroides_fragilis	rs3797248	5	53509186	A	G	-0.161285	0.0354143	0.147756	5.25807e-06	TRUE	reported	textfile	7738	0.00267323	20.7355
GCST90027828	k__Bacteria.p__Bacteroidetes.c__Bacteroidia.o__Bacteroidales.f__Bacteroidaceae.g__Bacteroides.s__Bacteroides_fragilis	rs55835510	5	107975937	A	T	0.158132	0.0302849	0.237475	1.77498e-07	TRUE	reported	textfile	7738	0.003511	27.2568
GCST90027828	k__Bacteria.p__Bacteroidetes.c__Bacteroidia.o__Bacteroidales.f__Bacteroidaceae.g__Bacteroides.s__Bacteroides_fragilis	rs6458025	6	37761715	C	T	-0.206994	0.0452174	0.899891	4.70034e-06	TRUE	reported	textfile	7738	0.00270084	20.9503
GCST90027828	k__Bacteria.p__Bacteroidetes.c__Bacteroidia.o__Bacteroidales.f__Bacteroidaceae.g__Bacteroides.s__Bacteroides_fragilis	rs6909908	6	131801089	G	T	-0.227896	0.0493096	0.0759618	3.80544e-06	TRUE	reported	textfile	7738	0.00275286	21.3549
GCST90027828	k__Bacteria.p__Bacteroidetes.c__Bacteroidia.o__Bacteroidales.f__Bacteroidaceae.g__Bacteroides.s__Bacteroides_fragilis	rs11770593	7	68894018	G	T	-0.127395	0.0266178	0.641414	1.7008e-06	TRUE	reported	textfile	7738	0.00295152	22.9005
GCST90027828	k__Bacteria.p__Bacteroidetes.c__Bacteroidia.o__Bacteroidales.f__Bacteroidaceae.g__Bacteroides.s__Bacteroides_fragilis	rs77062729	8	130410952	G	A	-0.234443	0.0486633	0.0814636	1.45253e-06	TRUE	reported	textfile	7738	0.00299049	23.2038
GCST90027828	k__Bacteria.p__Bacteroidetes.c__Bacteroidia.o__Bacteroidales.f__Bacteroidaceae.g__Bacteroides.s__Bacteroides_fragilis	rs3885195	11	82371506	T	C	-0.150624	0.0300582	0.236902	5.41243e-07	TRUE	reported	textfile	7738	0.00323465	25.1045
GCST90027828	k__Bacteria.p__Bacteroidetes.c__Bacteroidia.o__Bacteroidales.f__Bacteroidaceae.g__Bacteroides.s__Bacteroides_fragilis	rs76722389	12	11335730	A	G	0.202999	0.0432973	0.112655	2.75216e-06	TRUE	reported	textfile	7738	0.00283274	21.9763
GCST90027828	k__Bacteria.p__Bacteroidetes.c__Bacteroidia.o__Bacteroidales.f__Bacteroidaceae.g__Bacteroides.s__Bacteroides_fragilis	rs4430574	12	125986360	A	G	0.195673	0.0429614	0.0993103	5.24808e-06	TRUE	reported	textfile	7738	0.0026737	20.7392
GCST90027828	k__Bacteria.p__Bacteroidetes.c__Bacteroidia.o__Bacteroidales.f__Bacteroidaceae.g__Bacteroides.s__Bacteroides_fragilis	rs4772337	13	101525691	G	A	0.119468	0.0269951	0.640448	9.61963e-06	TRUE	reported	textfile	7738	0.00252469	19.5804
GCST90027828	k__Bacteria.p__Bacteroidetes.c__Bacteroidia.o__Bacteroidales.f__Bacteroidaceae.g__Bacteroides.s__Bacteroides_fragilis	rs10137996	14	34477937	C	T	-0.188352	0.03826	0.12928	8.52508e-07	TRUE	reported	textfile	7738	0.00312222	24.2291
GCST90027828	k__Bacteria.p__Bacteroidetes.c__Bacteroidia.o__Bacteroidales.f__Bacteroidaceae.g__Bacteroides.s__Bacteroides_fragilis	rs4902984	14	72550927	C	T	-0.256543	0.0563626	0.942811	5.32244e-06	TRUE	reported	textfile	7738	0.00267024	20.7123
GCST90027828	k__Bacteria.p__Bacteroidetes.c__Bacteroidia.o__Bacteroidales.f__Bacteroidaceae.g__Bacteroides.s__Bacteroides_fragilis	rs12900979	15	92907122	T	C	0.11446	0.0256081	0.571587	7.83335e-06	TRUE	reported	textfile	7738	0.00257517	19.973
GCST90027829	k__Bacteria.p__Bacteroidetes.c__Bacteroidia.o__Bacteroidales.f__Bacteroidaceae.g__Bacteroides.s__Bacteroides_intestinalis	rs1042840	11	102814110	C	T	-0.189953	0.0421483	0.245867	6.58192e-06	TRUE	reported	textfile	7738	0.00261797	20.3058
GCST90027829	k__Bacteria.p__Bacteroidetes.c__Bacteroidia.o__Bacteroidales.f__Bacteroidaceae.g__Bacteroides.s__Bacteroides_intestinalis	rs72656234	13	109730036	A	G	-0.364852	0.0753615	0.0650805	1.28954e-06	TRUE	reported	textfile	7738	0.0030199	23.4327
GCST90027829	k__Bacteria.p__Bacteroidetes.c__Bacteroidia.o__Bacteroidales.f__Bacteroidaceae.g__Bacteroides.s__Bacteroides_intestinalis	rs4793180	17	43121308	T	C	-0.209751	0.0473993	0.185396	9.63608e-06	TRUE	reported	textfile	7738	0.00252427	19.5772
GCST90027829	k__Bacteria.p__Bacteroidetes.c__Bacteroidia.o__Bacteroidales.f__Bacteroidaceae.g__Bacteroides.s__Bacteroides_intestinalis	rs4814260	20	13775032	T	A	-0.178894	0.0389757	0.382312	4.43495e-06	TRUE	reported	textfile	7738	0.00271515	21.0616
GCST90027830	k__Bacteria.p__Bacteroidetes.c__Bacteroidia.o__Bacteroidales.f__Bacteroidaceae.g__Bacteroides.s__Bacteroides_massiliensis	rs12621563	2	126039243	G	A	-0.119565	0.0242975	0.498942	8.61653e-07	TRUE	reported	textfile	7738	0.00311958	24.2086
GCST90027830	k__Bacteria.p__Bacteroidetes.c__Bacteroidia.o__Bacteroidales.f__Bacteroidaceae.g__Bacteroides.s__Bacteroides_massiliensis	rs6532564	4	96464931	C	G	-0.140127	0.0315704	0.787015	9.05603e-06	TRUE	reported	textfile	7738	0.00253952	19.6958
GCST90027830	k__Bacteria.p__Bacteroidetes.c__Bacteroidia.o__Bacteroidales.f__Bacteroidaceae.g__Bacteroides.s__Bacteroides_massiliensis	rs17807243	4	124386894	T	C	-0.173678	0.0384507	0.139747	6.27523e-06	TRUE	reported	textfile	7738	0.00262971	20.3971
GCST90027830	k__Bacteria.p__Bacteroidetes.c__Bacteroidia.o__Bacteroidales.f__Bacteroidaceae.g__Bacteroides.s__Bacteroides_massiliensis	rs4916966	7	181005	G	C	0.110844	0.0245683	0.479264	6.43239e-06	TRUE	reported	textfile	7738	0.00262363	20.3498
GCST90027830	k__Bacteria.p__Bacteroidetes.c__Bacteroidia.o__Bacteroidales.f__Bacteroidaceae.g__Bacteroides.s__Bacteroides_massiliensis	rs112691179	10	953842	T	C	0.177126	0.0398192	0.111026	8.65688e-06	TRUE	reported	textfile	7738	0.0025506	19.7819
GCST90027830	k__Bacteria.p__Bacteroidetes.c__Bacteroidia.o__Bacteroidales.f__Bacteroidaceae.g__Bacteroides.s__Bacteroides_massiliensis	rs4937922	11	134490977	A	G	-0.237213	0.0522438	0.0580265	5.61201e-06	TRUE	reported	textfile	7738	0.0026572	20.6108
GCST90027830	k__Bacteria.p__Bacteroidetes.c__Bacteroidia.o__Bacteroidales.f__Bacteroidaceae.g__Bacteroides.s__Bacteroides_massiliensis	rs61944855	12	101231320	A	G	-0.148523	0.028725	0.244627	2.33462e-07	TRUE	reported	textfile	7738	0.00344302	26.7272
GCST90027832	k__Bacteria.p__Bacteroidetes.c__Bacteroidia.o__Bacteroidales.f__Bacteroidaceae.g__Bacteroides.s__Bacteroides_ovatus	rs303925	1	48503280	T	C	-0.0840401	0.018326	0.375612	4.52156e-06	TRUE	reported	textfile	7738	0.00271039	21.0245
GCST90027832	k__Bacteria.p__Bacteroidetes.c__Bacteroidia.o__Bacteroidales.f__Bacteroidaceae.g__Bacteroides.s__Bacteroides_ovatus	rs59809293	2	33849581	A	C	-0.0830115	0.0172003	0.496053	1.39182e-06	TRUE	reported	textfile	7738	0.00300104	23.2859
GCST90027832	k__Bacteria.p__Bacteroidetes.c__Bacteroidia.o__Bacteroidales.f__Bacteroidaceae.g__Bacteroides.s__Bacteroides_ovatus	rs190949005	2	56319707	G	A	-0.15371	0.0346341	0.0654208	9.07431e-06	TRUE	reported	textfile	7738	0.00253903	19.6919
GCST90027832	k__Bacteria.p__Bacteroidetes.c__Bacteroidia.o__Bacteroidales.f__Bacteroidaceae.g__Bacteroides.s__Bacteroides_ovatus	rs112057053	3	127211963	C	G	0.146038	0.0292312	0.102593	5.85449e-07	TRUE	reported	textfile	7738	0.00321521	24.9531
GCST90027832	k__Bacteria.p__Bacteroidetes.c__Bacteroidia.o__Bacteroidales.f__Bacteroidaceae.g__Bacteroides.s__Bacteroides_ovatus	rs9684138	4	38287192	T	C	-0.0906092	0.0190192	0.525204	1.89713e-06	TRUE	reported	textfile	7738	0.00292454	22.6906
GCST90027832	k__Bacteria.p__Bacteroidetes.c__Bacteroidia.o__Bacteroidales.f__Bacteroidaceae.g__Bacteroides.s__Bacteroides_ovatus	rs73240572	4	57505068	C	T	0.0856274	0.0190584	0.449863	7.02581e-06	TRUE	reported	textfile	7738	0.00260192	20.181
GCST90027832	k__Bacteria.p__Bacteroidetes.c__Bacteroidia.o__Bacteroidales.f__Bacteroidaceae.g__Bacteroides.s__Bacteroides_ovatus	rs72677788	4	126550852	A	G	-0.184455	0.0372574	0.0587673	7.39015e-07	TRUE	reported	textfile	7738	0.00315756	24.5043
GCST90027832	k__Bacteria.p__Bacteroidetes.c__Bacteroidia.o__Bacteroidales.f__Bacteroidaceae.g__Bacteroides.s__Bacteroides_ovatus	rs4867356	5	31623146	C	T	0.100289	0.0217126	0.200103	3.85695e-06	TRUE	reported	textfile	7738	0.00274955	21.3291
GCST90027832	k__Bacteria.p__Bacteroidetes.c__Bacteroidia.o__Bacteroidales.f__Bacteroidaceae.g__Bacteroides.s__Bacteroides_ovatus	rs67659622	8	142862278	A	G	0.0993576	0.0195692	0.362459	3.8294e-07	TRUE	reported	textfile	7738	0.00332035	25.7718
GCST90027832	k__Bacteria.p__Bacteroidetes.c__Bacteroidia.o__Bacteroidales.f__Bacteroidaceae.g__Bacteroides.s__Bacteroides_ovatus	rs1021440	9	94379045	G	A	-0.082971	0.0181463	0.345975	4.82328e-06	TRUE	reported	textfile	7738	0.00269448	20.9008
GCST90027832	k__Bacteria.p__Bacteroidetes.c__Bacteroidia.o__Bacteroidales.f__Bacteroidaceae.g__Bacteroides.s__Bacteroides_ovatus	rs10820045	9	104830105	A	C	-0.16593	0.0370648	0.0554877	7.57835e-06	TRUE	reported	textfile	7738	0.00258331	20.0362
GCST90027832	k__Bacteria.p__Bacteroidetes.c__Bacteroidia.o__Bacteroidales.f__Bacteroidaceae.g__Bacteroides.s__Bacteroides_ovatus	rs75642318	11	112426121	G	A	-0.127782	0.0277418	0.118722	4.10257e-06	TRUE	reported	textfile	7738	0.00273434	21.2108
GCST90027832	k__Bacteria.p__Bacteroidetes.c__Bacteroidia.o__Bacteroidales.f__Bacteroidaceae.g__Bacteroides.s__Bacteroides_ovatus	rs2642158	17	7630301	G	C	0.0964362	0.0191952	0.332037	5.06107e-07	TRUE	reported	textfile	7738	0.00325127	25.2339
GCST90027832	k__Bacteria.p__Bacteroidetes.c__Bacteroidia.o__Bacteroidales.f__Bacteroidaceae.g__Bacteroides.s__Bacteroides_ovatus	rs11873510	18	5850906	C	T	-0.123755	0.0264539	0.141555	2.89514e-06	TRUE	reported	textfile	7738	0.00282025	21.8792
GCST90027832	k__Bacteria.p__Bacteroidetes.c__Bacteroidia.o__Bacteroidales.f__Bacteroidaceae.g__Bacteroides.s__Bacteroides_ovatus	rs9304475	18	22785354	T	C	-0.087747	0.0172424	0.44926	3.59898e-07	TRUE	reported	textfile	7738	0.00333573	25.8915
GCST90027833	k__Bacteria.p__Bacteroidetes.c__Bacteroidia.o__Bacteroidales.f__Bacteroidaceae.g__Bacteroides.s__Bacteroides_plebeius	rs2432926	5	154996909	A	G	0.367179	0.0767104	0.051061	1.69671e-06	TRUE	reported	textfile	7738	0.00295211	22.9052
GCST90027833	k__Bacteria.p__Bacteroidetes.c__Bacteroidia.o__Bacteroidales.f__Bacteroidaceae.g__Bacteroides.s__Bacteroides_plebeius	rs7070312	10	15798477	G	T	-0.208945	0.0458115	0.164993	5.09178e-06	TRUE	reported	textfile	7738	0.00268114	20.7971
GCST90027833	k__Bacteria.p__Bacteroidetes.c__Bacteroidia.o__Bacteroidales.f__Bacteroidaceae.g__Bacteroides.s__Bacteroides_plebeius	rs12578852	12	108699774	T	C	-0.293991	0.0608828	0.0886438	1.3735e-06	TRUE	reported	textfile	7738	0.00300431	23.3114
GCST90027833	k__Bacteria.p__Bacteroidetes.c__Bacteroidia.o__Bacteroidales.f__Bacteroidaceae.g__Bacteroides.s__Bacteroides_plebeius	rs10145379	14	38065813	G	T	0.169767	0.0347573	0.585952	1.03767e-06	TRUE	reported	textfile	7738	0.00307361	23.8508
GCST90027833	k__Bacteria.p__Bacteroidetes.c__Bacteroidia.o__Bacteroidales.f__Bacteroidaceae.g__Bacteroides.s__Bacteroides_plebeius	rs1828518	16	78635193	T	C	-0.202383	0.0449495	0.82148	6.71724e-06	TRUE	reported	textfile	7738	0.00261297	20.2669
GCST90027833	k__Bacteria.p__Bacteroidetes.c__Bacteroidia.o__Bacteroidales.f__Bacteroidaceae.g__Bacteroides.s__Bacteroides_plebeius	rs34375501	19	31280754	C	T	-0.174622	0.0394652	0.237815	9.65735e-06	TRUE	reported	textfile	7738	0.00252373	19.573
GCST90027833	k__Bacteria.p__Bacteroidetes.c__Bacteroidia.o__Bacteroidales.f__Bacteroidaceae.g__Bacteroides.s__Bacteroides_plebeius	rs28681338	22	43881816	A	G	-0.25565	0.0570272	0.100041	7.36165e-06	TRUE	reported	textfile	7738	0.00259044	20.0917
GCST90027834	k__Bacteria.p__Bacteroidetes.c__Bacteroidia.o__Bacteroidales.f__Bacteroidaceae.g__Bacteroides.s__Bacteroides_salyersiae	rs17111728	1	55691384	C	T	0.3336	0.072423	0.0711268	4.09959e-06	TRUE	reported	textfile	7738	0.00273452	21.2122
GCST90027834	k__Bacteria.p__Bacteroidetes.c__Bacteroidia.o__Bacteroidales.f__Bacteroidaceae.g__Bacteroides.s__Bacteroides_salyersiae	rs76194327	3	116352196	A	T	0.379903	0.0854692	0.0642392	8.79296e-06	TRUE	reported	textfile	7738	0.00254677	19.7521
GCST90027834	k__Bacteria.p__Bacteroidetes.c__Bacteroidia.o__Bacteroidales.f__Bacteroidaceae.g__Bacteroides.s__Bacteroides_salyersiae	rs16845299	4	71520630	T	C	0.266974	0.0538601	0.262023	7.16645e-07	TRUE	reported	textfile	7738	0.00316517	24.5635
GCST90027834	k__Bacteria.p__Bacteroidetes.c__Bacteroidia.o__Bacteroidales.f__Bacteroidaceae.g__Bacteroides.s__Bacteroides_salyersiae	rs3776996	5	153797049	A	G	0.241028	0.0495792	0.171479	1.16512e-06	TRUE	reported	textfile	7738	0.00304498	23.6279
GCST90027834	k__Bacteria.p__Bacteroidetes.c__Bacteroidia.o__Bacteroidales.f__Bacteroidaceae.g__Bacteroides.s__Bacteroides_salyersiae	rs1265300	6	4456400	G	A	-0.177503	0.0385789	0.503447	4.20388e-06	TRUE	reported	textfile	7738	0.00272833	21.1641
GCST90027834	k__Bacteria.p__Bacteroidetes.c__Bacteroidia.o__Bacteroidales.f__Bacteroidaceae.g__Bacteroides.s__Bacteroides_salyersiae	rs412657	6	32211085	G	T	-0.175941	0.0388333	0.404577	5.87996e-06	TRUE	reported	textfile	7738	0.00264572	20.5216
GCST90027834	k__Bacteria.p__Bacteroidetes.c__Bacteroidia.o__Bacteroidales.f__Bacteroidaceae.g__Bacteroides.s__Bacteroides_salyersiae	rs12534702	7	36769290	T	C	0.177922	0.0399738	0.344151	8.54874e-06	TRUE	reported	textfile	7738	0.00255369	19.8059
GCST90027834	k__Bacteria.p__Bacteroidetes.c__Bacteroidia.o__Bacteroidales.f__Bacteroidaceae.g__Bacteroides.s__Bacteroides_salyersiae	rs117662076	10	120769498	A	G	0.40355	0.0882902	0.0551947	4.86048e-06	TRUE	reported	textfile	7738	0.00269259	20.8861
GCST90027834	k__Bacteria.p__Bacteroidetes.c__Bacteroidia.o__Bacteroidales.f__Bacteroidaceae.g__Bacteroides.s__Bacteroides_salyersiae	rs12896430	14	21431376	A	G	-0.192312	0.0420479	0.687717	4.79347e-06	TRUE	reported	textfile	7738	0.00269601	20.9127
GCST90027834	k__Bacteria.p__Bacteroidetes.c__Bacteroidia.o__Bacteroidales.f__Bacteroidaceae.g__Bacteroides.s__Bacteroides_salyersiae	rs9960494	18	51206632	C	G	-0.190905	0.042414	0.337762	6.76362e-06	TRUE	reported	textfile	7738	0.00261128	20.2537
GCST90027835	k__Bacteria.p__Bacteroidetes.c__Bacteroidia.o__Bacteroidales.f__Bacteroidaceae.g__Bacteroides.s__Bacteroides_stercoris	rs11125607	2	56090113	A	T	0.0919616	0.0200997	0.570126	4.75595e-06	TRUE	reported	textfile	7738	0.00269794	20.9277
GCST90027835	k__Bacteria.p__Bacteroidetes.c__Bacteroidia.o__Bacteroidales.f__Bacteroidaceae.g__Bacteroides.s__Bacteroides_stercoris	rs9809140	3	19519043	G	A	-0.0966639	0.0217291	0.693402	8.64359e-06	TRUE	reported	textfile	7738	0.00255098	19.7848
GCST90027835	k__Bacteria.p__Bacteroidetes.c__Bacteroidia.o__Bacteroidales.f__Bacteroidaceae.g__Bacteroides.s__Bacteroides_stercoris	rs78677736	4	73807786	C	T	-0.127232	0.0282087	0.151993	6.47112e-06	TRUE	reported	textfile	7738	0.00262215	20.3383
GCST90027835	k__Bacteria.p__Bacteroidetes.c__Bacteroidia.o__Bacteroidales.f__Bacteroidaceae.g__Bacteroides.s__Bacteroides_stercoris	rs73812271	5	179860451	T	C	0.119733	0.0253437	0.195388	2.30812e-06	TRUE	reported	textfile	7738	0.00287615	22.3141
GCST90027835	k__Bacteria.p__Bacteroidetes.c__Bacteroidia.o__Bacteroidales.f__Bacteroidaceae.g__Bacteroides.s__Bacteroides_stercoris	rs1549206	5	180541589	A	G	-0.099745	0.019963	0.536254	5.83801e-07	TRUE	reported	textfile	7738	0.00321591	24.9586
GCST90027835	k__Bacteria.p__Bacteroidetes.c__Bacteroidia.o__Bacteroidales.f__Bacteroidaceae.g__Bacteroides.s__Bacteroides_stercoris	rs12110522	6	153263149	T	A	0.0916145	0.0206942	0.363316	9.55216e-06	TRUE	reported	textfile	7738	0.00252642	19.5939
GCST90027835	k__Bacteria.p__Bacteroidetes.c__Bacteroidia.o__Bacteroidales.f__Bacteroidaceae.g__Bacteroides.s__Bacteroides_stercoris	rs10101109	8	16087631	T	C	-0.0984235	0.0218861	0.690771	6.88956e-06	TRUE	reported	textfile	7738	0.00260674	20.2184
GCST90027835	k__Bacteria.p__Bacteroidetes.c__Bacteroidia.o__Bacteroidales.f__Bacteroidaceae.g__Bacteroides.s__Bacteroides_stercoris	rs3003597	9	130977520	G	C	-0.100342	0.0210076	0.643596	1.78413e-06	TRUE	reported	textfile	7738	0.00293971	22.8086
GCST90027836	k__Bacteria.p__Bacteroidetes.c__Bacteroidia.o__Bacteroidales.f__Bacteroidaceae.g__Bacteroides.s__Bacteroides_thetaiotaomicron	rs4405810	2	45855171	T	C	-0.0909832	0.0197315	0.704113	4.00634e-06	TRUE	reported	textfile	7738	0.00274018	21.2563
GCST90027836	k__Bacteria.p__Bacteroidetes.c__Bacteroidia.o__Bacteroidales.f__Bacteroidaceae.g__Bacteroides.s__Bacteroides_thetaiotaomicron	rs77761288	4	163760671	A	G	-0.178567	0.0360015	0.0693629	7.0494e-07	TRUE	reported	textfile	7738	0.00316924	24.5952
GCST90027836	k__Bacteria.p__Bacteroidetes.c__Bacteroidia.o__Bacteroidales.f__Bacteroidaceae.g__Bacteroides.s__Bacteroides_thetaiotaomicron	rs72833501	6	217062	T	C	0.190637	0.0391636	0.0579915	1.12907e-06	TRUE	reported	textfile	7738	0.00305274	23.6883
GCST90027836	k__Bacteria.p__Bacteroidetes.c__Bacteroidia.o__Bacteroidales.f__Bacteroidaceae.g__Bacteroides.s__Bacteroides_thetaiotaomicron	rs6596838	6	219474	G	C	0.185546	0.0384001	0.0607461	1.35224e-06	TRUE	reported	textfile	7738	0.00300817	23.3414
GCST90027836	k__Bacteria.p__Bacteroidetes.c__Bacteroidia.o__Bacteroidales.f__Bacteroidaceae.g__Bacteroides.s__Bacteroides_thetaiotaomicron	rs74500162	6	107573790	C	T	0.15339	0.0326079	0.0911572	2.55003e-06	TRUE	reported	textfile	7738	0.00285156	22.1227
GCST90027836	k__Bacteria.p__Bacteroidetes.c__Bacteroidia.o__Bacteroidales.f__Bacteroidaceae.g__Bacteroides.s__Bacteroides_thetaiotaomicron	rs1811207	7	39816277	G	A	-0.117849	0.0249058	0.829355	2.2253e-06	TRUE	reported	textfile	7738	0.00288516	22.3842
GCST90027836	k__Bacteria.p__Bacteroidetes.c__Bacteroidia.o__Bacteroidales.f__Bacteroidaceae.g__Bacteroides.s__Bacteroides_thetaiotaomicron	rs10144174	14	83577146	A	T	-0.0936504	0.0208602	0.730158	7.14169e-06	TRUE	reported	textfile	7738	0.0025979	20.1497
GCST90027836	k__Bacteria.p__Bacteroidetes.c__Bacteroidia.o__Bacteroidales.f__Bacteroidaceae.g__Bacteroides.s__Bacteroides_thetaiotaomicron	rs12938892	17	10007092	G	A	-0.095204	0.0208389	0.36877	4.91079e-06	TRUE	reported	textfile	7738	0.00269005	20.8664
GCST90027836	k__Bacteria.p__Bacteroidetes.c__Bacteroidia.o__Bacteroidales.f__Bacteroidaceae.g__Bacteroides.s__Bacteroides_thetaiotaomicron	rs62199113	20	59629320	T	A	0.107775	0.021175	0.251897	3.5862e-07	TRUE	reported	textfile	7738	0.00333661	25.8984
GCST90027837	k__Bacteria.p__Bacteroidetes.c__Bacteroidia.o__Bacteroidales.f__Bacteroidaceae.g__Bacteroides.s__Bacteroides_uniformis	rs6694880	1	244471371	G	C	0.0794256	0.0179132	0.350399	9.25377e-06	TRUE	reported	textfile	7738	0.00253422	19.6545
GCST90027837	k__Bacteria.p__Bacteroidetes.c__Bacteroidia.o__Bacteroidales.f__Bacteroidaceae.g__Bacteroides.s__Bacteroides_uniformis	rs12209689	6	41378487	T	C	-0.117475	0.0251846	0.125234	3.09292e-06	TRUE	reported	textfile	7738	0.00280396	21.7524
GCST90027837	k__Bacteria.p__Bacteroidetes.c__Bacteroidia.o__Bacteroidales.f__Bacteroidaceae.g__Bacteroides.s__Bacteroides_uniformis	rs78786599	8	58204133	T	C	-0.144601	0.0327133	0.0706422	9.85858e-06	TRUE	reported	textfile	7738	0.00251866	19.5336
GCST90027837	k__Bacteria.p__Bacteroidetes.c__Bacteroidia.o__Bacteroidales.f__Bacteroidaceae.g__Bacteroides.s__Bacteroides_uniformis	rs140675300	8	137699220	G	C	0.156692	0.0341991	0.068631	4.61061e-06	TRUE	reported	textfile	7738	0.00270558	20.9872
GCST90027837	k__Bacteria.p__Bacteroidetes.c__Bacteroidia.o__Bacteroidales.f__Bacteroidaceae.g__Bacteroides.s__Bacteroides_uniformis	rs1865283	11	4830320	G	A	0.0798486	0.0174522	0.65794	4.75589e-06	TRUE	reported	textfile	7738	0.00269794	20.9278
[truncated: 168 more rows]
